# Supplementary material for: Application of quantitative trait locus mapping and transcriptomics to studies of the senescence-accelerated phenotype in rats
Source: BMC Genomics. 2014 Dec 19;15(Suppl 12):S3. doi: 10.1186/1471-2164-15-S12-S3 (PMC4303943; doi:10.1186/1471-2164-15-S12-S3)
Supplement: Additional file 1 — Contains RNA-Seq results by DESeq package. [file 1471-2164-15-S12-S3-S1.xlsx]

## Sheet: Read me
Transcriptome analyses (Additional file 1)
ENTREZ Gene ID	as shown
Gene symbol	NCBI gene ID
QTL1	WAG/OXYS-1.1 strain in comparison
QTL2	WAG/OXYS-1.2 strain in comparison
OX	OXYS strain in comparison
vs	versus
base Mean	Mean transcript abundance
base Mean A	Mean transcript abundance for the strain first in comparison
base Mean B	Mean transcript abundance for the strain second in comparison
padj	Differences significant at p<0.1 are highlighted

## Sheet: QTL1-QTL2 DeSeq
ENTREZ Gene ID	baseMean	baseMeanA, QTL1	baseMeanB, QTL2	foldChange	log2FoldChange	pval	padj	Gene Symbol	Type
ENSRNOG00000011144	234324	266684	223537	0.838209	-0.254618	0.279998	1	Rho	protein_coding
ENSRNOG00000047746	220447	271711	203359	0.748437	-0.418047	0.328274	1	ENSRNOG00000047746	protein_coding
ENSRNOG00000034234	183598	188595	181932	0.96467	-0.0518921	0.818872	1	COI	protein_coding
ENSRNOG00000017589	156644	166811	153255	0.918734	-0.12228	0.678568	1	Gnat1	protein_coding
ENSRNOG00000043866	110971	101147	114246	1.12951	0.175691	0.431941	1	ENSRNOG00000043866	Mt_rRNA
ENSRNOG00000030700	75363.1	71403.3	76683	1.07394	0.102915	0.702097	1	MT-CO3	protein_coding
ENSRNOG00000031766	71140.3	62779.3	73927.3	1.17757	0.235819	0.422208	1	CYTB	protein_coding
ENSRNOG00000030371	62395.8	50831.5	66250.6	1.30334	0.38221	0.249647	1	MT-CO2	protein_coding
ENSRNOG00000031979	58357.2	52158	60423.6	1.15847	0.212224	0.507508	1	MT-ATP6	protein_coding
ENSRNOG00000018185	51617.2	56382	50029	0.887322	-0.172471	0.465534	1	Sag	protein_coding
ENSRNOG00000016638	42743.4	46361.6	41537.3	0.895942	-0.158523	0.439249	1	Gnb1	protein_coding
ENSRNOG00000017816	35906.1	38521.4	35034.4	0.909478	-0.136889	0.44298	1	Pde6a	protein_coding
ENSRNOG00000030478	35722.2	33496.7	36464	1.08858	0.122453	0.661466	1	ENSRNOG00000030478	Mt_rRNA
ENSRNOG00000029707	34924.6	30630	36356.2	1.18695	0.247256	0.338278	1	MT-ND4	protein_coding
ENSRNOG00000030644	31949.2	28760.4	33012.1	1.14783	0.198913	0.486354	1	ND1	protein_coding
ENSRNOG00000049560	31044	32718	30486.1	0.931783	-0.101934	0.562156	1	Glul	protein_coding
ENSRNOG00000029971	28432.5	21645.9	30694.7	1.41804	0.503896	0.0754583	1	MT-ND5	protein_coding
ENSRNOG00000031033	27790	24449.8	28903.4	1.18216	0.241419	0.388577	1	MT-ND2	protein_coding
ENSRNOG00000020263	27429.8	31608.5	26036.8	0.823728	-0.27976	0.133506	1	Atp1a3	protein_coding
ENSRNOG00000008807	27263.6	25698	27785.5	1.08123	0.112676	0.668922	1	Rp1	protein_coding
ENSRNOG00000002517	27067.1	26149.8	27372.9	1.04677	0.0659465	0.908359	1	Pdc	protein_coding
ENSRNOG00000011227	27055.8	27338.4	26961.6	0.986214	-0.0200267	0.896068	1	Atp1b2	protein_coding
ENSRNOG00000019858	25860.5	26376.2	25688.6	0.973934	-0.0381048	0.880685	1	Rom1	protein_coding
ENSRNOG00000020650	25805.6	26546.2	25558.7	0.962802	-0.0546896	0.766161	1	Slc17a7	protein_coding
ENSRNOG00000023647	25315	27031	24743	0.915355	-0.127597	0.55768	1	Aldoa	protein_coding
ENSRNOG00000010546	25216.3	23641.7	25741.2	1.08881	0.12275	0.794531	1	Gngt1	protein_coding
ENSRNOG00000020265	24245.6	27797.2	23061.7	0.829641	-0.26944	0.203838	1	Rbp3	protein_coding
ENSRNOG00000033159	24018.5	26893.6	23060.1	0.857455	-0.221867	0.386579	1	Prph2	protein_coding
ENSRNOG00000016398	22714.4	22750.2	22702.5	0.997905	-0.00302547	0.972694	1	Clstn1	protein_coding
ENSRNOG00000000507	22435	20775.8	22988	1.10648	0.145977	0.466963	1	Tulp1	protein_coding
ENSRNOG00000007219	21682.2	22511.3	21405.9	0.950896	-0.072641	0.730616	1	Hsp90aa1	protein_coding
ENSRNOG00000017428	21484.3	21876	21353.7	0.976128	-0.0348579	0.828508	1	Map1b	protein_coding
ENSRNOG00000001205	20975.9	22550.4	20451.1	0.906908	-0.140972	0.429767	1	Agpat3	protein_coding
ENSRNOG00000000065	20137.5	21091.6	19819.5	0.939685	-0.0897507	0.642914	1	Pde6b	protein_coding
ENSRNOG00000011329	19741.7	22036.2	18976.9	0.861171	-0.215628	0.397617	1	Pkm	protein_coding
ENSRNOG00000019914	18628.3	18768.4	18581.6	0.99005	-0.0144261	0.92208	1	Fam57b	protein_coding
ENSRNOG00000033262	17512.1	18526.2	17174	0.927014	-0.109337	0.592264	1	Reep6	protein_coding
ENSRNOG00000030680	17455.1	17633.8	17395.5	0.986489	-0.0196258	0.895913	1	Ddx5	protein_coding
ENSRNOG00000003633	17194.6	17794.5	16994.6	0.95505	-0.0663522	0.799308	1	Rcvrn	protein_coding
ENSRNOG00000008334	17129.6	15263.1	17751.8	1.16306	0.21792	0.383202	1	Crocc	protein_coding
ENSRNOG00000007889	17058.5	17723.2	16836.9	0.949991	-0.0740136	0.695457	1	Aipl1	protein_coding
ENSRNOG00000004478	17030.9	16580.2	17181.2	1.03624	0.0513626	0.841132	1	Srrm2	protein_coding
ENSRNOG00000004060	16808.6	17413.9	16606.8	0.953649	-0.0684694	0.694219	1	Calm1	protein_coding
ENSRNOG00000029652	16722.6	23427.9	14487.6	0.61839	-0.693411	0.236447	1	ENSRNOG00000029652	protein_coding
ENSRNOG00000026904	16331.1	16135	16396.5	1.01621	0.0231951	0.939826	1	Slc24a1	protein_coding
ENSRNOG00000015623	16270.3	16785.2	16098.6	0.959097	-0.0602506	0.770406	1	Guca1b	protein_coding
ENSRNOG00000010223	15251.5	15067.4	15312.8	1.01629	0.0233065	0.943507	1	Syp	protein_coding
ENSRNOG00000012892	15129.9	16698.5	14607.1	0.874751	-0.193056	0.282211	1	Abca4	protein_coding
ENSRNOG00000015420	15048	15516.4	14891.8	0.959744	-0.0592792	0.736265	1	Stxbp1	protein_coding
ENSRNOG00000046962	14676.3	15183.9	14507.1	0.955428	-0.0657813	0.807152	1	Pde6g	protein_coding
ENSRNOG00000047179	14461.3	14456.4	14463	1.00046	0.00066163	1	1	Aplp2	protein_coding
ENSRNOG00000020763	14138.8	11179.7	15125.2	1.35292	0.436074	0.251525	1	Snrnp70	protein_coding
ENSRNOG00000013330	13906.7	15074.9	13517.3	0.896678	-0.157338	0.532899	1	Cdhr1	protein_coding
ENSRNOG00000012346	13814.8	13686.4	13857.5	1.0125	0.0179226	0.941485	1	Epb41l2	protein_coding
ENSRNOG00000006178	13603.4	14689.7	13241.3	0.901398	-0.149764	0.404053	1	Dync1h1	protein_coding
ENSRNOG00000006989	13326.8	12662.7	13548.1	1.06992	0.0975076	0.617287	1	Vamp2	protein_coding
ENSRNOG00000002840	13140.5	13542.1	13006.6	0.960459	-0.0582048	0.759969	1	Atp5b	protein_coding
ENSRNOG00000020266	12662	13608.2	12346.6	0.907288	-0.140367	0.436184	1	Eef2	protein_coding
ENSRNOG00000036833	12635.2	12061.9	12826.3	1.06338	0.0886533	0.650039	1	Zfp385a	protein_coding
ENSRNOG00000011060	12193	13125.7	11882.1	0.905255	-0.143604	0.515951	1	Unc119	protein_coding
ENSRNOG00000015396	11987.9	12013.9	11979.2	0.997116	-0.00416715	0.960117	1	Sptan1	protein_coding
ENSRNOG00000010048	11922.4	11722.8	11988.9	1.0227	0.032384	0.877657	1	Dctn1	protein_coding
ENSRNOG00000010872	11812.3	12939.8	11436.5	0.883822	-0.178173	0.390882	1	Ckb	protein_coding
ENSRNOG00000019645	11730.2	12073	11615.9	0.962138	-0.0556849	0.74799	1	Osbp2	protein_coding
ENSRNOG00000006532	11718.7	11789.4	11695.2	0.992007	-0.0115772	0.931837	1	H3f3b	protein_coding
ENSRNOG00000033790	11288.2	9999.47	11717.8	1.17184	0.228773	0.26531	1	Hnrnpu	protein_coding
ENSRNOG00000031773	11062.9	11697.2	10851.5	0.927705	-0.108262	0.543869	1	Cngb1	protein_coding
ENSRNOG00000030317	11018.5	11571.4	10834.2	0.93629	-0.094972	0.590395	1	Apitd1	protein_coding
ENSRNOG00000048682	11008.4	11259.4	10924.8	0.970288	-0.0435157	0.797274	1	Zwint	protein_coding
ENSRNOG00000018642	10979.2	9956.15	11320.2	1.137	0.185236	0.643948	1	Leng8	protein_coding
ENSRNOG00000029042	10922.6	7781.97	11969.4	1.5381	0.62115	0.0654665	1	MT-ND6	protein_coding
ENSRNOG00000018630	10837.7	12670.2	10226.9	0.807164	-0.309067	0.266843	1	Gapdh	protein_coding
ENSRNOG00000012406	10836.5	11351.1	10664.9	0.939547	-0.0899632	0.613626	1	Pcbp4	protein_coding
ENSRNOG00000017309	10689.7	11404.2	10451.6	0.916466	-0.125847	0.580718	1	RGD1359529	protein_coding
ENSRNOG00000011076	10609.7	10638.5	10600	0.996386	-0.00522303	0.956973	1	Ank2	protein_coding
ENSRNOG00000006037	10590.2	10100.5	10753.4	1.06464	0.0903617	0.660474	1	Snap25	protein_coding
ENSRNOG00000018526	10557.3	10685.5	10514.5	0.983994	-0.0232783	0.88563	1	Dlg4	protein_coding
ENSRNOG00000003905	10527	11373.9	10244.7	0.900715	-0.150857	0.402191	1	Nsf	protein_coding
ENSRNOG00000002142	10416.5	11231.4	10144.9	0.903259	-0.146789	0.452236	1	Cds1	protein_coding
ENSRNOG00000010348	10392.6	10651.1	10306.4	0.96764	-0.0474575	0.815211	1	Cacna1f	protein_coding
ENSRNOG00000004778	10193.5	10628.2	10048.6	0.945459	-0.0809138	0.736705	1	Cnga1	protein_coding
ENSRNOG00000016343	10180.3	10649.7	10023.9	0.941236	-0.0873709	0.61559	1	Dkk3	protein_coding
ENSRNOG00000001622	10107.6	10969.7	9820.2	0.895216	-0.159693	0.375986	1	Impg2	protein_coding
ENSRNOG00000004621	9924.6	9794.53	9967.96	1.01771	0.0253221	0.909085	1	Rtn4	protein_coding
ENSRNOG00000014226	9817.39	10435.4	9611.38	0.921034	-0.118673	0.513026	1	Plch2	protein_coding
ENSRNOG00000005290	9714.04	9176.46	9893.24	1.07811	0.108504	0.577966	1	Ywhae	protein_coding
ENSRNOG00000005434	9501.24	9186.24	9606.24	1.04572	0.0644961	0.750976	1	Sptbn1	protein_coding
ENSRNOG00000006683	9476.75	9566.77	9446.74	0.987453	-0.0182159	0.90259	1	Nedd4	protein_coding
ENSRNOG00000002021	9442.8	9784.75	9328.81	0.953403	-0.0688413	0.687952	1	Son	protein_coding
ENSRNOG00000017895	9421.39	9771.24	9304.78	0.952261	-0.0705704	0.773537	1	Eno1	protein_coding
ENSRNOG00000011175	9265.91	7795.48	9756.06	1.2515	0.323661	0.176898	1	Hnrnpa2b1	protein_coding
ENSRNOG00000043387	9107.44	9273.34	9052.14	0.976146	-0.0348311	0.838597	1	Cpe	protein_coding
ENSRNOG00000049945	9073.81	7986.9	9436.11	1.18145	0.240556	0.49989	1	ENSRNOG00000049945	miRNA
ENSRNOG00000047175	9028.75	1674.88	11480	6.85423	2.777	0.946555	1	Cryaa	protein_coding
ENSRNOG00000018111	8999.86	9586.8	8804.21	0.918368	-0.122856	0.494649	1	Slc12a5	protein_coding
ENSRNOG00000046005	8993.06	7863.48	9369.58	1.19153	0.252818	0.188311	1	Scd	protein_coding
ENSRNOG00000016047	8956.14	8941.25	8961.1	1.00222	0.00319887	1	1	Macf1	protein_coding
ENSRNOG00000043004	8934.34	8760.54	8992.27	1.02645	0.0376666	0.876285	1	Hmgn2	protein_coding
ENSRNOG00000018454	8874.08	6793.62	9567.56	1.40832	0.493971	0.179651	1	Apoe	protein_coding
ENSRNOG00000015514	8865.54	9431.24	8676.97	0.920025	-0.120256	0.502124	1	Bcat1	protein_coding
ENSRNOG00000000571	8810.26	8970.13	8756.96	0.976236	-0.0346981	0.876099	1	Psap	protein_coding
ENSRNOG00000000852	8763.36	8450.8	8867.55	1.04931	0.0694462	0.724987	1	Prrc2a	protein_coding
ENSRNOG00000004291	8673.61	9252.85	8480.53	0.916532	-0.125744	0.480244	1	Cltc	protein_coding
ENSRNOG00000046949	8605.23	9330.16	8363.58	0.896402	-0.157782	0.424609	1	Kcnb1	protein_coding
ENSRNOG00000020032	8601.68	9406.55	8333.39	0.885914	-0.174762	0.335827	1	Impdh1	protein_coding
ENSRNOG00000019834	8440.37	8127.1	8544.79	1.05139	0.0723045	0.711777	1	Hsp90ab1	protein_coding
ENSRNOG00000010037	8351.03	8193.7	8403.47	1.0256	0.0364692	0.862301	1	Epb4,1	protein_coding
ENSRNOG00000008942	8343.55	8796.4	8192.6	0.931358	-0.102592	0.570526	1	BC027072	protein_coding
ENSRNOG00000033299	8342.59	7202.09	8722.76	1.21114	0.276368	0.266873	1	MT-ATP8	protein_coding
ENSRNOG00000020525	8263.1	8412.61	8213.26	0.976303	-0.0345984	0.874614	1	Col5a3	protein_coding
ENSRNOG00000046326	8190.18	8678.56	8027.39	0.924967	-0.112526	0.528495	1	Rp1l1	protein_coding
ENSRNOG00000006557	8173.38	9172.27	7840.42	0.854796	-0.226348	0.210374	1	Cyfip2	protein_coding
ENSRNOG00000003343	8139.19	7610.1	8315.56	1.0927	0.127897	0.508348	1	Canx	protein_coding
ENSRNOG00000034254	8021.5	8089.84	7998.71	0.988736	-0.0163426	0.921195	1	Actb	protein_coding
ENSRNOG00000018309	8011.85	8153.18	7964.74	0.976887	-0.0337366	0.832836	1	Chd4	protein_coding
ENSRNOG00000009719	7939.72	8551.87	7735.67	0.904559	-0.144714	0.426956	1	C2cd2l	protein_coding
ENSRNOG00000008414	7904.58	8186.25	7810.69	0.954123	-0.0677524	0.740703	1	Bsg	protein_coding
ENSRNOG00000012840	7863.67	6539.31	8305.13	1.27003	0.344864	0.218935	1	Sparc	protein_coding
ENSRNOG00000017404	7734.86	8103.34	7612.03	0.939369	-0.0902366	0.648078	1	Pcmtd2	protein_coding
ENSRNOG00000018553	7731.56	8712.56	7404.56	0.849872	-0.234683	0.196782	1	Pitpnm1	protein_coding
ENSRNOG00000011452	7725.74	8866.73	7345.41	0.828423	-0.27156	0.283343	1	Aldoc	protein_coding
ENSRNOG00000009773	7692.99	8143.87	7542.7	0.926181	-0.110634	0.591118	1	Elovl4	protein_coding
ENSRNOG00000001245	7675.94	7528.13	7725.21	1.02618	0.0372836	0.856974	1	Pcbp3	protein_coding
ENSRNOG00000001682	7668.01	7616.16	7685.3	1.00908	0.0130381	0.964807	1	Ttc3	protein_coding
ENSRNOG00000018039	7490.35	7753.56	7402.61	0.954738	-0.0668237	0.706387	1	Sncb	protein_coding
ENSRNOG00000033835	7485.5	7879.31	7354.23	0.933359	-0.0994964	0.580675	1	Dnm1	protein_coding
ENSRNOG00000042271	7460.54	8292.44	7183.24	0.866239	-0.207163	0.409796	1	UBB	protein_coding
ENSRNOG00000006527	7391.7	8186.72	7126.69	0.870519	-0.200052	0.270574	1	Slc6a1	protein_coding
ENSRNOG00000029941	7343.47	8261.7	7037.4	0.851809	-0.231398	0.200198	1	Grina	protein_coding
ENSRNOG00000050585	7294.91	7953.84	7075.27	0.889543	-0.168864	0.462732	1	Pgam1	protein_coding
ENSRNOG00000018430	7250.89	7770.79	7077.58	0.910793	-0.134804	0.456616	1	Grk1	protein_coding
ENSRNOG00000001214	7228.99	7042.8	7291.06	1.03525	0.0499784	0.822077	1	Pfkl	protein_coding
ENSRNOG00000024907	7171.97	7300.84	7129.02	0.976466	-0.0343582	0.837588	1	Tnrc6b	protein_coding
ENSRNOG00000008921	7169.41	6416.82	7420.28	1.15638	0.209615	0.276929	1	Dynll2	protein_coding
ENSRNOG00000007304	7090.08	7464.78	6965.19	0.933073	-0.0999388	0.602231	1	Herc3	protein_coding
ENSRNOG00000016827	7079.1	7414.02	6967.46	0.939769	-0.0896226	0.618769	1	Slc38a3	protein_coding
ENSRNOG00000021202	7013.25	7251.93	6933.69	0.956116	-0.064742	0.709083	1	Rtn3	protein_coding
ENSRNOG00000023150	7000.18	8156.44	6614.76	0.810986	-0.30225	0.176975	1	Gpi	protein_coding
ENSRNOG00000004559	6978.74	7666.46	6749.5	0.880393	-0.18378	0.360641	1	Tuba1a	protein_coding
ENSRNOG00000006997	6966.59	5988.78	7292.53	1.2177	0.284156	0.196422	1	App	protein_coding
ENSRNOG00000043215	6957.43	6913.32	6972.13	1.00851	0.0122203	0.959505	1	Rtbdn	protein_coding
ENSRNOG00000046059	6915.83	3350.7	8104.21	2.41866	1.27421	0.0169175	1	ENSRNOG00000046059	protein_coding
ENSRNOG00000048890	6869.38	2739.62	8245.96	3.00989	1.58971	2.78571e-05	0.142712	ENSRNOG00000048890	protein_coding
ENSRNOG00000023383	6868.23	6882.58	6863.45	0.99722	-0.00401657	0.957748	1	DDX3X	protein_coding
ENSRNOG00000015107	6866.16	7399.11	6688.5	0.90396	-0.145668	0.549511	1	Kmt2d	protein_coding
ENSRNOG00000017801	6858.87	7412.15	6674.44	0.900472	-0.151247	0.39899	1	Atf4	protein_coding
ENSRNOG00000033615	6786.55	5987.85	7052.78	1.17785	0.236154	0.523234	1	ND3	protein_coding
ENSRNOG00000013039	6753.84	7123.38	6630.66	0.930831	-0.103408	0.562692	1	Add1	protein_coding
ENSRNOG00000016386	6752.77	5324.6	7228.83	1.35763	0.441088	0.16416	1	Ptms	protein_coding
ENSRNOG00000032699	6743.45	7078.2	6631.87	0.936943	-0.0939671	0.598162	1	TTYH1	protein_coding
ENSRNOG00000042195	6739.97	5567.73	7130.71	1.28072	0.356956	0.256697	1	Pabpn1	protein_coding
ENSRNOG00000023993	6673.84	7612.9	6360.83	0.835533	-0.259231	0.152856	1	Kif1a	protein_coding
ENSRNOG00000012568	6587.69	7037.21	6437.84	0.914829	-0.128427	0.477976	1	Madd	protein_coding
ENSRNOG00000020715	6587.59	7702.32	6216.01	0.807031	-0.309304	0.0871446	1	Ddb1	protein_coding
ENSRNOG00000018627	6543.73	6441.5	6577.8	1.02116	0.0302083	0.891201	1	Plekhb1	protein_coding
ENSRNOG00000018528	6531.28	7133.63	6330.49	0.887416	-0.172318	0.39741	1	Nrl	protein_coding
ENSRNOG00000004143	6498.29	7022.31	6323.61	0.900503	-0.151196	0.404326	1	Adipor1	protein_coding
ENSRNOG00000006426	6498.15	6541.64	6483.66	0.991136	-0.012845	0.928718	1	Syt1	protein_coding
ENSRNOG00000019435	6489.18	6443.83	6504.29	1.00938	0.0134733	0.964036	1	Psd	protein_coding
ENSRNOG00000021259	6480.23	6853.7	6355.73	0.927343	-0.108825	0.578024	1	Prnp	protein_coding
ENSRNOG00000008292	6477.47	6507.18	6467.57	0.993913	-0.00880784	0.945769	1	Hif1a	protein_coding
ENSRNOG00000006542	6456.84	6314.81	6504.18	1.02999	0.0426258	0.889341	1	Atp6v0c	protein_coding
ENSRNOG00000012482	6444.66	7111.74	6222.3	0.874934	-0.192753	0.289097	1	Ndrg4	protein_coding
ENSRNOG00000005480	6423.13	5755.43	6645.7	1.15468	0.207497	0.279695	1	Ybx3	protein_coding
ENSRNOG00000006336	6402.5	6532.79	6359.07	0.973407	-0.0388847	0.819186	1	Fyco1	protein_coding
ENSRNOG00000030019	6391.76	6153.66	6471.13	1.05159	0.0725731	0.710942	1	Atp1a1	protein_coding
ENSRNOG00000026963	6379.04	5745.65	6590.17	1.14698	0.197844	0.304515	1	Hsp90b1	protein_coding
ENSRNOG00000017158	6368.29	6315.28	6385.97	1.01119	0.0160578	0.948439	1	Eif4g2	protein_coding
ENSRNOG00000020748	6349.94	6428	6323.92	0.983809	-0.0235503	0.882034	1	MAP4	protein_coding
ENSRNOG00000018823	6339.02	6577.97	6259.37	0.951565	-0.0716263	0.685464	1	NISCH	protein_coding
ENSRNOG00000009019	6335.92	7357.19	5995.49	0.814915	-0.295278	0.118985	1	Slc6a6	protein_coding
ENSRNOG00000012852	6328.56	6219.33	6364.97	1.02342	0.033394	0.871209	1	Bin1	protein_coding
ENSRNOG00000016460	6314.08	5584.96	6557.12	1.17407	0.231514	0.582206	1	Clu	protein_coding
ENSRNOG00000031135	6304.98	5972.01	6415.97	1.07434	0.10345	0.60023	1	Smarcc2	protein_coding
ENSRNOG00000046996	6292.89	6667.86	6167.9	0.925019	-0.112445	0.530602	1	Pea15	protein_coding
ENSRNOG00000037245	6282.45	6641.78	6162.68	0.927865	-0.108013	0.54652	1	Gdi1	protein_coding
ENSRNOG00000011160	6282.16	6696.27	6144.12	0.917542	-0.124153	0.491237	1	Sv2b	protein_coding
ENSRNOG00000003399	6276.57	5669.27	6479.01	1.14283	0.192611	0.440641	1	Hnrnph1	protein_coding
ENSRNOG00000008195	6264.78	6316.68	6247.49	0.989046	-0.0158904	0.914452	1	YWHAZ	protein_coding
ENSRNOG00000017941	6241.32	6346.95	6206.11	0.97781	-0.0323738	0.863124	1	OPTN	protein_coding
ENSRNOG00000009439	6220.71	6389.34	6164.51	0.964812	-0.0516806	0.79695	1	Eef1a1	protein_coding
ENSRNOG00000010486	6207.08	6516.49	6103.94	0.936691	-0.0943551	0.641049	1	Mpp4	protein_coding
ENSRNOG00000017032	6194.63	6800.14	5992.79	0.881275	-0.182336	0.375713	1	Atp5a1	protein_coding
ENSRNOG00000034268	6190.98	6543.04	6073.62	0.928257	-0.107404	0.621626	1	Smarcd1	protein_coding
ENSRNOG00000013890	6171.74	6765.21	5973.92	0.883036	-0.179456	0.323515	1	Crx	protein_coding
ENSRNOG00000013474	6145.41	6364.65	6072.32	0.95407	-0.0678327	0.733547	1	Casz1	protein_coding
ENSRNOG00000049957	6135.12	6083.33	6152.39	1.01135	0.0162852	0.94534	1	Ddx17	protein_coding
ENSRNOG00000013141	6096.29	5946.4	6146.25	1.03361	0.0476917	0.874109	1	Eno2	protein_coding
ENSRNOG00000017930	6074.51	6505.78	5930.76	0.911614	-0.133504	0.468713	1	Lpcat1	protein_coding
ENSRNOG00000004433	6056.17	6515.56	5903.04	0.905991	-0.142431	0.428623	1	Kdm5b	protein_coding
ENSRNOG00000020235	6048.5	6168.1	6008.63	0.974147	-0.0377893	0.824734	1	Hnrnpl	protein_coding
ENSRNOG00000011572	5976.43	5754.5	6050.4	1.05142	0.0723403	0.715767	1	Klc1	protein_coding
ENSRNOG00000005106	5965.53	5934.29	5975.94	1.00702	0.0100913	0.982863	1	Cc2d2a	protein_coding
ENSRNOG00000005195	5951.23	6410.76	5798.06	0.904426	-0.144926	0.64984	1	Cst3	protein_coding
ENSRNOG00000017431	5938.79	6396.79	5786.12	0.904536	-0.144751	0.427104	1	RGD1304884	protein_coding
ENSRNOG00000002051	5918.46	6455.01	5739.6	0.889171	-0.169468	0.348861	1	Synj1	protein_coding
ENSRNOG00000019139	5897.89	6007.41	5861.38	0.975692	-0.0355028	0.832904	1	Ctnnb1	protein_coding
ENSRNOG00000002467	5895.45	6349.75	5744.01	0.904605	-0.14464	0.554239	1	Pgk1	protein_coding
ENSRNOG00000001709	5868.04	6206.29	5755.29	0.927331	-0.108843	0.543638	1	Ap2m1	protein_coding
ENSRNOG00000002877	5853.9	6121.99	5764.53	0.941611	-0.0867963	0.620498	1	Huwe1	protein_coding
ENSRNOG00000013009	5828.42	7447.55	5288.71	0.710128	-0.493849	0.0275058	1	Ldha	protein_coding
ENSRNOG00000003029	5824.43	5364.66	5977.69	1.11427	0.156103	0.41752	1	Calr	protein_coding
ENSRNOG00000003290	5820.61	5564.47	5905.99	1.06137	0.0859333	0.719251	1	Prrc2c	protein_coding
ENSRNOG00000003800	5811.71	6043.28	5734.53	0.94891	-0.0756562	0.669853	1	Rgs9	protein_coding
ENSRNOG00000028426	5794.99	6029.3	5716.89	0.948184	-0.0767612	0.669857	1	Mcf2l	protein_coding
ENSRNOG00000036814	5792.79	5979.93	5730.41	0.958273	-0.0614909	0.725872	1	Atp6v0a1	protein_coding
ENSRNOG00000016977	5770.2	6073.08	5669.24	0.933502	-0.0992748	0.64082	1	Calb2	protein_coding
ENSRNOG00000017940	5759.8	5487.62	5850.53	1.06613	0.0923867	0.636813	1	Rere	protein_coding
ENSRNOG00000046829	5723.05	6310.16	5527.35	0.875944	-0.191089	0.290372	1	Kdr	protein_coding
ENSRNOG00000011923	5716.98	5899.35	5656.19	0.958781	-0.0607262	0.727206	1	Mgarp	protein_coding
ENSRNOG00000019317	5713.37	5328.79	5841.56	1.09623	0.132545	0.526487	1	Cplx3	protein_coding
ENSRNOG00000020342	5686.61	6243.09	5501.12	0.881154	-0.182534	0.436976	1	SAMD11	protein_coding
ENSRNOG00000016414	5680.5	5476.44	5748.52	1.04968	0.0699518	0.721397	1	Slc22a17	protein_coding
ENSRNOG00000012207	5597.07	5403.32	5661.66	1.04781	0.0673788	0.775994	1	Dst	protein_coding
ENSRNOG00000006116	5591.9	5897.49	5490.04	0.930911	-0.103285	0.667901	1	Hk2	protein_coding
ENSRNOG00000016928	5566.7	4892.37	5791.47	1.18377	0.243395	0.47185	1	Cplx4	protein_coding
ENSRNOG00000047586	5550.58	4628.75	5857.86	1.26554	0.339749	0.318333	1	ENSRNOG00000047586	protein_coding
ENSRNOG00000007687	5545.99	6334.84	5283.04	0.833965	-0.261942	0.274343	1	Sema7a	protein_coding
ENSRNOG00000031053	5514.3	3827.17	6076.67	1.58777	0.667002	0.0341648	1	MT-ND4L	protein_coding
ENSRNOG00000012566	5513.75	6379.56	5225.15	0.819047	-0.287983	0.271761	1	Kcnv2	protein_coding
ENSRNOG00000013516	5503.29	5735.87	5425.76	0.945934	-0.0801878	0.648156	1	Sf3b1	protein_coding
ENSRNOG00000042245	5502.75	5844.86	5388.72	0.921958	-0.117227	0.512918	1	Dcaf7	protein_coding
ENSRNOG00000005271	5477.9	6008.81	5300.93	0.882194	-0.180833	0.319483	1	Rapgef5	protein_coding
ENSRNOG00000003098	5477.72	5811.79	5366.36	0.923358	-0.115038	0.523647	1	Prom1	protein_coding
ENSRNOG00000008782	5474.3	4701.41	5731.93	1.21919	0.285927	0.437703	1	Pnisr	protein_coding
ENSRNOG00000005513	5469.78	5014.4	5621.58	1.12109	0.164896	0.477038	1	Srsf5	protein_coding
ENSRNOG00000015829	5423.07	5198.38	5497.97	1.05763	0.0808366	0.681845	1	Trpm1	protein_coding
ENSRNOG00000012790	5409.58	5966.89	5223.81	0.875467	-0.191876	0.302408	1	Lrit1	protein_coding
ENSRNOG00000002934	5401	5083.34	5506.89	1.08332	0.115462	0.552664	1	Atp1b1	protein_coding
ENSRNOG00000036701	5390.74	5775.46	5262.49	0.911181	-0.13419	0.484166	1	Actg1	protein_coding
ENSRNOG00000013691	5344.96	5169.97	5403.28	1.04513	0.0636808	0.754392	1	ENSRNOG00000013691	protein_coding
ENSRNOG00000012495	5343.39	5485.76	5295.93	0.965397	-0.0508054	0.769391	1	Podxl	protein_coding
ENSRNOG00000008704	5334.54	5265.92	5357.42	1.01738	0.024853	0.915854	1	Nlk	protein_coding
ENSRNOG00000003495	5327.88	5834.15	5159.12	0.884297	-0.177397	0.326754	1	Prpf8	protein_coding
ENSRNOG00000036852	5327.44	5817.38	5164.13	0.887707	-0.171845	0.401365	1	PCBP2	protein_coding
ENSRNOG00000023176	5321.87	5648.31	5213.06	0.922941	-0.115689	0.516134	1	Kidins220	protein_coding
ENSRNOG00000006380	5277.36	5139.69	5323.24	1.03571	0.0506225	0.883742	1	Srsf6	protein_coding
ENSRNOG00000014083	5252.47	5563.07	5148.93	0.925556	-0.111608	0.536698	1	Iqsec3	protein_coding
ENSRNOG00000019913	5251.84	5542.11	5155.08	0.930165	-0.104442	0.563161	1	Mta2	protein_coding
ENSRNOG00000010945	5236.25	5494.14	5150.29	0.937415	-0.0932402	0.600503	1	Ywhab	protein_coding
ENSRNOG00000006965	5235.69	5322.74	5206.68	0.978195	-0.0318062	0.842692	1	Aff4	protein_coding
ENSRNOG00000001269	5226.91	5324.14	5194.5	0.975651	-0.0355633	0.827346	1	PPP1CC	protein_coding
ENSRNOG00000016271	5204.64	5176.96	5213.87	1.00713	0.0102517	0.98005	1	Itm2b	protein_coding
ENSRNOG00000029910	5199.15	4863.5	5311.03	1.09202	0.126997	0.522419	1	Golga4	protein_coding
ENSRNOG00000014635	5198.36	4573.79	5406.55	1.18207	0.241316	0.324913	1	Clta	protein_coding
ENSRNOG00000018686	5184.96	4640.4	5366.48	1.15647	0.209728	0.382377	1	Atxn2l	protein_coding
ENSRNOG00000007393	5180.19	5426.6	5098.06	0.939456	-0.0901026	0.617586	1	Ndrg1	protein_coding
ENSRNOG00000026226	5179.44	5205.37	5170.79	0.993358	-0.00961449	0.947402	1	Hook1	protein_coding
ENSRNOG00000049985	5176.07	5297.12	5135.72	0.96953	-0.0446426	0.791957	1	Gprasp1	protein_coding
ENSRNOG00000019113	5175.9	5249.15	5151.48	0.981393	-0.0270968	0.865638	1	Hnrnpk	protein_coding
ENSRNOG00000001285	5159.8	5336.71	5100.83	0.9558	-0.0652194	0.711974	1	ATP2A2	protein_coding
ENSRNOG00000050323	5148.18	4611.05	5327.22	1.15531	0.208286	0.446193	1	Srsf1	protein_coding
ENSRNOG00000000821	5134.68	5932.89	4868.61	0.820613	-0.285226	0.134335	1	Tubb5	protein_coding
ENSRNOG00000006905	5129.33	5249.61	5089.23	0.969449	-0.0447632	0.791264	1	Hectd1	protein_coding
ENSRNOG00000020577	5125.25	5283.62	5072.47	0.960037	-0.0588379	0.739308	1	PIP5K1C	protein_coding
ENSRNOG00000021056	5116.13	5218.87	5081.88	0.97375	-0.0383765	0.879481	1	Kcnj14	protein_coding
ENSRNOG00000002282	5097.27	5552.36	4945.57	0.890715	-0.166964	0.53709	1	Ppef2	protein_coding
ENSRNOG00000018960	5092.72	5155.07	5071.94	0.983874	-0.0234538	0.886502	1	Syne1	protein_coding
ENSRNOG00000009625	5092.22	5333.45	5011.81	0.939693	-0.0897387	0.611531	1	Dpysl2	protein_coding
ENSRNOG00000008054	5059.35	5318.55	4972.95	0.935021	-0.0969296	0.735305	1	Igsf9	protein_coding
ENSRNOG00000002835	5045.35	4464.8	5238.86	1.17337	0.230656	0.476154	1	Luc7l3	protein_coding
ENSRNOG00000011891	5042.21	5610.58	4852.76	0.864929	-0.209346	0.250433	1	Atp6v1b2	protein_coding
ENSRNOG00000001479	5033.26	5128.98	5001.35	0.975116	-0.0363541	0.8315	1	Gtf2i	protein_coding
ENSRNOG00000017359	5031.62	5192.79	4977.89	0.958616	-0.0609752	0.737556	1	Itm2c	protein_coding
ENSRNOG00000019484	5030.63	5075.42	5015.7	0.988233	-0.0170764	0.910445	1	Slc6a9	protein_coding
ENSRNOG00000007821	5022.98	5152.27	4979.89	0.966543	-0.0490945	0.771685	1	Dyrk2	protein_coding
ENSRNOG00000049066	5020.22	4659.96	5140.3	1.10308	0.141536	0.467805	1	Mrfap1	protein_coding
ENSRNOG00000001156	4998.81	4578.92	5138.77	1.12227	0.166418	0.392777	1	Msi1	protein_coding
ENSRNOG00000019587	4990.25	6198.84	4587.38	0.740039	-0.434327	0.0166402	1	Ptprn	protein_coding
ENSRNOG00000004026	4982.74	4861.63	5023.11	1.03321	0.0471381	0.823178	1	Atp2b1	protein_coding
ENSRNOG00000023360	4976.27	4183.02	5240.69	1.25285	0.325214	0.210105	1	Fus	protein_coding
ENSRNOG00000022044	4962.13	5285.48	4854.34	0.91843	-0.122758	0.510845	1	Cabp4	protein_coding
ENSRNOG00000012157	4940.62	5443.37	4773.04	0.876854	-0.189592	0.2967	1	Snrnp200	protein_coding
ENSRNOG00000002277	4922.39	4900.29	4929.75	1.00601	0.00864653	0.983655	1	Ncor1	protein_coding
ENSRNOG00000018183	4921.71	5162.52	4841.44	0.937806	-0.0926386	0.604488	1	Ubr4	protein_coding
ENSRNOG00000006689	4903.89	4713.52	4967.35	1.05385	0.0756702	0.705022	1	Chd7	protein_coding
ENSRNOG00000013533	4898.05	4545.85	5015.45	1.1033	0.14183	0.467861	1	Acin1	protein_coding
ENSRNOG00000007286	4874.94	4823.91	4891.95	1.01411	0.0202075	0.943079	1	Mdm1	protein_coding
ENSRNOG00000002099	4874.58	5048.41	4816.64	0.954092	-0.0678	0.699649	1	Wdfy3	protein_coding
ENSRNOG00000014856	4854.93	4751.71	4889.34	1.02896	0.0411912	0.845162	1	Etnk1	protein_coding
ENSRNOG00000001030	4851.14	4793.17	4870.46	1.01613	0.0230801	0.926953	1	Tsc22d1	protein_coding
ENSRNOG00000010217	4848.6	5132.71	4753.89	0.926196	-0.110611	0.53951	1	Prrc2b	protein_coding
ENSRNOG00000020423	4837.57	4870.48	4826.59	0.990989	-0.0130594	0.922129	1	Apc	protein_coding
ENSRNOG00000017883	4835.73	5262.66	4693.42	0.891835	-0.165151	0.362098	1	Camsap1	protein_coding
ENSRNOG00000001454	4832.95	4686.04	4881.92	1.0418	0.0590778	0.769449	1	Eif4h	protein_coding
ENSRNOG00000013718	4827.06	4938.95	4789.76	0.969793	-0.0442511	0.793454	1	Herc2	protein_coding
ENSRNOG00000005299	4824.94	5042.82	4752.31	0.942393	-0.0855995	0.633672	1	Kif5a	protein_coding
ENSRNOG00000021182	4795.33	5012.08	4723.08	0.942339	-0.0856812	0.630305	1	Sv2a	protein_coding
ENSRNOG00000008961	4777.82	4692.1	4806.4	1.02436	0.034724	0.864162	1	Mapre3	protein_coding
ENSRNOG00000004005	4772.8	4843.94	4749.08	0.980419	-0.0285301	0.860765	1	Camk2b	protein_coding
ENSRNOG00000017163	4761.13	4899.36	4715.05	0.96238	-0.0553207	0.755064	1	Pfkp	protein_coding
ENSRNOG00000003229	4760.49	4825.77	4738.73	0.981962	-0.0262604	0.869861	1	Tspan7	protein_coding
ENSRNOG00000025244	4746.13	5294.33	4563.4	0.861941	-0.214338	0.238976	1	Trrap	protein_coding
ENSRNOG00000000774	4745.47	4874.21	4702.55	0.964783	-0.0517236	0.765603	1	Gabbr1	protein_coding
ENSRNOG00000021168	4740.91	4154.14	4936.49	1.18833	0.248937	0.283516	1	Anp32e	protein_coding
ENSRNOG00000020660	4734.97	4770.34	4723.18	0.990113	-0.0143349	0.927734	1	Cfl1	protein_coding
ENSRNOG00000049361	4729.05	3441.06	5158.38	1.49907	0.584067	0.0130335	1	Gas7	protein_coding
ENSRNOG00000003261	4719.07	4754.51	4707.26	0.990062	-0.0144092	0.915239	1	Usp9x	protein_coding
ENSRNOG00000000248	4714.47	4745.66	4704.07	0.991237	-0.0126986	0.935043	1	Srsf2	protein_coding
ENSRNOG00000002755	4696.19	4661.36	4707.8	1.00996	0.0143039	0.958254	1	Pafah1b1	protein_coding
ENSRNOG00000020683	4685.03	4428.47	4770.54	1.07724	0.107344	0.585884	1	Hnrnpul1	protein_coding
ENSRNOG00000019875	4683.39	4380.97	4784.2	1.09204	0.127028	0.520832	1	Matr3	protein_coding
ENSRNOG00000030871	4676.98	4415.43	4764.17	1.07898	0.109668	0.69123	1	Calm2	protein_coding
ENSRNOG00000009161	4662.32	4734.02	4638.43	0.979808	-0.0294291	0.858905	1	Clasp2	protein_coding
ENSRNOG00000015402	4657.49	4539.79	4696.72	1.03457	0.0490275	0.901146	1	Guca1a	protein_coding
ENSRNOG00000047781	4643.22	4757.77	4605.03	0.967898	-0.0470737	0.788448	1	Slc25a23	protein_coding
ENSRNOG00000047247	4629.83	4805.28	4571.35	0.951318	-0.0719998	0.686508	1	Ptprs	protein_coding
ENSRNOG00000029133	4623.28	4343.71	4716.48	1.08582	0.118783	0.542021	1	Aes	protein_coding
ENSRNOG00000007921	4613.7	4098.25	4785.52	1.1677	0.223668	0.251262	1	Hnrnpm	protein_coding
ENSRNOG00000010830	4597.82	4513.71	4625.86	1.02485	0.0354072	0.865076	1	Slc25a4	protein_coding
ENSRNOG00000015093	4594.05	4689.77	4562.15	0.972788	-0.0398028	0.816232	1	Sparcl1	protein_coding
ENSRNOG00000016356	4554.61	4824.84	4464.53	0.925323	-0.111971	0.617548	1	Got1	protein_coding
ENSRNOG00000031890	4550.05	4738.21	4487.33	0.947052	-0.0784841	0.655798	1	Ncam1	protein_coding
ENSRNOG00000030625	4547.67	3206.31	4994.79	1.5578	0.63951	0.498149	1	Tf	protein_coding
ENSRNOG00000014162	4542.68	5006.02	4388.23	0.87659	-0.190026	0.295618	1	Plekhb2	protein_coding
ENSRNOG00000046741	4525.3	4232.85	4622.78	1.09212	0.127131	0.590276	1	Itsn2	protein_coding
ENSRNOG00000017326	4513.31	4724.23	4443	0.94047	-0.0885467	0.626061	1	Ctbp2	protein_coding
ENSRNOG00000019930	4501.16	4822.51	4394.05	0.911153	-0.134234	0.457541	1	Rhot2	protein_coding
ENSRNOG00000029360	4495.99	4359.54	4541.48	1.04173	0.0589849	0.774899	1	Serinc1	protein_coding
ENSRNOG00000000147	4483.15	4373.05	4519.85	1.03357	0.0476344	0.869718	1	Mast2	protein_coding
ENSRNOG00000034242	4471.73	4685.11	4400.6	0.939274	-0.0903814	0.610979	1	Vcp	protein_coding
ENSRNOG00000006766	4456.52	4937.09	4296.32	0.870214	-0.200557	0.270388	1	Laptm4b	protein_coding
ENSRNOG00000006816	4403.1	4486.7	4375.24	0.975159	-0.036291	0.825493	1	Ubr5	protein_coding
ENSRNOG00000046891	4374.23	4601.27	4298.55	0.934209	-0.0981824	0.5838	1	Hk1	protein_coding
ENSRNOG00000015999	4368.27	4144.36	4442.9	1.07204	0.100354	0.613233	1	Cirbp	protein_coding
ENSRNOG00000048847	4360.57	4665.55	4258.91	0.912842	-0.131562	0.489854	1	Wdr17	protein_coding
ENSRNOG00000010479	4356.94	4476.91	4316.95	0.96427	-0.0524916	0.75825	1	Mycbp2	protein_coding
ENSRNOG00000017405	4320.18	4309.71	4323.68	1.00324	0.00466946	1	1	Raly	protein_coding
ENSRNOG00000018977	4314.17	4430.34	4275.45	0.965039	-0.051341	0.770654	1	Ap3d1	protein_coding
ENSRNOG00000006375	4312.6	4120.61	4376.59	1.06212	0.0869515	0.6634	1	Vdac1	protein_coding
ENSRNOG00000008639	4307.42	3950.6	4426.36	1.12043	0.16405	0.403068	1	Pabpc1	protein_coding
ENSRNOG00000014368	4306.17	4105.24	4373.15	1.06526	0.0912081	0.646245	1	Eif4g3	protein_coding
ENSRNOG00000020497	4296.29	4053.54	4377.21	1.07985	0.110829	0.642032	1	Plekha1	protein_coding
ENSRNOG00000012206	4293.22	4394.47	4259.47	0.969278	-0.0450174	0.795601	1	Dennd5a	protein_coding
ENSRNOG00000019482	4287.72	4202.11	4316.25	1.02716	0.0386631	0.855743	1	Gnao1	protein_coding
ENSRNOG00000004147	4286.89	4593.82	4184.58	0.910916	-0.13461	0.453572	1	Abca8a	protein_coding
ENSRNOG00000003359	4273.71	4389.35	4235.16	0.964873	-0.0515897	0.816493	1	Ogt	protein_coding
ENSRNOG00000006646	4242.7	4269.65	4233.72	0.991584	-0.0121926	0.932041	1	Vopp1	protein_coding
ENSRNOG00000006137	4240.37	4287.35	4224.71	0.985389	-0.0212349	0.890697	1	Arid1a	protein_coding
ENSRNOG00000003689	4215.42	3976.22	4295.15	1.08021	0.111312	0.574219	1	Nono	protein_coding
ENSRNOG00000013658	4211.74	4138.3	4236.21	1.02366	0.0337355	0.870055	1	Nefl	protein_coding
ENSRNOG00000004794	4198.08	4430.34	4120.66	0.9301	-0.104542	0.561332	1	RTN1	protein_coding
ENSRNOG00000030515	4185.27	4433.13	4102.65	0.925451	-0.111771	0.534285	1	Nfasc	protein_coding
ENSRNOG00000018404	4181.61	4416.36	4103.36	0.929126	-0.106054	0.558526	1	Aars	protein_coding
ENSRNOG00000019996	4162.26	4151.35	4165.9	1.00351	0.00504943	0.996523	1	Slc16a1	protein_coding
ENSRNOG00000005261	4161.47	4626.42	4006.49	0.866001	-0.207559	0.254572	1	Fbxl5	protein_coding
ENSRNOG00000019873	4156.59	4114.55	4170.6	1.01362	0.0195191	0.93315	1	Eml3	protein_coding
ENSRNOG00000023861	4155.58	4403.32	4073	0.924983	-0.112501	0.534029	1	Snap91	protein_coding
ENSRNOG00000001992	4152.42	4344.64	4088.35	0.94101	-0.0877187	0.624802	1	Atp6v1a	protein_coding
ENSRNOG00000006444	4145.06	4257.07	4107.72	0.964916	-0.0515241	0.771934	1	Fkbp4	protein_coding
ENSRNOG00000016779	4123.47	4131.32	4120.85	0.997466	-0.00366032	0.9675	1	Fam120a	protein_coding
ENSRNOG00000008926	4119.69	4102.44	4125.43	1.0056	0.00806367	1	1	ENSRNOG00000008926	protein_coding
ENSRNOG00000013825	4104.22	4391.68	4008.4	0.912726	-0.131746	0.475673	1	RAP1GAP	protein_coding
ENSRNOG00000008103	4101.66	4532.34	3958.11	0.873303	-0.195446	0.474399	1	Mdh1	protein_coding
ENSRNOG00000004410	4095.83	3626.43	4252.3	1.17259	0.229694	0.23802	1	Pax6	protein_coding
ENSRNOG00000019348	4095.07	4172.77	4069.17	0.975173	-0.03627	0.829337	1	Zc3h7b	protein_coding
ENSRNOG00000018602	4094.9	4123.87	4085.24	0.990634	-0.0135765	0.927912	1	Camta1	protein_coding
ENSRNOG00000012477	4093.29	4319.02	4018.05	0.930315	-0.104209	0.61852	1	Eef1a2	protein_coding
ENSRNOG00000018294	4077.94	3525.36	4262.13	1.20899	0.273806	0.156463	1	Hspa5	protein_coding
ENSRNOG00000001436	4071.7	4125.26	4053.84	0.982687	-0.0251961	0.878544	1	Ywhag	protein_coding
ENSRNOG00000004106	4049.7	3783.86	4138.31	1.09368	0.129184	0.673862	1	Zfc3h1	protein_coding
ENSRNOG00000019164	4045.78	4346.5	3945.54	0.907751	-0.139631	0.441429	1	Uba1	protein_coding
ENSRNOG00000019598	4045.66	3532.81	4216.62	1.19356	0.255268	0.276776	1	Vegfa	protein_coding
ENSRNOG00000018273	4038.83	3734.95	4140.12	1.10848	0.148583	0.452427	1	Ncl	protein_coding
ENSRNOG00000028834	4036.79	4142.96	4001.4	0.965831	-0.0501571	0.763935	1	Polr2a	protein_coding
ENSRNOG00000003365	4026.43	4364.2	3913.85	0.896807	-0.15713	0.388213	1	Cadm3	protein_coding
ENSRNOG00000011042	4003.25	4135.04	3959.32	0.957503	-0.0626504	0.790128	1	2610034M16Rik	protein_coding
ENSRNOG00000011953	3998.87	3744.73	4083.59	1.09049	0.124973	0.585087	1	Supt16h	protein_coding
ENSRNOG00000019433	3978.35	4367.93	3848.49	0.88108	-0.182655	0.342582	1	Rab3a	protein_coding
ENSRNOG00000020770	3966.62	3821.12	4015.12	1.05077	0.071449	0.719675	1	Arl4d	protein_coding
ENSRNOG00000029245	3963.84	3930.57	3974.93	1.01129	0.0161901	0.988778	1	Gpr179	protein_coding
ENSRNOG00000003890	3961.67	3661.36	4061.77	1.10936	0.149727	0.450443	1	Nap1l1	protein_coding
ENSRNOG00000033765	3959.91	3808.08	4010.52	1.05316	0.0747248	0.707241	1	Eif1	protein_coding
ENSRNOG00000049131	3939.29	3748.46	4002.9	1.06788	0.0947484	0.697377	1	Ift172	protein_coding
ENSRNOG00000020644	3934.89	3838.35	3967.06	1.03353	0.0475841	0.817859	1	Nsg2	protein_coding
ENSRNOG00000006209	3923.77	3461.55	4077.84	1.17804	0.236387	0.342024	1	Mbd6	protein_coding
ENSRNOG00000013562	3919.94	3828.11	3950.56	1.03199	0.0454247	0.830423	1	Ndfip1	protein_coding
ENSRNOG00000013154	3916.95	3356.29	4103.84	1.22273	0.290109	0.13609	1	Sfpq	protein_coding
ENSRNOG00000000796	3916.47	3794.57	3957.1	1.04283	0.0605082	0.775488	1	Ranbp2	protein_coding
ENSRNOG00000003147	3912.25	4042.36	3868.88	0.957085	-0.0632809	0.759267	1	SQSTM1	protein_coding
ENSRNOG00000016924	3905.62	4347.43	3758.35	0.864499	-0.210063	0.24956	1	Acly	protein_coding
ENSRNOG00000009198	3895.04	4253.35	3775.61	0.887679	-0.17189	0.347472	1	Rab6b	protein_coding
ENSRNOG00000004012	3890.4	3596.62	3988.32	1.10891	0.14914	0.60994	1	RGD1566344	pseudogene
ENSRNOG00000016596	3869	3719.58	3918.8	1.05356	0.0752718	0.70928	1	Hspa4	protein_coding
ENSRNOG00000011841	3867.31	3897.04	3857.41	0.98983	-0.0147471	0.923268	1	Map2	protein_coding
ENSRNOG00000018194	3866.93	3539.33	3976.13	1.12341	0.167888	0.391352	1	Srrm1	protein_coding
ENSRNOG00000016635	3860.02	4127.59	3770.83	0.913566	-0.13042	0.477307	1	D430042O09Rik	protein_coding
ENSRNOG00000010819	3856.22	4089.87	3778.34	0.923829	-0.114302	0.529005	1	Hspa4l	protein_coding
ENSRNOG00000005464	3849.37	4293.4	3701.36	0.862103	-0.214068	0.240639	1	Lgalsl	protein_coding
ENSRNOG00000021085	3848.66	3705.61	3896.35	1.05147	0.0724112	0.716414	1	Sf1	protein_coding
ENSRNOG00000018584	3848.23	3428.02	3988.31	1.16344	0.218402	0.262562	1	Ptma	protein_coding
ENSRNOG00000019724	3837.84	3864.9	3828.82	0.990663	-0.013533	0.926465	1	Ganab	protein_coding
ENSRNOG00000026745	3830.2	4037.23	3761.19	0.931625	-0.102179	0.571752	1	Acsl6	protein_coding
ENSRNOG00000007931	3825.17	4217.02	3694.55	0.876106	-0.190823	0.333948	1	Gucy2d	protein_coding
ENSRNOG00000011077	3816.81	3497.88	3923.12	1.12157	0.165522	0.398089	1	Tjp1	protein_coding
ENSRNOG00000009271	3803.79	3775.01	3813.38	1.01016	0.0145902	0.952725	1	Smarca4	protein_coding
ENSRNOG00000001815	3802.92	3892.38	3773.11	0.969356	-0.0449008	0.793237	1	Eif4a2	protein_coding
ENSRNOG00000020730	3798	4036.77	3718.42	0.921137	-0.118512	0.514122	1	Nbr1	protein_coding
ENSRNOG00000046955	3796.41	3838.82	3782.27	0.98527	-0.0214089	0.894683	1	Cbx6	protein_coding
ENSRNOG00000016770	3793.41	3758.24	3805.14	1.01248	0.0178906	0.946193	1	Calm3	protein_coding
ENSRNOG00000008031	3787.5	4203.98	3648.67	0.867909	-0.204385	0.267099	1	Cacna2d4	protein_coding
ENSRNOG00000000417	3785.44	3559.36	3860.8	1.08469	0.117282	0.55192	1	Numa1	protein_coding
ENSRNOG00000001072	3775.44	3685.12	3805.55	1.03268	0.0463943	0.827633	1	Cers4	protein_coding
ENSRNOG00000005609	3756.16	3476.46	3849.39	1.10727	0.147013	0.452533	1	Neurod1	protein_coding
ENSRNOG00000004783	3748.67	3985.07	3669.87	0.920905	-0.118876	0.514868	1	Fam171b	protein_coding
ENSRNOG00000009629	3745.72	4114.08	3622.94	0.880618	-0.183412	0.313939	1	Car2	protein_coding
ENSRNOG00000002376	3745.48	4029.78	3650.71	0.905932	-0.142526	0.436362	1	CLASP1	protein_coding
ENSRNOG00000018569	3718.99	3753.58	3707.45	0.98771	-0.0178406	0.907229	1	Ahcyl1	protein_coding
ENSRNOG00000018317	3711.23	3847.2	3665.91	0.952877	-0.0696377	0.693867	1	Aak1	protein_coding
ENSRNOG00000015030	3704.74	3947.81	3623.72	0.917907	-0.12358	0.492171	1	Tjp2	protein_coding
ENSRNOG00000023095	3696.33	3680.46	3701.62	1.00575	0.00827063	0.984954	1	Npepps	protein_coding
ENSRNOG00000003226	3691.23	3719.58	3681.78	0.989838	-0.0147363	0.924336	1	Mprip	protein_coding
ENSRNOG00000011627	3689.08	3589.64	3722.23	1.03694	0.0523314	0.798976	1	ZFR	protein_coding
ENSRNOG00000000007	3688.62	4187.68	3522.27	0.841105	-0.249643	0.172316	1	Gad1	protein_coding
ENSRNOG00000009956	3682.41	3665.09	3688.18	1.0063	0.00906004	0.988985	1	Wnk1	protein_coding
ENSRNOG00000013602	3680.46	3553.31	3722.85	1.04771	0.0672442	0.740301	1	Usp48	protein_coding
ENSRNOG00000016067	3669.84	3781.06	3632.76	0.960778	-0.0577251	0.739808	1	Ckap5	protein_coding
ENSRNOG00000019459	3666.44	3994.85	3556.97	0.89039	-0.167491	0.46384	1	Oaz1	protein_coding
ENSRNOG00000001453	3665.52	3573.8	3696.09	1.03422	0.04854	0.816997	1	Baz1b	protein_coding
ENSRNOG00000012479	3661.23	3974.36	3556.85	0.89495	-0.160121	0.382357	1	Impg1	protein_coding
ENSRNOG00000021103	3654.66	3663.23	3651.8	0.99688	-0.00450767	0.964997	1	Nrxn2	protein_coding
ENSRNOG00000049531	3652.97	3661.36	3650.17	0.996944	-0.00441548	0.968815	1	Usp19	protein_coding
ENSRNOG00000008393	3651.67	3513.25	3697.81	1.05253	0.0738628	0.715076	1	Tax1bp1	protein_coding
ENSRNOG00000006822	3651.46	3224.94	3793.64	1.17634	0.234308	0.469801	1	Cep290	protein_coding
ENSRNOG00000017022	3651.1	3952.46	3550.65	0.898337	-0.154671	0.531161	1	Cerk	protein_coding
ENSRNOG00000009378	3643.62	3611.53	3654.32	1.01185	0.0169951	0.946277	1	Rpl4	protein_coding
ENSRNOG00000009722	3640.26	3252.42	3769.54	1.15899	0.212874	0.27644	1	Chd3	protein_coding
ENSRNOG00000019956	3639.78	3605.94	3651.06	1.01251	0.0179398	0.942166	1	Kdm4a	protein_coding
ENSRNOG00000004061	3637.64	2935.7	3871.62	1.3188	0.399231	0.348357	1	Pnn	protein_coding
ENSRNOG00000014230	3636.74	3782	3588.32	0.94879	-0.0758392	0.666173	1	Map1a	protein_coding
ENSRNOG00000008104	3634.48	3791.78	3582.05	0.94469	-0.0820869	0.645858	1	Ywhaq	protein_coding
ENSRNOG00000001136	3631.21	4020	3501.61	0.871047	-0.199177	0.401604	1	Pebp1	protein_coding
ENSRNOG00000003970	3630.51	3969.23	3517.61	0.886219	-0.174265	0.336189	1	Tnpo2	protein_coding
ENSRNOG00000008498	3623.48	3718.65	3591.75	0.965874	-0.0500929	0.773703	1	Gabarapl1	protein_coding
ENSRNOG00000006247	3621.57	3870.02	3538.75	0.914401	-0.129102	0.476543	1	Copa	protein_coding
ENSRNOG00000016680	3621.42	3615.72	3623.32	1.0021	0.003028	1	1	Nsd1	protein_coding
ENSRNOG00000049219	3612.06	3629.23	3606.33	0.993693	-0.00912854	0.947784	1	Rnf187	protein_coding
ENSRNOG00000025083	3607.09	3451.3	3659.02	1.06019	0.0843169	0.671903	1	Pacsin1	protein_coding
ENSRNOG00000016863	3600.5	3267.79	3711.4	1.13575	0.183646	0.346553	1	Pnmal2	protein_coding
ENSRNOG00000002749	3595.92	3680.46	3567.74	0.969373	-0.0448763	0.792787	1	Spag9	protein_coding
ENSRNOG00000020386	3589.53	3749.39	3536.25	0.943152	-0.0844378	0.632875	1	Ash1l	protein_coding
ENSRNOG00000017206	3568.96	2891.46	3794.8	1.31242	0.392228	0.434516	1	Igfbp5	protein_coding
ENSRNOG00000024011	3563.56	3614.79	3546.49	0.981106	-0.0275194	0.859603	1	Ank3	protein_coding
ENSRNOG00000048205	3561.66	3658.57	3529.36	0.964683	-0.0518737	0.763834	1	Ube2h	protein_coding
ENSRNOG00000012240	3561.61	3590.57	3551.96	0.989248	-0.0155965	0.912433	1	Supt6h	protein_coding
ENSRNOG00000021101	3546.26	3902.16	3427.63	0.878393	-0.187061	0.31114	1	Sema6c	protein_coding
ENSRNOG00000016896	3544.8	3621.31	3519.29	0.971829	-0.0412256	0.824753	1	Rpl3	protein_coding
ENSRNOG00000026319	3541.12	3264.07	3633.47	1.11317	0.154676	0.451113	1	Akap9	protein_coding
ENSRNOG00000016963	3521.3	3673.94	3470.42	0.944606	-0.0822159	0.64218	1	Trip12	protein_coding
ENSRNOG00000048057	3518.17	3713.06	3453.2	0.930015	-0.104674	0.559809	1	Zfp106	protein_coding
ENSRNOG00000000981	3513.41	3816	3412.55	0.894276	-0.161208	0.381672	1	Scarb1	protein_coding
ENSRNOG00000010103	3512.44	3482.98	3522.26	1.01128	0.0161818	0.952246	1	Eif4b	protein_coding
ENSRNOG00000021133	3510	3212.37	3609.21	1.12354	0.168046	0.388815	1	Lsm14a	protein_coding
ENSRNOG00000037244	3500.67	3727.97	3424.91	0.918706	-0.122325	0.497189	1	Atp6ap1	protein_coding
ENSRNOG00000020880	3498.07	3734.49	3419.26	0.91559	-0.127226	0.485242	1	Klhl18	protein_coding
ENSRNOG00000009977	3495.58	3286.42	3565.3	1.08486	0.117504	0.556908	1	Thrap3	protein_coding
ENSRNOG00000030124	3490.64	3601.28	3453.76	0.959036	-0.060343	0.730123	1	Ptpn11	protein_coding
ENSRNOG00000009985	3488.84	3483.91	3490.48	1.00189	0.00271842	1	1	Tdrd7	protein_coding
ENSRNOG00000020433	3487.83	3398.67	3517.55	1.03498	0.0495976	0.882431	1	Actn4	protein_coding
ENSRNOG00000001352	3479.27	3820.19	3365.64	0.881013	-0.182765	0.319754	1	RGD1309762	protein_coding
ENSRNOG00000012135	3467.77	3605.47	3421.87	0.949076	-0.075404	0.671998	1	Mllt6	protein_coding
ENSRNOG00000002886	3467.67	3312.04	3519.55	1.06265	0.0876696	0.662896	1	Myh10	protein_coding
ENSRNOG00000032034	3465	3254.75	3535.08	1.08613	0.119196	0.546407	1	Supt5	protein_coding
ENSRNOG00000002940	3461.98	3468.07	3459.95	0.99766	-0.0033804	0.964254	1	Ankrd17	protein_coding
ENSRNOG00000031479	3461.74	3545.39	3433.86	0.968542	-0.0461137	0.7892	1	Hdlbp	protein_coding
ENSRNOG00000002292	3458.54	2905.43	3642.91	1.25383	0.326339	0.178363	1	Hnrpd	protein_coding
ENSRNOG00000012820	3455.46	3495.09	3442.25	0.984884	-0.0219744	0.890709	1	Add3	protein_coding
ENSRNOG00000004207	3432.49	3410.32	3439.87	1.00867	0.0124503	0.967838	1	Eml5	protein_coding
ENSRNOG00000011823	3428.82	3458.29	3419	0.988638	-0.0164858	0.915594	1	Tfap2b	protein_coding
ENSRNOG00000000378	3425.87	2691.64	3670.61	1.36371	0.447533	0.14647	1	CTNNA3	protein_coding
ENSRNOG00000015732	3421.61	3507.2	3393.08	0.967462	-0.0477234	0.783736	1	Bcl2l2	protein_coding
ENSRNOG00000002125	3419.29	3298.07	3459.7	1.04901	0.0690275	0.732546	1	Ccni	protein_coding
ENSRNOG00000016064	3414.94	3530.02	3376.58	0.956532	-0.0641142	0.779906	1	Tkt	protein_coding
ENSRNOG00000020206	3406.97	3444.78	3394.37	0.985365	-0.0212704	0.913993	1	Ctsd	protein_coding
ENSRNOG00000021013	3402.66	3372.59	3412.69	1.01189	0.0170513	0.944588	1	Stx3	protein_coding
ENSRNOG00000004068	3399.91	3533.74	3355.29	0.949501	-0.0747581	0.674127	1	Ncoa1	protein_coding
ENSRNOG00000011887	3389.69	3630.16	3309.54	0.91168	-0.133401	0.461064	1	RGD1307929	protein_coding
ENSRNOG00000030314	3389.39	2967.38	3530.06	1.18962	0.250505	0.377612	1	Golgb1	protein_coding
ENSRNOG00000019507	3389.17	3105.71	3483.65	1.12169	0.165678	0.414635	1	Hnrnpul2	protein_coding
ENSRNOG00000016505	3384.94	3562.16	3325.87	0.933668	-0.0990179	0.632661	1	Fam169a	protein_coding
ENSRNOG00000012055	3383.41	3747.99	3261.88	0.870301	-0.200414	0.274717	1	Man2a2	protein_coding
ENSRNOG00000010975	3383.29	3490.89	3347.42	0.958901	-0.0605456	0.728469	1	Adnp	protein_coding
ENSRNOG00000027906	3381.95	3288.75	3413.02	1.03778	0.0535076	0.802205	1	Ankrd11	protein_coding
ENSRNOG00000026034	3378.73	3577.53	3312.46	0.925908	-0.111059	0.537556	1	USP34	protein_coding
ENSRNOG00000047931	3378.29	3128.53	3461.55	1.10645	0.145932	0.80139	1	Tmsb4x	protein_coding
ENSRNOG00000000851	3372.94	3454.1	3345.88	0.96867	-0.0459224	0.796677	1	Bag6	protein_coding
ENSRNOG00000025148	3367.83	3116.42	3451.63	1.10756	0.14739	0.489132	1	Baz2b	protein_coding
ENSRNOG00000025053	3367.61	3364.21	3368.75	1.00135	0.00194685	1	1	Lrp1	protein_coding
ENSRNOG00000011589	3365.31	3676.27	3261.66	0.887221	-0.172635	0.34401	1	Camk2d	protein_coding
ENSRNOG00000008218	3362.8	3735.89	3238.44	0.866846	-0.206152	0.393209	1	Atp6v0e2	protein_coding
ENSRNOG00000005890	3362.06	3020.01	3476.08	1.15102	0.20291	0.30291	1	SERBP1	protein_coding
ENSRNOG00000011282	3354.12	3811.34	3201.71	0.840048	-0.251456	0.240833	1	Ppp2r1a	protein_coding
ENSRNOG00000010361	3353.83	3596.16	3273.06	0.910155	-0.135815	0.452062	1	Kif3b	protein_coding
ENSRNOG00000034005	3349.12	3665.09	3243.8	0.885054	-0.176162	0.44748	1	Celsr3	protein_coding
ENSRNOG00000001194	3348.38	3527.22	3288.76	0.932394	-0.100988	0.613509	1	Rrp1b	protein_coding
ENSRNOG00000030591	3346.76	3585.44	3267.2	0.911239	-0.134099	0.457937	1	Arf1	protein_coding
ENSRNOG00000001769	3327.44	3345.11	3321.56	0.992959	-0.0101942	0.942789	1	Tnk2	protein_coding
ENSRNOG00000011237	3322.95	3013.95	3425.94	1.13669	0.184845	0.362245	1	Zc3h13	protein_coding
ENSRNOG00000022619	3316.42	3346.04	3306.55	0.988197	-0.0171289	0.920775	1	Fth1	protein_coding
ENSRNOG00000001351	3307.27	3379.11	3283.32	0.971653	-0.0414869	0.831582	1	Trafd1	protein_coding
ENSRNOG00000025527	3301.77	3174.17	3344.3	1.0536	0.0753235	0.758056	1	Soga2	protein_coding
ENSRNOG00000025680	3283.33	3154.15	3326.39	1.05461	0.0767078	0.71255	1	Nipbl	protein_coding
ENSRNOG00000000648	3283.09	3102.45	3343.3	1.07763	0.107866	0.590618	1	Jmjd1c	protein_coding
ENSRNOG00000019534	3281.52	3702.35	3141.24	0.848446	-0.237106	0.196963	1	Ap2a2	protein_coding
ENSRNOG00000012271	3275.64	3397.74	3234.93	0.952084	-0.0708393	0.690679	1	Cnot1	protein_coding
ENSRNOG00000012524	3270.67	3434.54	3216.05	0.936386	-0.0948251	0.592396	1	Zfp91	protein_coding
ENSRNOG00000011782	3268.38	3604.07	3156.48	0.875808	-0.191314	0.374298	1	Got2	protein_coding
ENSRNOG00000045637	3265.69	3512.32	3183.48	0.906376	-0.141818	0.436974	1	Rnf14	protein_coding
ENSRNOG00000000841	3264.26	3339.99	3239.02	0.969769	-0.0442869	0.802203	1	Ddx39b	protein_coding
ENSRNOG00000006756	3259.43	3399.6	3212.71	0.945024	-0.0815767	0.648029	1	Maged1	protein_coding
ENSRNOG00000019145	3256.98	3253.35	3258.19	1.00149	0.0021433	1	1	Kdm2a	protein_coding
ENSRNOG00000026171	3256.85	3434.07	3197.77	0.931191	-0.102851	0.600753	1	Bbs4	protein_coding
ENSRNOG00000014791	3252.85	3210.5	3266.96	1.01758	0.0251482	0.938625	1	Peg3	protein_coding
ENSRNOG00000020412	3248.61	3220.29	3258.05	1.01173	0.0168209	0.948084	1	Sf3b2	protein_coding
ENSRNOG00000031778	3245.72	3127.6	3285.09	1.05036	0.0708774	0.727991	1	Mef2d	protein_coding
ENSRNOG00000015055	3244.74	3237.05	3247.3	1.00317	0.00456091	0.997478	1	Scg2	protein_coding
ENSRNOG00000016478	3238.35	3049.82	3301.19	1.08242	0.114265	0.562712	1	Eif5a	protein_coding
ENSRNOG00000021808	3234.26	3351.63	3195.14	0.953309	-0.068984	0.697471	1	Tecr	protein_coding
ENSRNOG00000005130	3229.05	3463.88	3150.77	0.909607	-0.136684	0.453532	1	Ogdh	protein_coding
ENSRNOG00000014445	3224.62	3205.85	3230.87	1.00781	0.0112194	0.973718	1	Hp1bp3	protein_coding
ENSRNOG00000045636	3222.11	3709.34	3059.7	0.824865	-0.277771	0.130465	1	Fasn	protein_coding
ENSRNOG00000017510	3218.53	3564.02	3103.36	0.870749	-0.199672	0.484618	1	Mfge8	protein_coding
ENSRNOG00000050277	3217.46	3455.5	3138.12	0.908153	-0.138993	0.506875	1	Uckl1	protein_coding
ENSRNOG00000016474	3216.16	3167.65	3232.33	1.02042	0.0291617	0.896234	1	Tspan3	protein_coding
ENSRNOG00000007764	3216.06	3382.84	3160.47	0.934266	-0.0980945	0.641065	1	Frmd4b	protein_coding
ENSRNOG00000012733	3215.61	3153.22	3236.41	1.02638	0.0375711	0.867996	1	Ankrd12	protein_coding
ENSRNOG00000021027	3211.34	3025.6	3273.26	1.08186	0.113508	0.560165	1	Dbp	protein_coding
ENSRNOG00000010731	3211.15	2969.24	3291.79	1.10863	0.148778	0.45058	1	Gpm6a	protein_coding
ENSRNOG00000020905	3206.4	3460.62	3121.67	0.902054	-0.148714	0.420399	1	Hdac5	protein_coding
ENSRNOG00000010331	3205.68	3283.16	3179.85	0.968532	-0.0461288	0.802855	1	Ctsb	protein_coding
ENSRNOG00000015257	3201.05	3350.7	3151.17	0.940451	-0.0885754	0.625811	1	Coro2b	protein_coding
ENSRNOG00000012193	3196.89	3112.23	3225.11	1.03627	0.0514012	0.804489	1	Cited2	protein_coding
ENSRNOG00000011751	3194.26	3414.51	3120.84	0.913993	-0.129744	0.479042	1	Ncdn	protein_coding
ENSRNOG00000001145	3192.67	3189.08	3193.87	1.0015	0.00216446	1	1	Ccdc64	protein_coding
ENSRNOG00000004052	3191.52	2877.48	3296.2	1.14552	0.195996	0.316407	1	Ppp1r9b	protein_coding
ENSRNOG00000003033	3187.4	3450.37	3099.74	0.898379	-0.154603	0.401635	1	Plcd3	protein_coding
ENSRNOG00000011387	3185.8	3261.74	3160.49	0.96896	-0.0454912	0.792644	1	Tet3	protein_coding
ENSRNOG00000016897	3184.57	3126.2	3204.03	1.02489	0.0354747	0.863116	1	Rlbp1	protein_coding
ENSRNOG00000013961	3179.82	3496.02	3074.42	0.879407	-0.185397	0.311725	1	Ghitm	protein_coding
ENSRNOG00000002394	3179.6	3004.17	3238.07	1.07786	0.108168	0.592141	1	Tpr	protein_coding
ENSRNOG00000001004	3178.86	2927.32	3262.71	1.11457	0.156489	0.426504	1	Ncor2	protein_coding
ENSRNOG00000017235	3176.61	3665.55	3013.63	0.822149	-0.282529	0.122911	1	Atp6v0d1	protein_coding
ENSRNOG00000018090	3172.28	2960.86	3242.76	1.09521	0.131207	0.50378	1	Ppp6r1	protein_coding
ENSRNOG00000001172	3166.88	3226.34	3147.06	0.975428	-0.0358921	0.836903	1	Rnf10	protein_coding
ENSRNOG00000029885	3163.93	3075.9	3193.28	1.03816	0.0540292	0.828081	1	Stag2	protein_coding
ENSRNOG00000027098	3152.38	3578.46	3010.35	0.841244	-0.249405	0.175058	1	Sez6l2	protein_coding
ENSRNOG00000050200	3139.56	3137.38	3140.29	1.00093	0.00133658	1	1	Kdm3b	protein_coding
ENSRNOG00000014562	3135.25	2976.69	3188.1	1.07102	0.0989881	0.618222	1	Hnrnpf	protein_coding
ENSRNOG00000029178	3135.13	3099.65	3146.96	1.01526	0.021853	0.931303	1	Abcc5	protein_coding
ENSRNOG00000025174	3132.23	3125.74	3134.39	1.00277	0.00399073	1	1	Kat6a	protein_coding
ENSRNOG00000027487	3129	3273.38	3080.88	0.94119	-0.0874414	0.628463	1	Trim28	protein_coding
ENSRNOG00000042068	3125.39	3161.6	3113.32	0.984731	-0.022199	0.881061	1	Otud7b	protein_coding
ENSRNOG00000037483	3121.64	3222.61	3087.98	0.958221	-0.0615702	0.728677	1	Ep400	protein_coding
ENSRNOG00000004420	3121.63	3122.94	3121.2	0.999441	-0.00080613	0.977272	1	Rad21	protein_coding
ENSRNOG00000018020	3109.56	3384.7	3017.85	0.891615	-0.165507	0.369117	1	Apbb1	protein_coding
ENSRNOG00000008570	3104.77	3322.29	3032.27	0.912704	-0.131781	0.474508	1	Cadps	protein_coding
ENSRNOG00000011918	3104.19	3111.3	3101.83	0.996956	-0.00439814	0.96677	1	Vsx2	protein_coding
ENSRNOG00000005726	3101.44	3013.02	3130.91	1.03913	0.0553697	0.872408	1	Pclo	protein_coding
ENSRNOG00000018153	3098.99	2916.14	3159.94	1.0836	0.115834	0.557619	1	Rbm5	protein_coding
ENSRNOG00000015133	3093.53	3103.38	3090.25	0.99577	-0.00611499	0.955242	1	Kmt2a	protein_coding
ENSRNOG00000012546	3090.64	3267.33	3031.74	0.927895	-0.107966	0.553896	1	Frmpd1	protein_coding
ENSRNOG00000007284	3074.92	2555.18	3248.16	1.27121	0.346202	0.337282	1	Slc2a1	protein_coding
ENSRNOG00000018087	3066.01	2502.54	3253.83	1.30021	0.378742	0.364593	1	Vim	protein_coding
ENSRNOG00000024128	3064.91	3461.08	2932.85	0.847378	-0.238923	0.19179	1	Aco2	protein_coding
ENSRNOG00000000593	3063.8	3114.56	3046.89	0.978273	-0.0316909	0.849734	1	Rev3l	protein_coding
ENSRNOG00000010239	3062.9	2902.64	3116.32	1.07362	0.102482	0.603895	1	Cnbp	protein_coding
ENSRNOG00000002550	3062.02	2793.65	3151.48	1.12809	0.173878	0.547882	1	Atrx	protein_coding
ENSRNOG00000023446	3062.02	3132.72	3038.45	0.969907	-0.0440815	0.802097	1	A830010M20Rik	protein_coding
ENSRNOG00000043162	3061.01	3030.72	3071.11	1.01333	0.0190983	0.940116	1	Herc1	protein_coding
ENSRNOG00000016790	3059.49	2952.94	3095.01	1.04811	0.0677921	0.755422	1	Suv420h1	protein_coding
ENSRNOG00000019959	3055.83	2826.25	3132.36	1.10831	0.148361	0.454572	1	Kcnc3	protein_coding
ENSRNOG00000010881	3049.72	3231.46	2989.14	0.92501	-0.11246	0.534472	1	Trak2	protein_coding
ENSRNOG00000019333	3047.77	3261.74	2976.45	0.912535	-0.132048	0.464827	1	Hipk1	protein_coding
ENSRNOG00000024241	3035.36	3247.3	2964.72	0.912979	-0.131346	0.503867	1	Cdc23	protein_coding
ENSRNOG00000016724	3033.9	3047.95	3029.21	0.993851	-0.00889889	0.947419	1	Epb41l3	protein_coding
ENSRNOG00000016911	3032.45	3368.86	2920.31	0.866854	-0.206139	0.25971	1	Tmbim6	protein_coding
ENSRNOG00000012247	3031.18	3020.47	3034.75	1.00473	0.00680084	0.988522	1	Rab7a	protein_coding
ENSRNOG00000020185	3029.52	3351.16	2922.3	0.872025	-0.197559	0.278396	1	Wdr6	protein_coding
ENSRNOG00000016705	3028.15	2730.3	3127.43	1.14545	0.195918	0.337288	1	Prpf4b	protein_coding
ENSRNOG00000008471	3027.01	3126.67	2993.8	0.957504	-0.0626495	0.728802	1	Kif21b	protein_coding
ENSRNOG00000033568	3017.3	3009.76	3019.81	1.00334	0.00480863	0.997836	1	Mapk8ip3	protein_coding
ENSRNOG00000001227	3015.01	3223.55	2945.5	0.913745	-0.130136	0.477459	1	Adarb1	protein_coding
ENSRNOG00000030714	3013.14	3207.71	2948.28	0.919123	-0.12167	0.503634	1	Bsn	protein_coding
ENSRNOG00000009675	3011.86	3071.71	2991.91	0.974021	-0.0379755	0.825509	1	Cdc42bpb	protein_coding
ENSRNOG00000001010	3008.06	3252.89	2926.45	0.899647	-0.152569	0.407613	1	Tecpr1	protein_coding
ENSRNOG00000019701	3006.22	2919.87	3035	1.03943	0.0557923	0.920714	1	1810009A15Rik	protein_coding
ENSRNOG00000020432	3003.68	2951.54	3021.06	1.02355	0.0335853	0.872555	1	Cic	protein_coding
ENSRNOG00000029260	2997.97	3007.9	2994.67	0.995601	-0.00636071	0.965985	1	Pitpnm2	protein_coding
ENSRNOG00000015018	2994.26	2683.73	3097.77	1.15428	0.206991	0.290368	1	Pdia3	protein_coding
ENSRNOG00000008487	2993.23	3005.57	2989.12	0.994527	-0.00791812	0.954025	1	Amotl2	protein_coding
ENSRNOG00000047386	2989.17	3063.32	2964.46	0.967725	-0.0473305	0.785119	1	Smg1	protein_coding
ENSRNOG00000012058	2984.66	3190.01	2916.21	0.91417	-0.129466	0.483103	1	Egflam	protein_coding
ENSRNOG00000016281	2983.07	1373.07	3519.73	2.5634	1.35806	0.503839	1	Col4a1	protein_coding
ENSRNOG00000017023	2979.17	3042.83	2957.95	0.972104	-0.0408173	0.813766	1	Tcf25	protein_coding
ENSRNOG00000016163	2975.82	3335.33	2855.98	0.856282	-0.223843	0.223706	1	Slc1a3	protein_coding
ENSRNOG00000023238	2967.38	3329.74	2846.6	0.854901	-0.226172	0.220284	1	Dgkd	protein_coding
ENSRNOG00000003469	2964.79	3038.64	2940.17	0.967595	-0.0475244	0.791662	1	MAST1	protein_coding
ENSRNOG00000004402	2964.43	3112.23	2915.17	0.936682	-0.0943692	0.602894	1	Lpgat1	protein_coding
ENSRNOG00000033556	2963.42	2889.59	2988.04	1.03407	0.0483304	0.838038	1	Spen	protein_coding
ENSRNOG00000003533	2961.52	3140.64	2901.81	0.923956	-0.114104	0.535675	1	Clcn4	protein_coding
ENSRNOG00000049876	2956.8	2795.51	3010.56	1.07693	0.106922	0.590562	1	Prkar1a	protein_coding
ENSRNOG00000009987	2954.14	3003.24	2937.77	0.978201	-0.0317974	0.845127	1	Akap11	protein_coding
ENSRNOG00000019752	2943.2	2919.87	2950.98	1.01065	0.0152893	0.973443	1	Slc29a1	protein_coding
ENSRNOG00000015528	2938.64	2908.69	2948.62	1.01373	0.0196717	0.940977	1	Pja2	protein_coding
ENSRNOG00000016684	2936.4	3101.98	2881.2	0.928826	-0.10652	0.558851	1	Wnk2	protein_coding
ENSRNOG00000007801	2936.08	2889.59	2951.58	1.02145	0.030621	0.889061	1	R3hdm2	protein_coding
ENSRNOG00000016589	2929.78	2891.46	2942.56	1.01767	0.0252748	0.910237	1	Mlf2	protein_coding
ENSRNOG00000034303	2928.28	2759.18	2984.65	1.08172	0.113323	0.575527	1	Spon1	protein_coding
ENSRNOG00000017106	2927.58	2883.07	2942.42	1.02058	0.029394	0.895612	1	Csnk1a1	protein_coding
ENSRNOG00000009006	2927.22	2629.7	3026.4	1.15085	0.202705	0.301081	1	Ccdc47	protein_coding
ENSRNOG00000001098	2923.01	2952.47	2913.19	0.986697	-0.0193215	0.899379	1	Pds5b	protein_coding
ENSRNOG00000006770	2921.02	2663.23	3006.95	1.12906	0.175122	0.424114	1	Brd4	protein_coding
ENSRNOG00000006357	2919.93	2883.54	2932.06	1.01683	0.0240765	0.932684	1	Sgip1	protein_coding
ENSRNOG00000050690	2917.82	2970.17	2900.37	0.976499	-0.0343099	0.845766	1	Nr2e3	protein_coding
ENSRNOG00000026119	2912.76	2968.31	2894.24	0.975047	-0.0364558	0.829602	1	Ywhah	protein_coding
ENSRNOG00000030667	2911.87	2650.19	2999.1	1.13165	0.178431	0.419398	1	Ppm1b	protein_coding
ENSRNOG00000010488	2902.53	2965.98	2881.38	0.971477	-0.0417476	0.805339	1	Zmiz1	protein_coding
ENSRNOG00000042289	2892.38	3078.69	2830.28	0.919312	-0.121374	0.505598	1	Plcxd2	protein_coding
ENSRNOG00000030628	2891.96	3020.01	2849.28	0.943468	-0.0839546	0.634909	1	Eif4a1	protein_coding
ENSRNOG00000016218	2889.03	3255.22	2766.97	0.850011	-0.234446	0.203755	1	Gtf3c1	protein_coding
ENSRNOG00000048322	2889.03	2747.07	2936.35	1.0689	0.0961315	0.653262	1	Otx2	protein_coding
ENSRNOG00000006355	2888.33	2736.82	2938.83	1.07381	0.102738	0.659151	1	Akap8l	protein_coding
ENSRNOG00000008659	2881.5	2824.85	2900.39	1.02674	0.0380699	0.859518	1	Arhgap21	protein_coding
ENSRNOG00000036689	2879.01	3047.02	2823.01	0.92648	-0.110168	0.542629	1	P4hb	protein_coding
ENSRNOG00000002935	2876.95	2743.81	2921.33	1.0647	0.0904452	0.651229	1	Ankrd40	protein_coding
ENSRNOG00000007166	2873.58	3047.95	2815.46	0.923722	-0.114469	0.532681	1	Gramd1b	protein_coding
ENSRNOG00000020875	2872.15	2810.88	2892.57	1.02906	0.0413292	0.843621	1	Celf3	protein_coding
ENSRNOG00000005957	2869.75	2895.65	2861.11	0.988073	-0.0173108	0.917431	1	Slc4a7	protein_coding
ENSRNOG00000024142	2866.32	2419.64	3015.21	1.24614	0.317467	0.260003	1	Arglu1	protein_coding
ENSRNOG00000019154	2863.6	2502.54	2983.95	1.19237	0.253829	0.19464	1	Zmynd8	protein_coding
ENSRNOG00000014303	2851.68	3087.08	2773.22	0.898331	-0.154681	0.400142	1	LRP11	protein_coding
ENSRNOG00000019476	2849.42	2971.57	2808.7	0.945192	-0.0813199	0.652839	1	Agap1	protein_coding
ENSRNOG00000018019	2845.98	3108.97	2758.32	0.887213	-0.172648	0.348865	1	Hspa12a	protein_coding
ENSRNOG00000011902	2845.42	3368.86	2670.94	0.792832	-0.334914	0.289883	1	Rdh11	protein_coding
ENSRNOG00000008786	2837.57	3200.26	2716.68	0.848894	-0.236344	0.199897	1	Ap1b1	protein_coding
ENSRNOG00000000573	2835.43	2822.99	2839.57	1.00587	0.00844933	0.982485	1	Spock2	protein_coding
ENSRNOG00000002248	2832.17	2852.8	2825.29	0.990358	-0.0139773	0.923081	1	Fryl	protein_coding
ENSRNOG00000012255	2830.47	2557.04	2921.62	1.14258	0.192292	0.334097	1	Ktn1	protein_coding
ENSRNOG00000020499	2822.87	2794.58	2832.3	1.0135	0.0193445	0.932208	1	Scaf1	protein_coding
ENSRNOG00000021441	2820.63	3009.29	2757.74	0.916407	-0.12594	0.482121	1	Reln	protein_coding
ENSRNOG00000021793	2818.91	3044.69	2743.66	0.901127	-0.150197	0.411138	1	Tmem136	protein_coding
ENSRNOG00000015813	2816.98	2850	2805.98	0.984552	-0.0224613	0.8898	1	Ubr2	protein_coding
ENSRNOG00000002981	2814.65	2879.35	2793.08	0.970039	-0.043885	0.806248	1	CACNA1G	protein_coding
ENSRNOG00000043210	2810.95	2880.28	2787.84	0.967906	-0.0470617	0.785173	1	Ppp3r1	protein_coding
ENSRNOG00000016727	2809.54	3108.04	2710.04	0.871945	-0.197692	0.441339	1	Akr1a1	protein_coding
ENSRNOG00000007111	2809.21	2782	2818.28	1.01304	0.0186898	0.939878	1	Nrd1	protein_coding
ENSRNOG00000010155	2806.56	2704.22	2840.68	1.05046	0.0710218	0.733352	1	Pcm1	protein_coding
ENSRNOG00000012701	2805.67	2416.38	2935.43	1.21481	0.280728	0.303769	1	Map7	protein_coding
ENSRNOG00000013451	2803	2724.25	2829.25	1.03854	0.054563	0.792939	1	Drosha	protein_coding
ENSRNOG00000001148	2802.13	3216.09	2664.15	0.82838	-0.271636	0.320668	1	Rplp0	protein_coding
ENSRNOG00000033508	2781.16	2623.18	2833.83	1.0803	0.111436	0.576417	1	Mink1	protein_coding
ENSRNOG00000016502	2778.09	2956.2	2718.72	0.919669	-0.120814	0.548272	1	Dscaml1	protein_coding
ENSRNOG00000050543	2770.98	2400.54	2894.47	1.20575	0.269936	0.187672	1	Safb	protein_coding
ENSRNOG00000009152	2769.77	2741.48	2779.19	1.01376	0.0197107	0.937117	1	Caprin1	protein_coding
ENSRNOG00000050023	2768.54	449.927	3541.41	7.87108	2.97656	1	1	Crybb2	protein_coding
ENSRNOG00000019964	2763.34	2626.9	2808.82	1.06925	0.0966022	0.628679	1	TAOK2	protein_coding
ENSRNOG00000022395	2762.71	2687.45	2787.8	1.03734	0.0528856	0.801821	1	Tnrc6c	protein_coding
ENSRNOG00000007459	2762.69	2892.39	2719.46	0.940213	-0.0889406	0.625554	1	Pcnx	protein_coding
ENSRNOG00000008323	2761.71	2791.78	2751.69	0.985638	-0.0208695	0.90704	1	Pitpnm3	protein_coding
ENSRNOG00000001120	2760.72	2893.79	2716.37	0.93869	-0.091279	0.62229	1	Med13l	protein_coding
ENSRNOG00000019506	2756.92	2668.36	2786.44	1.04425	0.0624711	0.757173	1	Dnajb2	protein_coding
ENSRNOG00000019207	2753.5	2659.51	2784.84	1.04713	0.0664337	0.767955	1	Shank1	protein_coding
ENSRNOG00000005828	2752.39	2715.4	2764.72	1.01816	0.0259686	0.94132	1	Skp1	protein_coding
ENSRNOG00000018651	2745.79	3013.02	2656.72	0.881745	-0.181566	0.31936	1	Agtpbp1	protein_coding
ENSRNOG00000008709	2742.53	2959.46	2670.22	0.902267	-0.148374	0.420473	1	Arhgap32	protein_coding
ENSRNOG00000016744	2740.54	2845.81	2705.45	0.950679	-0.0729702	0.680699	1	Chd6	protein_coding
ENSRNOG00000029134	2736.05	2878.42	2688.6	0.934056	-0.0984194	0.589917	1	Lphn1	protein_coding
ENSRNOG00000008377	2727.29	2906.36	2667.59	0.917847	-0.123675	0.502297	1	Wdtc1	protein_coding
ENSRNOG00000006180	2724.55	2795.98	2700.74	0.965939	-0.0499955	0.772392	1	Pum2	protein_coding
ENSRNOG00000038436	2718.82	2876.09	2666.4	0.927093	-0.109214	0.585447	1	ENSRNOG00000038436	protein_coding
ENSRNOG00000019932	2715.76	2972.03	2630.34	0.88503	-0.176202	0.339796	1	Ip6k1	protein_coding
ENSRNOG00000015602	2711.34	2710.27	2711.69	1.00052	0.000753593	1	1	Cdh2	protein_coding
ENSRNOG00000003256	2710.27	2830.91	2670.06	0.943182	-0.0843912	0.636418	1	Ccng1	protein_coding
ENSRNOG00000015229	2704.76	2348.38	2823.56	1.20234	0.265849	0.216755	1	Zc3h4	protein_coding
ENSRNOG00000021240	2699.54	2957.13	2613.68	0.883857	-0.178115	0.330757	1	Atrn	protein_coding
ENSRNOG00000011644	2699.01	3005.57	2596.83	0.864006	-0.210887	0.25752	1	Slc1a7	protein_coding
ENSRNOG00000018586	2698.12	2850	2647.49	0.928944	-0.106337	0.561448	1	Fam134a	protein_coding
ENSRNOG00000019193	2695.59	2728.44	2684.64	0.983946	-0.0233492	0.884313	1	Stx1b	protein_coding
ENSRNOG00000020851	2694.05	2594.3	2727.29	1.05126	0.0721253	0.742138	1	APLP1	protein_coding
ENSRNOG00000021318	2691.36	2825.32	2646.71	0.936781	-0.094216	0.608618	1	Epas1	protein_coding
ENSRNOG00000018778	2690.4	2645.07	2705.51	1.02285	0.0325942	0.888622	1	Cadm1	protein_coding
ENSRNOG00000021237	2687.76	2741.48	2669.85	0.973872	-0.0381966	0.843338	1	RGD1565616	protein_coding
ENSRNOG00000047505	2686.48	2926.39	2606.51	0.89069	-0.167004	0.36315	1	Tubb4a	protein_coding
ENSRNOG00000025011	2685.95	2766.63	2659.05	0.961114	-0.0572203	0.743003	1	Chd8	protein_coding
ENSRNOG00000010682	2682.97	2669.75	2687.37	1.0066	0.00948789	0.985959	1	Clcn3	protein_coding
ENSRNOG00000009381	2682.07	2629.23	2699.68	1.02679	0.038146	0.858982	1	Mapk6	protein_coding
ENSRNOG00000004612	2681.92	2429.42	2766.09	1.13858	0.187237	0.339525	1	Ppp1cb	protein_coding
ENSRNOG00000009862	2679.71	2709.81	2669.67	0.985188	-0.0215294	0.89531	1	Olfm1	protein_coding
ENSRNOG00000014844	2679.08	2675.81	2680.18	1.00163	0.00235302	1	1	Kif21a	protein_coding
ENSRNOG00000010117	2678.31	2340.92	2790.77	1.19217	0.253585	0.200723	1	Eif3a	protein_coding
ENSRNOG00000020248	2677.03	2727.04	2660.35	0.975545	-0.0357197	0.839371	1	Ina	protein_coding
ENSRNOG00000020915	2675.2	2650.19	2683.54	1.01258	0.0180384	0.949851	1	Setd2	protein_coding
ENSRNOG00000006967	2674.3	2629.23	2689.32	1.02285	0.0326014	0.913473	1	Xiap	protein_coding
ENSRNOG00000008289	2668.32	2890.99	2594.09	0.897301	-0.156335	0.391719	1	Slc25a3	protein_coding
ENSRNOG00000013331	2667.31	2732.17	2645.69	0.96835	-0.0463993	0.792974	1	Sdha	protein_coding
ENSRNOG00000011489	2664.94	2628.77	2676.99	1.01835	0.0262272	0.907489	1	R3hdm4	protein_coding
ENSRNOG00000024244	2659.81	2591.97	2682.42	1.0349	0.0494869	0.813091	1	Ttyh3	protein_coding
ENSRNOG00000005045	2655.63	2666.03	2652.17	0.994801	-0.00751947	0.959367	1	Ppp2r5e	protein_coding
ENSRNOG00000008578	2655.13	2780.14	2613.46	0.940046	-0.0891963	0.622327	1	Cdk16	protein_coding
ENSRNOG00000021338	2648.73	2754.52	2613.47	0.948792	-0.0758364	0.676779	1	Tmem132a	protein_coding
ENSRNOG00000017489	2648.54	2654.85	2646.44	0.996831	-0.0045792	0.964347	1	Gse1	protein_coding
ENSRNOG00000001700	2648.4	2543.53	2683.36	1.05497	0.077206	0.700689	1	Dfnb31	protein_coding
ENSRNOG00000005512	2647.53	2797.37	2597.58	0.92858	-0.106903	0.762193	1	Ndufa4	protein_coding
ENSRNOG00000027623	2645.9	2679.53	2634.69	0.983263	-0.0243501	0.879632	1	D5Ertd579e	protein_coding
ENSRNOG00000026754	2637.21	2687.92	2620.3	0.974844	-0.0367562	0.824617	1	Usp47	protein_coding
ENSRNOG00000000463	2635.55	2276.65	2755.19	1.21019	0.275238	0.543411	1	Col11a2	protein_coding
ENSRNOG00000010780	2625.71	2821.59	2560.42	0.907438	-0.140129	0.474735	1	Dlc1	protein_coding
ENSRNOG00000022373	2625.47	2593.37	2636.18	1.01651	0.02362	0.924388	1	Dennd4b	protein_coding
ENSRNOG00000014501	2624.83	2520.71	2659.54	1.05508	0.0773471	0.706838	1	Zfp638	protein_coding
ENSRNOG00000007326	2622.96	2777.81	2571.34	0.925671	-0.111428	0.540907	1	Prepl	protein_coding
ENSRNOG00000015541	2621.9	2716.33	2590.43	0.95365	-0.068468	0.808881	1	Gnb3	protein_coding
ENSRNOG00000030434	2621.76	2948.75	2512.77	0.852149	-0.230822	0.274758	1	Rs1	protein_coding
ENSRNOG00000014241	2621.41	2778.74	2568.97	0.924507	-0.113244	0.527077	1	Ece1	protein_coding
ENSRNOG00000046345	2620.3	2864.44	2538.91	0.886355	-0.174043	0.339824	1	Rpn1	protein_coding
ENSRNOG00000014173	2619.24	2462.95	2671.33	1.0846	0.117169	0.562694	1	Smc3	protein_coding
ENSRNOG00000008449	2614.63	2554.24	2634.76	1.03152	0.0447774	0.837213	1	Neurod4	protein_coding
ENSRNOG00000001049	2614.55	2345.12	2704.37	1.15319	0.20563	0.580662	1	Tpt1	protein_coding
ENSRNOG00000027191	2614.18	2831.37	2541.78	0.897719	-0.155664	0.399144	1	Birc6	protein_coding
ENSRNOG00000046794	2611.97	2666.03	2593.95	0.972964	-0.0395414	0.816883	1	Khdrbs1	protein_coding
ENSRNOG00000009756	2611.73	2476.46	2656.82	1.07283	0.101422	0.608095	1	Pacsin2	protein_coding
ENSRNOG00000012760	2607.9	2575.2	2618.8	1.01693	0.0242166	0.915044	1	Chtop	protein_coding
ENSRNOG00000010237	2597.97	2379.58	2670.77	1.12237	0.166546	0.399978	1	Map7d1	protein_coding
ENSRNOG00000007597	2594.1	2856.99	2506.48	0.877313	-0.188836	0.398041	1	Rhpn1	protein_coding
ENSRNOG00000018668	2591.62	2687.45	2559.68	0.952456	-0.0702755	0.691082	1	Glg1	protein_coding
ENSRNOG00000015976	2591.52	2606.88	2586.4	0.992145	-0.0113778	0.932977	1	Snurf	protein_coding
ENSRNOG00000007518	2588.27	2824.85	2509.41	0.888333	-0.170827	0.348288	1	Nckap1	protein_coding
ENSRNOG00000003195	2586.77	2515.12	2610.66	1.03798	0.0537846	0.790703	1	Caskin1	protein_coding
ENSRNOG00000047339	2586.55	2469.94	2625.42	1.06295	0.0880705	0.660616	1	Pja1	protein_coding
ENSRNOG00000011294	2585.65	2487.17	2618.47	1.05279	0.074216	0.716058	1	Usp33	protein_coding
ENSRNOG00000019383	2584.4	2755.45	2527.39	0.917231	-0.124643	0.494016	1	Tef	protein_coding
ENSRNOG00000010774	2584.36	2686.06	2550.47	0.949521	-0.0747281	0.677644	1	Scamp1	protein_coding
ENSRNOG00000050090	2572.12	2760.11	2509.46	0.909188	-0.137349	0.454071	1	Slc6a17	protein_coding
ENSRNOG00000018824	2570.47	2832.77	2483.04	0.87654	-0.190108	0.299922	1	Slc7a5	protein_coding
ENSRNOG00000019564	2568.89	2452.24	2607.77	1.06342	0.088717	0.668503	1	Sptbn2	protein_coding
ENSRNOG00000018666	2561.99	2477.39	2590.19	1.04553	0.0642367	0.743791	1	Gpsm1	protein_coding
ENSRNOG00000015540	2556.89	2576.14	2550.47	0.990037	-0.0144454	0.923029	1	Ppp6r3	protein_coding
ENSRNOG00000009628	2556.28	2684.19	2513.65	0.936464	-0.0947048	0.718946	1	Pfkm	protein_coding
ENSRNOG00000025791	2554.8	2607.81	2537.13	0.972899	-0.0396373	0.815996	1	Dync1li2	protein_coding
ENSRNOG00000007957	2551.85	2496.02	2570.46	1.02982	0.0423974	0.888008	1	Bzrap1	protein_coding
ENSRNOG00000010944	2546.26	2615.26	2523.26	0.964821	-0.0516663	0.771115	1	Hyou1	protein_coding
ENSRNOG00000005257	2544.61	2435.94	2580.84	1.05948	0.0833609	0.682046	1	Prkaca	protein_coding
ENSRNOG00000006002	2544.49	2624.11	2517.95	0.959543	-0.0595808	0.742334	1	Stk35	protein_coding
ENSRNOG00000045651	2539.45	2198.4	2653.13	1.20685	0.271241	0.329572	1	Anp32a	protein_coding
ENSRNOG00000013963	2538.93	2520.24	2545.16	1.00989	0.0141945	0.956474	1	Il6st	protein_coding
ENSRNOG00000007894	2538.14	2452.71	2566.62	1.04644	0.0654929	0.745764	1	Mpdz	protein_coding
ENSRNOG00000047097	2537.65	2688.85	2487.26	0.925026	-0.112434	0.54158	1	Iqsec1	protein_coding
ENSRNOG00000049128	2532.48	2416.84	2571.03	1.06379	0.0892199	0.731614	1	Nktr	protein_coding
ENSRNOG00000018450	2532.12	2509.07	2539.81	1.01225	0.0175678	0.943335	1	Slc25a22	protein_coding
ENSRNOG00000016810	2528.7	2507.2	2535.86	1.01143	0.0163977	0.948052	1	Stmn1	protein_coding
ENSRNOG00000014268	2527.68	2523.04	2529.23	1.00246	0.00353803	1	1	Abca2	protein_coding
ENSRNOG00000000489	2527.06	2352.57	2585.23	1.0989	0.136055	0.493956	1	Nudt3	protein_coding
ENSRNOG00000007997	2521.56	2571.01	2505.07	0.974352	-0.0374846	0.822957	1	Kmt2c	protein_coding
ENSRNOG00000047628	2520.51	2363.28	2572.91	1.0887	0.122611	0.539343	1	Khsrp	protein_coding
ENSRNOG00000025235	2519.18	2626.9	2483.28	0.945325	-0.0811174	0.652823	1	Tmem130	protein_coding
ENSRNOG00000015630	2516.28	2541.2	2507.97	0.986923	-0.0189899	0.904213	1	Cct7	protein_coding
ENSRNOG00000001719	2513.96	2587.31	2489.52	0.962201	-0.0555901	0.753202	1	Psmd2	protein_coding
ENSRNOG00000005703	2512.13	2595.7	2484.27	0.957073	-0.0632998	0.723782	1	Arfgef1	protein_coding
ENSRNOG00000007808	2510.55	2387.04	2551.72	1.06899	0.0962479	0.63311	1	Nap1l5	protein_coding
ENSRNOG00000015425	2510.12	2481.12	2519.78	1.01558	0.0223089	0.929	1	Ssx2ip	protein_coding
ENSRNOG00000009596	2507.92	2586.38	2481.76	0.959549	-0.0595713	0.740151	1	Zswim8	protein_coding
ENSRNOG00000011498	2505.87	2271.06	2584.14	1.13786	0.186317	0.390923	1	Psip1	protein_coding
ENSRNOG00000014702	2504.96	2795.04	2408.26	0.861618	-0.21488	0.272504	1	Elovl2	protein_coding
ENSRNOG00000026787	2500.93	2824.39	2393.12	0.847305	-0.239047	0.195784	1	Disp2	protein_coding
ENSRNOG00000042233	2499.66	2601.29	2465.79	0.947912	-0.0771753	0.776923	1	Rpl41	protein_coding
ENSRNOG00000018220	2497.82	2477.39	2504.63	1.01099	0.015775	0.986793	1	Pde4dip	protein_coding
ENSRNOG00000010601	2495.19	2492.3	2496.15	1.00155	0.00222897	1	1	Srpk2	protein_coding
ENSRNOG00000001628	2494.52	2156.48	2607.2	1.209	0.27382	0.486668	1	Pcp4	protein_coding
ENSRNOG00000008005	2492.75	2468.54	2500.81	1.01307	0.0187368	0.935716	1	Akna	protein_coding
ENSRNOG00000016388	2492.72	2778.28	2397.54	0.86296	-0.212635	0.25237	1	Sphkap	protein_coding
ENSRNOG00000003426	2492.34	2596.63	2457.58	0.946451	-0.0794007	0.70451	1	Kdm5c	protein_coding
ENSRNOG00000020330	2490.71	2655.78	2435.69	0.917127	-0.124806	0.494408	1	Wdr47	protein_coding
ENSRNOG00000028589	2488.46	2357.23	2532.21	1.07423	0.103307	0.737442	1	Gria2	protein_coding
ENSRNOG00000013052	2482.4	2415.45	2504.72	1.03696	0.0523611	0.811506	1	Bclaf1	protein_coding
ENSRNOG00000011541	2476.24	2379.58	2508.46	1.05416	0.0760947	0.705153	1	Cygb	protein_coding
ENSRNOG00000018255	2473.64	2501.61	2464.31	0.985089	-0.0216745	0.894631	1	Clptm1	protein_coding
ENSRNOG00000005333	2466.29	2314.84	2516.77	1.08723	0.120661	0.542296	1	Azin1	protein_coding
ENSRNOG00000018825	2462.68	2612.46	2412.75	0.923551	-0.114736	0.533158	1	DCAF11	protein_coding
ENSRNOG00000013694	2459.74	2670.69	2389.42	0.894686	-0.160547	0.387994	1	Ntng2	protein_coding
ENSRNOG00000010524	2456.03	695.85	3042.76	4.37272	2.12853	0.591974	1	Cryab	protein_coding
ENSRNOG00000050437	2454.36	2356.3	2487.05	1.05549	0.0779155	0.779284	1	Bod1l	protein_coding
ENSRNOG00000013505	2452.75	2601.29	2403.23	0.923864	-0.114248	0.527819	1	Vdac2	protein_coding
ENSRNOG00000004763	2449.44	2490.9	2435.62	0.977807	-0.0323788	0.853977	1	Sirpa	protein_coding
ENSRNOG00000004827	2448.25	2326.49	2488.84	1.06979	0.0973218	0.628898	1	Papola	protein_coding
ENSRNOG00000004716	2447	2231	2518.99	1.12908	0.175153	0.484757	1	Nemf	protein_coding
ENSRNOG00000000054	2439.96	2765.7	2331.38	0.84296	-0.246463	0.262159	1	Abhd8	protein_coding
ENSRNOG00000021269	2433.95	2312.51	2474.42	1.07001	0.0976304	0.632789	1	Chgb	protein_coding
ENSRNOG00000010259	2431.18	2874.22	2283.5	0.794476	-0.331925	0.395079	1	Esrrb	protein_coding
ENSRNOG00000017406	2426.05	2652.99	2350.4	0.885946	-0.17471	0.345804	1	Atrnl1	protein_coding
ENSRNOG00000018373	2419.67	2748.93	2309.92	0.840295	-0.251032	0.176432	1	Tln2	protein_coding
ENSRNOG00000002338	2418.7	2572.87	2367.3	0.9201	-0.120137	0.553591	1	Dgke	protein_coding
ENSRNOG00000029510	2418.47	2473.2	2400.22	0.970492	-0.0432119	0.805549	1	Plxnb1	protein_coding
ENSRNOG00000015550	2416.39	1612.47	2684.36	1.66475	0.735303	0.325833	1	Ptgds	protein_coding
ENSRNOG00000011879	2413.22	2357.69	2431.73	1.0314	0.0446057	0.856295	1	Nfat5	protein_coding
ENSRNOG00000015134	2410.98	2584.52	2353.14	0.910474	-0.135311	0.463516	1	Map3k12	protein_coding
ENSRNOG00000010311	2410.06	2147.63	2497.53	1.16292	0.217755	0.270776	1	DZIP1	protein_coding
ENSRNOG00000020937	2406.02	2304.6	2439.82	1.05868	0.0822633	0.68495	1	Ubtf	protein_coding
ENSRNOG00000007418	2396.67	2470.87	2371.94	0.959959	-0.0589552	0.742957	1	Ipo9	protein_coding
ENSRNOG00000017466	2396.27	2228.68	2452.14	1.10027	0.137855	0.494473	1	Kif5b	protein_coding
ENSRNOG00000008392	2396.04	2670.69	2304.49	0.862882	-0.212764	0.254094	1	Sbf1	protein_coding
ENSRNOG00000049484	2394.3	2612	2321.73	0.888871	-0.169953	0.358917	1	Atp9a	protein_coding
ENSRNOG00000002735	2392.77	2471.8	2366.42	0.957367	-0.0628564	0.718755	1	Dhx9	protein_coding
ENSRNOG00000012302	2392.42	2605.48	2321.4	0.890968	-0.166554	0.363901	1	Gucy1a3	protein_coding
ENSRNOG00000045844	2391.11	2520.24	2348.06	0.93168	-0.102093	0.572327	1	Impact	protein_coding
ENSRNOG00000002632	2390.29	2207.72	2451.15	1.11027	0.150905	0.523829	1	Naca	protein_coding
ENSRNOG00000002993	2388.38	2287.83	2421.89	1.0586	0.0821573	0.685922	1	Zc3h11a	protein_coding
ENSRNOG00000008629	2388.1	2438.27	2371.37	0.972564	-0.0401344	0.813331	1	Secisbp2l	protein_coding
ENSRNOG00000010784	2385.75	2442.93	2366.69	0.968791	-0.045742	0.793047	1	Scg3	protein_coding
ENSRNOG00000001173	2381.99	2299.01	2409.65	1.04812	0.0678105	0.73371	1	Cabp1	protein_coding
ENSRNOG00000007648	2380.74	2515.12	2335.95	0.928761	-0.10662	0.55852	1	Rab11b	protein_coding
ENSRNOG00000008019	2376.23	2499.28	2335.21	0.934351	-0.097963	0.587087	1	Oxr1	protein_coding
ENSRNOG00000013916	2375.71	2108.97	2464.63	1.16864	0.224828	0.256198	1	Nefm	protein_coding
ENSRNOG00000009887	2375.02	2237.99	2420.69	1.08164	0.113217	0.577484	1	Arih1	protein_coding
ENSRNOG00000019237	2372.34	2457.83	2343.84	0.953621	-0.0685126	0.706075	1	Dab2ip	protein_coding
ENSRNOG00000020498	2371.88	2368.4	2373.04	1.00196	0.00282304	1	1	Megf8	protein_coding
ENSRNOG00000020451	2371.87	2295.75	2397.25	1.04421	0.0624164	0.858223	1	Cd81	protein_coding
ENSRNOG00000007834	2371.27	2538.87	2315.4	0.911977	-0.13293	0.468014	1	Cand1	protein_coding
ENSRNOG00000000606	2369.85	2509.07	2323.45	0.926023	-0.110881	0.549327	1	Pcdh15	protein_coding
ENSRNOG00000007971	2369.55	2491.37	2328.95	0.934808	-0.0972584	0.595146	1	Wbp2	protein_coding
ENSRNOG00000030630	2368.3	2337.66	2378.51	1.01747	0.0249912	0.911676	1	Ehmt2	protein_coding
ENSRNOG00000002565	2367.41	2378.19	2363.81	0.993956	-0.00874538	0.942504	1	Taf1	protein_coding
ENSRNOG00000011968	2367.09	2498.82	2323.18	0.929711	-0.105146	0.56939	1	Dnajc6	protein_coding
ENSRNOG00000011523	2366.25	2239.85	2408.38	1.07524	0.104661	0.600053	1	H2afy	protein_coding
ENSRNOG00000032546	2363.94	2272.46	2394.43	1.05368	0.075431	0.7485	1	Dot1l	protein_coding
ENSRNOG00000048848	2363.81	1934.31	2506.98	1.29606	0.374128	0.236107	1	Ccdc9	protein_coding
ENSRNOG00000033101	2359.39	2292.49	2381.69	1.03891	0.0550754	0.792365	1	MYO18A	protein_coding
ENSRNOG00000032941	2358.03	2244.51	2395.87	1.06743	0.0941478	0.638156	1	Mab21l1	protein_coding
ENSRNOG00000026649	2354.36	2294.35	2374.36	1.03487	0.0494565	0.820162	1	Dnmt3a	protein_coding
ENSRNOG00000020205	2353.66	2351.17	2354.49	1.00141	0.00203583	1	1	Agrn	protein_coding
ENSRNOG00000000520	2351.72	2108.04	2432.95	1.15413	0.206803	0.294198	1	Srsf3	protein_coding
ENSRNOG00000002270	2348.44	2279.91	2371.28	1.04008	0.0566911	0.817341	1	Hnrnpdl	protein_coding
ENSRNOG00000006335	2348.28	2324.16	2356.32	1.01384	0.0198247	0.935362	1	Klhl9	protein_coding
ENSRNOG00000033791	2341.11	2631.56	2244.3	0.852839	-0.229654	0.217644	1	Apc2	protein_coding
ENSRNOG00000003982	2336.72	2436.41	2303.5	0.945448	-0.0809302	0.657321	1	Ptpn21	protein_coding
ENSRNOG00000001316	2333.16	2423.36	2303.1	0.950371	-0.0734377	0.683234	1	Anapc5	protein_coding
ENSRNOG00000030247	2332.34	2286.43	2347.64	1.02677	0.038112	0.864769	1	Ankhd1	protein_coding
ENSRNOG00000018873	2330.65	2344.65	2325.99	0.992041	-0.0115286	0.936688	1	Fam168a	protein_coding
ENSRNOG00000002389	2327.78	2174.18	2378.99	1.0942	0.129874	0.516379	1	Morf4l2	protein_coding
ENSRNOG00000014025	2327.3	2608.27	2233.65	0.85637	-0.223693	0.226551	1	Rasgrf1	protein_coding
ENSRNOG00000018456	2323.38	2469.01	2274.84	0.921358	-0.118166	0.513369	1	BC005537	protein_coding
ENSRNOG00000018533	2322.47	2120.62	2389.76	1.12692	0.17238	0.432496	1	Iffo1	protein_coding
ENSRNOG00000017822	2322.39	2332.08	2319.17	0.994464	-0.00800835	0.948263	1	Mgea5	protein_coding
ENSRNOG00000010633	2321.28	2366.54	2306.19	0.974497	-0.0372706	0.82922	1	Acsl1	protein_coding
ENSRNOG00000003491	2319.13	2408.46	2289.35	0.950546	-0.0731717	0.687282	1	Prkca	protein_coding
ENSRNOG00000022767	2318.54	2224.02	2350.05	1.05667	0.0795232	0.693847	1	Elfn1	protein_coding
ENSRNOG00000017154	2318.05	2375.39	2298.93	0.967812	-0.0472009	0.787739	1	Atp11a	protein_coding
ENSRNOG00000014436	2316.69	2463.42	2267.78	0.920582	-0.119382	0.516396	1	Ppip5k1	protein_coding
ENSRNOG00000006938	2316.68	2381.45	2295.09	0.96374	-0.0532845	0.766583	1	Mapk8ip1	protein_coding
ENSRNOG00000007920	2313.44	2160.21	2364.52	1.09458	0.130375	0.515418	1	Ssbp3	protein_coding
ENSRNOG00000015290	2310.79	2613.86	2209.76	0.845402	-0.242291	0.373019	1	Tpi1	protein_coding
ENSRNOG00000049629	2308.36	2174.18	2353.08	1.08228	0.114079	0.566035	1	Reep2	protein_coding
ENSRNOG00000025768	2307.54	2183.03	2349.04	1.07605	0.105739	0.687871	1	Clk1	protein_coding
ENSRNOG00000015953	2307.24	2210.98	2339.32	1.05805	0.0814062	0.691033	1	Oaz2	protein_coding
ENSRNOG00000011522	2305.22	2303.66	2305.74	1.0009	0.00130124	1	1	Hcn1	protein_coding
ENSRNOG00000020961	2303.59	2312.51	2300.62	0.994856	-0.00743989	0.955109	1	Kmt2b	protein_coding
ENSRNOG00000003846	2302.55	2113.17	2365.67	1.11949	0.162843	0.413717	1	Pitpna	protein_coding
ENSRNOG00000030302	2301.94	2334.87	2290.97	0.981196	-0.0273865	0.864844	1	Csde1	protein_coding
ENSRNOG00000007628	2297.19	2377.72	2270.35	0.954841	-0.0666671	0.708146	1	Ptp4a3	protein_coding
ENSRNOG00000010370	2296.17	1924.07	2420.2	1.25786	0.330969	0.0995683	1	Tnip1	protein_coding
ENSRNOG00000021871	2296.12	2498.82	2228.55	0.891841	-0.165142	0.372899	1	Gcn1l1	protein_coding
ENSRNOG00000039980	2295.55	2715.86	2155.44	0.793648	-0.333428	0.180806	1	Slc25a5	protein_coding
ENSRNOG00000006785	2292.31	2342.79	2275.48	0.97127	-0.0420555	0.810029	1	Dcaf8	protein_coding
ENSRNOG00000019725	2292.07	2461.56	2235.58	0.908196	-0.138924	0.450424	1	Actr1a	protein_coding
ENSRNOG00000007034	2290.47	2376.79	2261.69	0.951575	-0.0716105	0.742782	1	Hipk2	protein_coding
ENSRNOG00000018761	2290.08	2764.77	2131.85	0.771078	-0.375051	0.0409771	1	Eif3c	protein_coding
ENSRNOG00000017817	2289.48	2437.8	2240.04	0.918877	-0.122056	0.580008	1	Cox4i1	protein_coding
ENSRNOG00000007561	2289.33	2652.52	2168.26	0.817435	-0.290825	0.173875	1	Glb1l2	protein_coding
ENSRNOG00000000923	2288.85	2254.76	2300.22	1.02016	0.0287968	0.897555	1	Cct6a	protein_coding
ENSRNOG00000011653	2285.56	2360.49	2260.58	0.957674	-0.0623928	0.724647	1	Fam21c	protein_coding
ENSRNOG00000013843	2282.92	2329.75	2267.31	0.9732	-0.039192	0.818317	1	Arcn1	protein_coding
ENSRNOG00000009480	2280.48	2373.53	2249.46	0.947728	-0.0774549	0.66752	1	Slc24a3	protein_coding
ENSRNOG00000018641	2280.15	2374.93	2248.56	0.946793	-0.0788786	0.668223	1	Camkv	protein_coding
ENSRNOG00000003679	2278.02	2388.9	2241.05	0.938112	-0.0921681	0.608349	1	Med13	protein_coding
ENSRNOG00000019122	2277.34	2367.01	2247.44	0.949488	-0.074779	0.682704	1	Sec16a	protein_coding
ENSRNOG00000024085	2274.37	2183.5	2304.66	1.05549	0.0779153	0.722864	1	Tmem237	protein_coding
ENSRNOG00000007478	2270.86	2479.72	2201.24	0.887695	-0.171863	0.349075	1	Cry2	protein_coding
ENSRNOG00000036839	2263.76	2199.33	2285.23	1.03906	0.0552765	0.794315	1	HNRNPA1	protein_coding
ENSRNOG00000025496	2261.95	2254.29	2264.51	1.00453	0.00652269	0.996836	1	Usp7	protein_coding
ENSRNOG00000024629	2261.93	2450.84	2198.96	0.897227	-0.156456	0.396159	1	Hadha	protein_coding
ENSRNOG00000002343	2261.73	2450.38	2198.85	0.897349	-0.156258	0.450539	1	Uchl1	protein_coding
ENSRNOG00000025923	2259.8	2310.65	2242.85	0.970656	-0.0429677	0.810387	1	Zmiz2	protein_coding
ENSRNOG00000006761	2259.2	2427.56	2203.08	0.907531	-0.139982	0.455369	1	Sh3gl2	protein_coding
ENSRNOG00000018645	2257.7	2295.75	2245.02	0.977903	-0.0322374	0.884413	1	Rpsa	protein_coding
ENSRNOG00000037793	2257.44	2190.95	2279.6	1.04046	0.0572259	0.784519	1	Cdk5r2	protein_coding
ENSRNOG00000024336	2256.53	2101.52	2308.2	1.09835	0.135334	0.501531	1	Senp6	protein_coding
ENSRNOG00000006130	2255.38	2285.5	2245.35	0.982432	-0.0255709	0.874193	1	Rab5b	protein_coding
ENSRNOG00000050500	2254.39	2256.62	2253.65	0.998682	-0.00190236	0.977356	1	Tob2	protein_coding
ENSRNOG00000017990	2253.92	2161.14	2284.84	1.05724	0.0803033	0.697231	1	Ubap2l	protein_coding
ENSRNOG00000008996	2253.75	2401.94	2204.36	0.917741	-0.12384	0.501118	1	Dpysl5	protein_coding
ENSRNOG00000027770	2252.41	2250.1	2253.18	1.00137	0.00197182	0.982264	1	Trpm3	protein_coding
ENSRNOG00000026048	2251.84	2369.34	2212.68	0.933881	-0.0986894	0.591807	1	Gbf1	protein_coding
ENSRNOG00000017418	2249.09	2386.57	2203.27	0.923194	-0.115294	0.713243	1	Rps3	protein_coding
ENSRNOG00000003206	2246.72	2139.72	2282.39	1.06668	0.093128	0.641642	1	Actr3	protein_coding
ENSRNOG00000007290	2245.94	1780.15	2401.2	1.34888	0.431761	0.398177	1	Atp1a2	protein_coding
ENSRNOG00000009988	2244.17	2439.67	2179.01	0.893158	-0.163013	0.375341	1	Ap2b1	protein_coding
ENSRNOG00000021177	2242.83	2252.43	2239.63	0.994319	-0.00821937	0.952705	1	Cox8a	protein_coding
ENSRNOG00000004093	2242.42	2472.27	2165.8	0.876036	-0.190938	0.303162	1	Rhot1	protein_coding
ENSRNOG00000007029	2241.01	2065.66	2299.46	1.11319	0.154694	0.437401	1	Dnaja1	protein_coding
ENSRNOG00000016592	2240.37	2023.74	2312.58	1.14273	0.192479	0.449344	1	Gnai2	protein_coding
ENSRNOG00000020299	2238.44	2179.77	2258	1.03589	0.0508659	0.804477	1	Klc2	protein_coding
ENSRNOG00000007172	2236.85	2386.1	2187.09	0.916596	-0.125642	0.518914	1	Map4k3	protein_coding
ENSRNOG00000007400	2233.57	2238.92	2231.79	0.996814	-0.00460323	0.964017	1	Srebf2	protein_coding
ENSRNOG00000014605	2233.35	2334.87	2199.51	0.942028	-0.0861584	0.705283	1	Lig4	protein_coding
ENSRNOG00000030213	2232.78	2342.79	2196.11	0.937391	-0.0932769	0.609765	1	Vps13c	protein_coding
ENSRNOG00000008741	2231.54	2224.48	2233.9	1.00423	0.00609156	0.998252	1	Camsap2	protein_coding
ENSRNOG00000010458	2229.61	2310.65	2202.6	0.953239	-0.06909	0.699561	1	PIK3CA	protein_coding
ENSRNOG00000006559	2229.07	2282.7	2211.2	0.968674	-0.0459166	0.819037	1	Akap8	protein_coding
ENSRNOG00000017030	2228.07	2193.74	2239.51	1.02086	0.0297856	0.897683	1	Arid1b	protein_coding
ENSRNOG00000001368	2227.34	2353.03	2185.45	0.928777	-0.106595	0.56524	1	Rph3a	protein_coding
ENSRNOG00000000527	2226.37	2299.94	2201.85	0.95735	-0.0628816	0.756956	1	Mtch1	protein_coding
ENSRNOG00000021637	2225.28	2146.24	2251.63	1.04911	0.0691637	0.743153	1	Ddx46	protein_coding
ENSRNOG00000018091	2223.89	2159.74	2245.27	1.0396	0.0560311	0.791218	1	Gdi2	protein_coding
ENSRNOG00000000579	2222.55	1978.56	2303.88	1.16442	0.219617	0.316562	1	Marcks	protein_coding
ENSRNOG00000019249	2221.78	2372.13	2171.67	0.915491	-0.127382	0.489236	1	Ap3b2	protein_coding
ENSRNOG00000005697	2220.79	2309.72	2191.15	0.948664	-0.0760305	0.6793	1	Slc6a11	protein_coding
ENSRNOG00000017674	2220.23	2216.1	2221.61	1.00249	0.00358345	1	1	Ctcf	protein_coding
ENSRNOG00000024737	2218.26	2144.84	2242.74	1.04564	0.0643911	0.791275	1	Tnrc6a	protein_coding
ENSRNOG00000014689	2213.62	2143.91	2236.86	1.04336	0.061235	0.7687	1	Zbtb4	protein_coding
ENSRNOG00000003105	2212.15	2210.51	2212.7	1.00099	0.00142654	1	1	Kif19a	protein_coding
ENSRNOG00000008716	2211.52	2061.47	2261.54	1.09705	0.133632	0.500984	1	Nefh	protein_coding
ENSRNOG00000009955	2210.67	2388.9	2151.26	0.900526	-0.151161	0.41847	1	Plch1	protein_coding
ENSRNOG00000010903	2209.99	2505.81	2111.39	0.842599	-0.247082	0.280923	1	Crb1	protein_coding
ENSRNOG00000027582	2206.25	2488.57	2112.14	0.848737	-0.23661	0.204048	1	Dpysl4	protein_coding
ENSRNOG00000011905	2205.97	2381.45	2147.48	0.901753	-0.149196	0.445307	1	Atp6v1e1	protein_coding
ENSRNOG00000020526	2205.76	2349.31	2157.92	0.918532	-0.122597	0.506582	1	MAU2	protein_coding
ENSRNOG00000015101	2203.8	2333.01	2160.72	0.926155	-0.110675	0.550695	1	Mak	protein_coding
ENSRNOG00000002369	2203.16	2393.56	2139.7	0.89394	-0.16175	0.38474	1	Rgs8	protein_coding
ENSRNOG00000027962	2201.12	2225.88	2192.87	0.985169	-0.0215569	0.893331	1	Smg7	protein_coding
ENSRNOG00000013620	2197.95	2209.11	2194.23	0.993262	-0.0097533	0.944728	1	Cdk13	protein_coding
ENSRNOG00000020277	2195.31	2390.3	2130.32	0.891236	-0.166121	0.374882	1	Cntnap1	protein_coding
ENSRNOG00000005218	2192.38	2086.15	2227.79	1.06789	0.0947679	0.640225	1	Sf3a1	protein_coding
ENSRNOG00000007472	2192.33	2267.8	2167.17	0.955627	-0.0654808	0.711436	1	Setd5	protein_coding
ENSRNOG00000017333	2190.99	2200.73	2187.75	0.994102	-0.00853488	0.946518	1	Syt4	protein_coding
ENSRNOG00000020075	2189.83	2144.84	2204.83	1.02797	0.0397975	0.882654	1	Eef1g	protein_coding
ENSRNOG00000000638	2189.67	2314.38	2148.1	0.928155	-0.107563	0.591635	1	Zfp365	protein_coding
ENSRNOG00000013351	2189.15	2224.48	2177.37	0.97882	-0.0308852	0.856997	1	Stxbp5	protein_coding
ENSRNOG00000018378	2189.08	2257.55	2166.26	0.95956	-0.0595558	0.745021	1	Cacnb2	protein_coding
ENSRNOG00000013595	2187.14	2085.22	2221.12	1.06517	0.0910852	0.726874	1	Gls	protein_coding
ENSRNOG00000014718	2186.35	2258.48	2162.3	0.957412	-0.062788	0.719644	1	Acsl3	protein_coding
ENSRNOG00000000233	2185.68	2223.09	2173.21	0.977562	-0.0327397	0.854148	1	Grm6	protein_coding
ENSRNOG00000011157	2183.61	2287.36	2149.03	0.939523	-0.09	0.623367	1	Jak1	protein_coding
ENSRNOG00000029826	2182.49	2101.52	2209.48	1.05137	0.0722688	0.791132	1	Cep164	protein_coding
ENSRNOG00000010150	2181.17	2094.54	2210.05	1.05515	0.0774506	0.710174	1	Strbp	protein_coding
ENSRNOG00000002393	2180.4	2174.65	2182.32	1.00353	0.00508039	0.998304	1	Eprs	protein_coding
ENSRNOG00000032828	2180.06	2362.82	2119.15	0.896873	-0.157024	0.398722	1	Mapk8ip2	protein_coding
ENSRNOG00000016143	2178.67	2230.54	2161.38	0.968995	-0.0454396	0.79928	1	Gpr162	protein_coding
ENSRNOG00000014297	2176.44	1835.57	2290.06	1.2476	0.319157	0.107481	1	Sdc4	protein_coding
ENSRNOG00000025792	2175.31	2201.66	2166.53	0.984041	-0.0232092	0.884764	1	Crk	protein_coding
ENSRNOG00000014634	2173.83	2249.17	2148.72	0.955339	-0.0659154	0.716187	1	Gtpbp1	protein_coding
ENSRNOG00000014670	2172.65	2049.82	2213.59	1.07989	0.11089	0.580988	1	Zmynd11	protein_coding
ENSRNOG00000038883	2172.4	2176.04	2171.18	0.997764	-0.00322908	0.97139	1	D17Wsu92e	protein_coding
ENSRNOG00000034013	2167.14	2160.21	2169.45	1.00428	0.00616004	0.989165	1	Acaca	protein_coding
ENSRNOG00000011632	2166.9	2322.29	2115.1	0.910779	-0.134826	0.478008	1	Cct5	protein_coding
ENSRNOG00000028498	2166.53	2205.39	2153.58	0.976508	-0.0342957	0.839558	1	Wdr1	protein_coding
ENSRNOG00000025570	2166.06	1982.29	2227.32	1.12361	0.168143	0.397237	1	Os9	protein_coding
ENSRNOG00000033280	2164.02	2101.99	2184.7	1.03935	0.0556829	0.787199	1	Pam	protein_coding
ENSRNOG00000007241	2162.31	2064.26	2195	1.06333	0.0885926	0.784178	1	Fnbp4	protein_coding
ENSRNOG00000011358	2161.14	2311.12	2111.15	0.913476	-0.130562	0.479864	1	Hipk3	protein_coding
ENSRNOG00000016443	2156.63	2384.71	2080.61	0.872479	-0.196808	0.290379	1	Vps13d	protein_coding
ENSRNOG00000020618	2156.28	2084.76	2180.12	1.04574	0.0645282	0.860104	1	Rpl13a	protein_coding
ENSRNOG00000001783	2151.77	2072.18	2178.3	1.05121	0.0720539	0.727938	1	Tra2b	protein_coding
ENSRNOG00000005196	2151.51	2155.55	2150.16	0.997501	-0.00360959	0.968981	1	Slc12a6	protein_coding
ENSRNOG00000021118	2147.09	2218.43	2123.31	0.957123	-0.0632238	0.728503	1	Nomo1	protein_coding
ENSRNOG00000002208	2146.68	2061.47	2175.09	1.05512	0.077404	0.707846	1	Shroom3	protein_coding
ENSRNOG00000001592	2144.96	2186.29	2131.19	0.974796	-0.0368277	0.828017	1	Cct8	protein_coding
ENSRNOG00000001866	2143.83	2390.3	2061.68	0.86252	-0.21337	0.250838	1	Pi4ka	protein_coding
ENSRNOG00000006718	2143.46	1949.68	2208.06	1.13252	0.179537	0.536074	1	Rbm33	protein_coding
ENSRNOG00000009275	2141.35	2210.98	2118.14	0.95801	-0.0618872	0.725688	1	Kpnb1	protein_coding
ENSRNOG00000015633	2141.19	1996.73	2189.35	1.09647	0.132863	0.50853	1	Cul3	protein_coding
ENSRNOG00000022282	2140.44	1978.1	2194.55	1.10943	0.149814	0.656126	1	Col2a1	protein_coding
ENSRNOG00000016991	2140.24	2221.69	2113.09	0.95112	-0.0723012	0.682775	1	Arl2bp	protein_coding
ENSRNOG00000038489	2137.8	2021.88	2176.45	1.07645	0.106279	0.593761	1	Sumo3	protein_coding
ENSRNOG00000018413	2137.76	1963.66	2195.79	1.11821	0.161196	0.509027	1	Per3	protein_coding
ENSRNOG00000003707	2137.69	2240.79	2103.32	0.938653	-0.0913363	0.651434	1	Zmym3	protein_coding
ENSRNOG00000017751	2137.37	2164.87	2128.2	0.983064	-0.0246421	0.877858	1	Arl6ip1	protein_coding
ENSRNOG00000013657	2137.15	2186.76	2120.61	0.969751	-0.0443138	0.819657	1	Stmn3	protein_coding
ENSRNOG00000019973	2137	2044.23	2167.92	1.0605	0.0847512	0.758098	1	Arl3	protein_coding
ENSRNOG00000010771	2135.41	2310.18	2077.15	0.899127	-0.153404	0.408825	1	Pkd1	protein_coding
ENSRNOG00000001996	2135.07	1884.01	2218.75	1.17767	0.235941	0.236054	1	Ythdc1	protein_coding
ENSRNOG00000011441	2133.43	2166.26	2122.48	0.979789	-0.0294564	0.864136	1	Tpd52	protein_coding
ENSRNOG00000005711	2133.03	2307.86	2074.76	0.898997	-0.153611	0.412923	1	Ptprd	protein_coding
ENSRNOG00000008700	2131.92	537.491	2663.39	4.95524	2.30895	1	1	Cryba1	protein_coding
ENSRNOG00000007542	2130.98	2360.49	2054.48	0.870365	-0.200308	0.32567	1	Scg5	protein_coding
ENSRNOG00000009066	2128.3	2069.39	2147.94	1.03796	0.0537541	0.797939	1	Thra	protein_coding
ENSRNOG00000018288	2128.22	2184.89	2109.33	0.965414	-0.0507799	0.771405	1	Ncoa6	protein_coding
ENSRNOG00000020167	2126.94	2099.66	2136.03	1.01732	0.0247776	0.916773	1	Reep5	protein_coding
ENSRNOG00000015026	2126.2	2358.16	2048.88	0.86885	-0.202822	0.275581	1	Arhgef11	protein_coding
ENSRNOG00000020970	2126.14	2133.66	2123.63	0.995299	-0.00679771	0.961399	1	Rundc3a	protein_coding
ENSRNOG00000005927	2123.87	1861.19	2211.44	1.18818	0.248759	0.211653	1	Cpsf6	protein_coding
ENSRNOG00000009350	2122.95	2388.9	2034.29	0.851562	-0.231817	0.213133	1	Sez6	protein_coding
ENSRNOG00000013604	2122.1	2558.9	1976.5	0.772403	-0.372575	0.151398	1	GPX4	protein_coding
ENSRNOG00000014000	2119.33	2024.21	2151.04	1.06266	0.0876796	0.668529	1	Kif2a	protein_coding
ENSRNOG00000039807	2119.12	1950.15	2175.44	1.11552	0.157723	0.550303	1	Fam193b	protein_coding
ENSRNOG00000000547	2114.22	2187.22	2089.88	0.955496	-0.0656785	0.717063	1	Tspyl4	protein_coding
ENSRNOG00000004686	2111.99	2002.32	2148.54	1.07303	0.101689	0.61024	1	Spop	protein_coding
ENSRNOG00000005428	2110.43	2250.57	2063.72	0.916977	-0.125043	0.499068	1	Ctbp1	protein_coding
ENSRNOG00000005310	2109.08	2237.53	2066.27	0.923461	-0.114877	0.525601	1	Cul1	protein_coding
ENSRNOG00000018233	2108.4	2202.59	2077	0.942981	-0.0846998	0.641649	1	Gas6	protein_coding
ENSRNOG00000004680	2107.46	2121.55	2102.76	0.991142	-0.012837	0.929334	1	Kif5c	protein_coding
ENSRNOG00000021044	2107.01	2030.73	2132.44	1.05009	0.0705077	0.78463	1	Gpatch8	protein_coding
ENSRNOG00000014410	2103.47	1836.04	2192.61	1.19421	0.256056	0.197638	1	MORF4L1	protein_coding
ENSRNOG00000019152	2102.95	2287.36	2041.48	0.892503	-0.164071	0.37848	1	Trpc4ap	protein_coding
ENSRNOG00000007120	2102.7	2154.62	2085.39	0.967869	-0.0471162	0.790975	1	Mtmr3	protein_coding
ENSRNOG00000009460	2101.93	2090.34	2105.79	1.00739	0.0106237	0.977483	1	Pdzd8	protein_coding
ENSRNOG00000011307	2099.66	2034.92	2121.24	1.04242	0.0599377	0.774549	1	Slmap	protein_coding
ENSRNOG00000001170	2098.3	2057.74	2111.82	1.02628	0.0374257	0.931966	1	Cox6a1	protein_coding
ENSRNOG00000018176	2096.15	2019.55	2121.68	1.05057	0.0711761	0.730913	1	Rab6a	protein_coding
ENSRNOG00000020893	2092.9	2169.52	2067.35	0.952907	-0.0695931	0.697209	1	Snx27	protein_coding
ENSRNOG00000000585	2092.87	2264.07	2035.81	0.899179	-0.153319	0.40732	1	Amd1	protein_coding
ENSRNOG00000000895	2091.57	2114.1	2084.06	0.985792	-0.0206444	0.896737	1	Rabgef1	protein_coding
ENSRNOG00000048898	2090.53	2031.66	2110.15	1.03863	0.0546877	0.792017	1	Wasf3	protein_coding
ENSRNOG00000009170	2090.5	2205.39	2052.2	0.930541	-0.103858	0.568814	1	Dmxl2	protein_coding
ENSRNOG00000017852	2086.81	2057.28	2096.65	1.01914	0.0273527	0.903695	1	Nars	protein_coding
ENSRNOG00000020102	2086.55	2220.29	2041.97	0.919685	-0.120789	0.51198	1	Sirt2	protein_coding
ENSRNOG00000011413	2085.7	2048.43	2098.12	1.02426	0.034583	0.877029	1	Scp2	protein_coding
ENSRNOG00000019944	2084.52	2088.95	2083.05	0.997177	-0.004078	0.971389	1	Fkbp8	protein_coding
ENSRNOG00000046313	2081.04	1673.49	2216.89	1.32471	0.405682	0.16441	1	ENSRNOG00000046313	pseudogene
ENSRNOG00000050519	2080.98	2061	2087.63	1.01292	0.0185231	0.946584	1	Rhoa	protein_coding
ENSRNOG00000019629	2079.98	2075.44	2081.5	1.00292	0.00420533	0.998225	1	Lamp1	protein_coding
ENSRNOG00000049511	2078.25	1742.42	2190.19	1.25698	0.329962	0.182556	1	Safb2	protein_coding
ENSRNOG00000010379	2077.88	2071.71	2079.94	1.00397	0.00571631	1	1	Celf1	protein_coding
ENSRNOG00000018849	2076.66	1990.67	2105.32	1.0576	0.0807874	0.819994	1	Tcerg1	protein_coding
ENSRNOG00000014999	2076.24	2197	2035.99	0.926712	-0.109807	0.553212	1	Tnpo1	protein_coding
ENSRNOG00000045918	2075.76	2041.91	2087.05	1.02211	0.0315499	0.886135	1	Jarid2	protein_coding
ENSRNOG00000016137	2075.71	1904.04	2132.93	1.12021	0.163775	0.412244	1	Rad23b	protein_coding
ENSRNOG00000009329	2074.96	2051.69	2082.72	1.01513	0.0216589	0.91875	1	Nr1d1	protein_coding
ENSRNOG00000016392	2074.21	2034.45	2087.46	1.02605	0.0371067	0.860052	1	Zfp593	protein_coding
ENSRNOG00000002524	2073.26	2166.26	2042.26	0.942757	-0.0850417	0.644233	1	Gpr37	protein_coding
ENSRNOG00000048531	2072.18	1851.87	2145.61	1.15862	0.212404	0.295442	1	ENSRNOG00000048531	miRNA
ENSRNOG00000019097	2070.46	2164.87	2038.99	0.941857	-0.0864206	0.637242	1	Bap1	protein_coding
ENSRNOG00000012662	2066.85	2292.02	1991.79	0.869013	-0.202551	0.277264	1	Lyst	protein_coding
ENSRNOG00000047799	2066.69	2118.76	2049.33	0.967234	-0.0480636	0.788803	1	Gnb5	protein_coding
ENSRNOG00000020358	2065.19	2134.59	2042.05	0.956646	-0.0639423	0.727593	1	Ptov1	protein_coding
ENSRNOG00000014819	2064.76	2033.52	2075.17	1.02048	0.0292508	0.896453	1	Hap1	protein_coding
ENSRNOG00000003139	2062.32	1957.6	2097.23	1.07133	0.0993963	0.628185	1	Smc1a	protein_coding
ENSRNOG00000002928	2057.64	2187.22	2014.45	0.921006	-0.118717	0.51735	1	Guk1	protein_coding
ENSRNOG00000026638	2057.57	2156.95	2024.44	0.938568	-0.0914666	0.621782	1	Scamp5	protein_coding
ENSRNOG00000000799	2057.39	1956.67	2090.97	1.06864	0.0957696	0.639635	1	Abcf1	protein_coding
ENSRNOG00000007948	2056.95	2072.65	2051.72	0.989904	-0.01464	0.923071	1	Nf2	protein_coding
ENSRNOG00000027514	2051.36	1948.29	2085.72	1.07054	0.0983423	0.626498	1	UBE2M	protein_coding
ENSRNOG00000014415	2050.41	2150.43	2017.07	0.937984	-0.0923655	0.613325	1	Hsbp1	protein_coding
ENSRNOG00000016023	2048.27	1986.95	2068.71	1.04115	0.0581814	0.776929	1	Kank1	protein_coding
ENSRNOG00000018975	2047.99	2209.58	1994.13	0.902492	-0.148014	0.428504	1	Atg9a	protein_coding
ENSRNOG00000009001	2047.65	1964.12	2075.49	1.0567	0.079568	0.696029	1	Mtss1	protein_coding
ENSRNOG00000003099	2047.02	2208.18	1993.3	0.902689	-0.147699	0.423751	1	Ubqln2	protein_coding
ENSRNOG00000037239	2045.22	1523.98	2218.97	1.45604	0.542049	0.198077	1	Flna	protein_coding
ENSRNOG00000019340	2045.2	1793.65	2129.04	1.18699	0.247304	0.38009	1	Cep250	protein_coding
ENSRNOG00000019968	2043.63	1878.42	2098.7	1.11727	0.159976	0.422801	1	Trim8	protein_coding
ENSRNOG00000019105	2042.31	2127.14	2014.03	0.946827	-0.0788268	0.661337	1	Dpp8	protein_coding
ENSRNOG00000009449	2042.27	2059.6	2036.5	0.988781	-0.0162768	0.91656	1	Trim35	protein_coding
ENSRNOG00000019743	2039.85	2073.58	2028.61	0.978313	-0.0316322	0.85629	1	Tmem63b	protein_coding
ENSRNOG00000023972	2039.01	1054.49	2367.18	2.24487	1.16663	0.42407	1	COL4A2	protein_coding
ENSRNOG00000025679	2037.56	2163.93	1995.43	0.922131	-0.116957	0.527124	1	Stk40	protein_coding
ENSRNOG00000001064	2037.45	1947.36	2067.49	1.06169	0.0863631	0.67501	1	Sbno1	protein_coding
ENSRNOG00000020279	2036.25	2113.17	2010.61	0.951467	-0.0717742	0.69296	1	Syt11	protein_coding
ENSRNOG00000023148	2033.8	1748.94	2128.75	1.21716	0.283524	0.625435	1	Col11a1	protein_coding
ENSRNOG00000000805	2033.05	822.072	2436.71	2.96411	1.5676	0.0475123	1	Gja1	protein_coding
ENSRNOG00000002246	2032.16	2116.43	2004.08	0.946915	-0.0786929	0.66205	1	Slc30a9	protein_coding
ENSRNOG00000006369	2031.83	2268.73	1952.86	0.860773	-0.216295	0.242057	1	Alg2	protein_coding
ENSRNOG00000008616	2031.68	2266.87	1953.29	0.861667	-0.214797	0.248874	1	Ubr3	protein_coding
ENSRNOG00000026243	2031.04	2264.07	1953.36	0.862764	-0.212961	0.253567	1	Ap2a1	protein_coding
ENSRNOG00000013002	2028.17	1899.38	2071.09	1.0904	0.124864	0.533379	1	Gpbp1	protein_coding
ENSRNOG00000009057	2028.03	1963.19	2049.64	1.04404	0.0621719	0.772508	1	Sec62	protein_coding
ENSRNOG00000014254	2026.62	2281.31	1941.73	0.851146	-0.232521	0.235107	1	Cpt1a	protein_coding
ENSRNOG00000001494	2024.69	2267.8	1943.66	0.857067	-0.22252	0.230905	1	Napa	protein_coding
ENSRNOG00000001238	2023.09	1820.67	2090.57	1.14824	0.199427	0.328709	1	Rsrc2	protein_coding
ENSRNOG00000008870	2022.62	1987.41	2034.36	1.02362	0.0336832	0.879513	1	Atf7ip	protein_coding
ENSRNOG00000016108	2022.36	2197.47	1963.99	0.893752	-0.162054	0.386229	1	Phlpp2	protein_coding
ENSRNOG00000018992	2020.84	2237.99	1948.45	0.870624	-0.199878	0.290588	1	Dpysl3	protein_coding
ENSRNOG00000047934	2019.23	1985.55	2030.46	1.02262	0.0322689	0.88542	1	RGD1566359	protein_coding
ENSRNOG00000001256	2015.57	1850.94	2070.45	1.11859	0.161685	0.421605	1	Atxn2	protein_coding
ENSRNOG00000016919	2015.37	1960.86	2033.54	1.03707	0.0525082	0.802927	1	Scaf8	protein_coding
ENSRNOG00000010437	2014.89	1919.41	2046.72	1.06633	0.0926502	0.746252	1	Sncg	protein_coding
ENSRNOG00000013837	2014.69	2082.43	1992.11	0.956627	-0.0639711	0.723336	1	Trp53bp1	protein_coding
ENSRNOG00000016552	2012.36	1936.18	2037.76	1.05246	0.073771	0.725367	1	Hmgcs1	protein_coding
ENSRNOG00000015977	2011.19	2040.97	2001.26	0.980541	-0.0283505	0.861321	1	Zfp609	protein_coding
ENSRNOG00000000470	2009.6	1971.57	2022.28	1.02572	0.036634	0.862794	1	Vps52	protein_coding
ENSRNOG00000017692	2006.52	1973.44	2017.54	1.02235	0.031888	0.881061	1	Ppp1r37	protein_coding
ENSRNOG00000003520	1999.44	2349.31	1882.82	0.801437	-0.31934	0.193651	1	Prdx2	protein_coding
ENSRNOG00000006694	1998.2	2085.69	1969.03	0.944069	-0.0830354	0.652176	1	Cav1	protein_coding
ENSRNOG00000004333	1996.26	1952.94	2010.7	1.02957	0.0420465	0.842258	1	Flywch1	protein_coding
ENSRNOG00000009042	1995.91	2071.25	1970.8	0.951502	-0.0717215	0.692391	1	Sec24c	protein_coding
ENSRNOG00000037613	1992.5	1813.68	2052.1	1.13146	0.178182	0.415126	1	Kdm6b	protein_coding
ENSRNOG00000009936	1991.06	1946.42	2005.94	1.03058	0.0434528	0.84016	1	Dido1	protein_coding
ENSRNOG00000036676	1987.94	1788.53	2054.41	1.14866	0.199951	0.312659	1	Csnk1d	protein_coding
ENSRNOG00000004741	1987.36	1941.77	2002.56	1.03131	0.044474	0.887517	1	Rpl19	protein_coding
ENSRNOG00000012716	1986.42	1886.81	2019.63	1.0704	0.0981441	0.654912	1	Chd2	protein_coding
ENSRNOG00000011876	1983.18	1969.25	1987.83	1.00944	0.0135491	0.963266	1	Fxr2	protein_coding
ENSRNOG00000015914	1979.89	1975.3	1981.42	1.0031	0.00446587	0.994304	1	U2af2	protein_coding
ENSRNOG00000020897	1979.25	2123.41	1931.2	0.909477	-0.136891	0.456215	1	Prpf19	protein_coding
ENSRNOG00000025481	1977.44	2133.66	1925.36	0.902375	-0.148202	0.42086	1	Dctn2	protein_coding
ENSRNOG00000011726	1975.81	2108.97	1931.43	0.915814	-0.126874	0.496442	1	Grin1	protein_coding
ENSRNOG00000013780	1974.52	2166.26	1910.61	0.881982	-0.181178	0.33078	1	Nf1	protein_coding
ENSRNOG00000018691	1974.24	1904.97	1997.32	1.04848	0.0682999	0.792269	1	CCNL2	protein_coding
ENSRNOG00000010427	1972.17	2022.34	1955.45	0.966922	-0.0485288	0.779366	1	Ipo7	protein_coding
ENSRNOG00000032048	1972.11	2103.85	1928.19	0.916506	-0.125783	0.496273	1	Zfp462	protein_coding
ENSRNOG00000005424	1970.03	2006.04	1958.03	0.976067	-0.0349484	0.842269	1	Odc1	protein_coding
ENSRNOG00000011756	1969.71	1966.45	1970.79	1.00221	0.00318165	1	1	Phf3	protein_coding
ENSRNOG00000012786	1965.15	2081.03	1926.52	0.925756	-0.111297	0.540973	1	Pgrmc1	protein_coding
ENSRNOG00000017905	1964.43	2071.71	1928.67	0.930955	-0.103217	0.577171	1	Map1lc3b	protein_coding
ENSRNOG00000018487	1963.81	1827.19	2009.35	1.0997	0.137103	0.592546	1	Slc3a2	protein_coding
ENSRNOG00000030232	1963.43	1993.47	1953.42	0.979913	-0.0292751	0.862653	1	Ptplad1	protein_coding
ENSRNOG00000021017	1963.06	1680.47	2057.26	1.22421	0.291857	0.16381	1	Car11	protein_coding
ENSRNOG00000009474	1961.53	1910.56	1978.53	1.03557	0.0504301	0.817166	1	Ddx42	protein_coding
ENSRNOG00000009820	1959.72	2011.16	1942.57	0.965892	-0.0500657	0.770572	1	Bnip3l	protein_coding
ENSRNOG00000009615	1958.7	2078.23	1918.85	0.923309	-0.115114	0.536275	1	Mtor	protein_coding
ENSRNOG00000011073	1957.4	2173.25	1885.45	0.867573	-0.204943	0.275457	1	Htt	protein_coding
ENSRNOG00000020615	1957.11	1887.27	1980.39	1.04934	0.0694797	0.739886	1	Nap1l4	protein_coding
ENSRNOG00000007323	1956.59	2071.25	1918.38	0.926194	-0.110614	0.634772	1	Ric8b	protein_coding
ENSRNOG00000026833	1955.88	2071.71	1917.27	0.925451	-0.111772	0.54392	1	Ube4a	protein_coding
ENSRNOG00000024923	1954.12	1792.26	2008.08	1.12042	0.164037	0.41195	1	NNAT	protein_coding
ENSRNOG00000014448	1953.93	2026.53	1929.73	0.952232	-0.0706148	0.698121	1	ARNTL	protein_coding
ENSRNOG00000004973	1953.55	2027.93	1928.75	0.951093	-0.0723411	0.690346	1	Ppp2r5c	protein_coding
ENSRNOG00000007089	1950.6	2183.03	1873.13	0.858039	-0.220884	0.257772	1	Lgmn	protein_coding
ENSRNOG00000046566	1949.67	2056.81	1913.96	0.930549	-0.103846	0.579035	1	Tub	protein_coding
ENSRNOG00000004834	1949.4	2138.78	1886.27	0.881937	-0.181252	0.332642	1	Llgl2	protein_coding
ENSRNOG00000037264	1948.62	2138.32	1885.39	0.881716	-0.181615	0.325816	1	Hcfc1	protein_coding
ENSRNOG00000018567	1947.7	1912.89	1959.3	1.02426	0.0345878	0.873441	1	Slc20a1	protein_coding
ENSRNOG00000028816	1945.46	1952.94	1942.96	0.99489	-0.00739147	0.948602	1	Baz2a	protein_coding
ENSRNOG00000004464	1944.38	2014.89	1920.88	0.953341	-0.0689362	0.780043	1	Sel1l	protein_coding
ENSRNOG00000032070	1940.21	2002.78	1919.36	0.958345	-0.061383	0.730815	1	Dync2h1	protein_coding
ENSRNOG00000001448	1939.94	1992.53	1922.4	0.964803	-0.051693	0.77498	1	Hip1	protein_coding
ENSRNOG00000024852	1938.89	1923.6	1943.98	1.0106	0.015205	0.956118	1	Tmx4	protein_coding
ENSRNOG00000000498	1938.26	2081.03	1890.67	0.908527	-0.138399	0.455767	1	Anks1a	protein_coding
ENSRNOG00000008825	1937.96	1866.31	1961.84	1.05118	0.0720142	0.726571	1	Ssrp1	protein_coding
ENSRNOG00000007318	1937.49	1829.05	1973.64	1.07905	0.109765	0.591402	1	Tmx1	protein_coding
ENSRNOG00000016965	1936.94	2091.28	1885.49	0.901598	-0.149443	0.42163	1	Anapc1	protein_coding
ENSRNOG00000006604	1932.97	2051.69	1893.4	0.922849	-0.115834	0.600901	1	Thy1	protein_coding
ENSRNOG00000046654	1930.33	1789.93	1977.13	1.10459	0.143505	0.662792	1	Crym	protein_coding
ENSRNOG00000027711	1929.9	2086.62	1877.66	0.899859	-0.152229	0.407466	1	Usp32	protein_coding
ENSRNOG00000000314	1929.37	1708.42	2003.01	1.17244	0.229511	0.250576	1	Sec63	protein_coding
ENSRNOG00000008862	1929.17	2084.29	1877.46	0.900767	-0.150775	0.421589	1	Abcg4	protein_coding
ENSRNOG00000016251	1927.57	1875.16	1945.04	1.03726	0.052782	0.805865	1	Dnaja2	protein_coding
ENSRNOG00000002151	1926.5	1933.38	1924.21	0.995256	-0.00686108	0.955144	1	Tagln3	protein_coding
ENSRNOG00000013583	1924.7	1944.56	1918.08	0.986385	-0.0197779	0.907353	1	Tbc1d8	protein_coding
ENSRNOG00000017125	1924.37	2031.66	1888.6	0.929587	-0.105339	0.57534	1	Fam53b	protein_coding
ENSRNOG00000001813	1919.58	1867.71	1936.87	1.03703	0.052459	0.801898	1	Dnm1l	protein_coding
ENSRNOG00000016795	1918.27	1909.63	1921.15	1.00603	0.00867962	0.980538	1	Rabl6	protein_coding
ENSRNOG00000002841	1918.1	1901.24	1923.71	1.01182	0.0169485	0.957504	1	Cdc42bpa	protein_coding
ENSRNOG00000034240	1917.35	1986.01	1894.47	0.953904	-0.0680834	0.707323	1	Bcor	protein_coding
ENSRNOG00000011705	1913.9	1997.66	1885.98	0.944095	-0.0829955	0.650879	1	Stmn2	protein_coding
ENSRNOG00000003723	1911.79	1863.05	1928.04	1.03488	0.0494657	0.820617	1	Wdr26	protein_coding
ENSRNOG00000020027	1911.32	2076.84	1856.15	0.893737	-0.162077	0.383529	1	Arhgef2	protein_coding
ENSRNOG00000049221	1904.01	2068.92	1849.04	0.893724	-0.162099	0.386083	1	Kdm4b	protein_coding
ENSRNOG00000021317	1903.35	1931.98	1893.8	0.980236	-0.0287985	0.86102	1	Cct2	protein_coding
ENSRNOG00000019423	1902.94	1911.96	1899.93	0.993711	-0.00910215	0.952996	1	Dvl1	protein_coding
ENSRNOG00000009881	1902.84	1772.23	1946.38	1.09827	0.135228	0.551985	1	Fam161a	protein_coding
ENSRNOG00000015753	1902.76	1796.91	1938.04	1.07854	0.109079	0.585352	1	Epn1	protein_coding
ENSRNOG00000023529	1902.06	1787.13	1940.37	1.08574	0.118682	0.660879	1	Rpl5	protein_coding
ENSRNOG00000008452	1900.45	1736.83	1955	1.12561	0.170708	0.394825	1	Eid1	protein_coding
ENSRNOG00000004050	1899.08	2089.41	1835.63	0.878541	-0.186818	0.32101	1	Snrk	protein_coding
ENSRNOG00000008671	1896.83	721.467	2288.62	3.17218	1.66547	0.0735997	1	Dct	protein_coding
ENSRNOG00000014538	1895.88	1891.46	1897.35	1.00311	0.00448039	0.991157	1	Nxnl2	protein_coding
ENSRNOG00000013360	1895.28	1818.34	1920.92	1.05642	0.0791768	0.695329	1	Prkcsh	protein_coding
ENSRNOG00000017737	1895.22	1943.63	1879.08	0.966791	-0.0487239	0.829768	1	Dgkz	protein_coding
ENSRNOG00000043498	1894.31	1869.57	1902.56	1.01764	0.0252339	0.913891	1	Sik2	protein_coding
ENSRNOG00000030269	1892.73	1919.88	1883.69	0.98115	-0.0274537	0.866991	1	Atp2b2	protein_coding
ENSRNOG00000010007	1891.06	1668.83	1965.14	1.17755	0.235793	0.236978	1	Srsf4	protein_coding
ENSRNOG00000018293	1890.38	2014.89	1848.88	0.917608	-0.12405	0.505457	1	Strip1	protein_coding
ENSRNOG00000004793	1890.14	1956.2	1868.12	0.954969	-0.0664734	0.721689	1	Ncln	protein_coding
ENSRNOG00000009778	1889.41	1925.46	1877.39	0.975034	-0.0364751	0.835249	1	RGD1310313	protein_coding
ENSRNOG00000005447	1889.27	1918.01	1879.69	0.98002	-0.0291165	0.878246	1	RGD1311564	protein_coding
ENSRNOG00000006865	1886.38	1478.33	2022.39	1.36802	0.452092	0.320597	1	Laptm4a	protein_coding
ENSRNOG00000004602	1885.82	1867.24	1892.02	1.01327	0.0190149	0.941257	1	Rnf145	protein_coding
ENSRNOG00000011989	1883.72	1926.4	1869.49	0.97046	-0.0432594	0.804737	1	Vat1l	protein_coding
ENSRNOG00000018295	1883.33	1915.68	1872.55	0.977482	-0.0328581	0.847561	1	RGD1309922	protein_coding
ENSRNOG00000003428	1882.4	1812.75	1905.62	1.05123	0.072078	0.725682	1	Rufy3	protein_coding
ENSRNOG00000000830	1882.28	1819.74	1903.12	1.04582	0.0646393	0.754342	1	Ddr1	protein_coding
ENSRNOG00000009642	1882.08	1984.15	1848.06	0.931409	-0.102513	0.57636	1	Cct4	protein_coding
ENSRNOG00000024647	1877.82	1703.76	1935.83	1.13621	0.184233	0.355823	1	Ppp4r2	protein_coding
ENSRNOG00000003065	1875.39	1901.24	1866.78	0.981871	-0.0263943	0.874264	1	Glyr1	protein_coding
ENSRNOG00000013832	1874.03	1816.48	1893.21	1.04224	0.0596923	0.778215	1	Fam193a	protein_coding
ENSRNOG00000008052	1873.61	2058.21	1812.08	0.880417	-0.18374	0.325946	1	Atp13a2	protein_coding
ENSRNOG00000045931	1873.32	1932.92	1853.46	0.958891	-0.0605614	0.736653	1	Sik3	protein_coding
ENSRNOG00000001849	1872.71	2018.62	1824.07	0.903624	-0.146206	0.432556	1	Mapk1	protein_coding
ENSRNOG00000012148	1872.54	1995.79	1831.45	0.917656	-0.123975	0.505192	1	Trio	protein_coding
ENSRNOG00000021164	1871.54	1870.5	1871.88	1.00074	0.00106106	1	1	Stip1	protein_coding
ENSRNOG00000050983	1870.83	2023.74	1819.86	0.899258	-0.153193	0.410851	1	Hpcal4	protein_coding
ENSRNOG00000012149	1870.11	2073.11	1802.44	0.869438	-0.201845	0.277857	1	Gpsm2	protein_coding
ENSRNOG00000009990	1869.8	1558.91	1973.43	1.2659	0.340169	0.124587	1	Zranb2	protein_coding
ENSRNOG00000017297	1868.77	1752.2	1907.63	1.08871	0.122615	0.543504	1	Cab39	protein_coding
ENSRNOG00000018289	1868.47	1757.79	1905.36	1.08395	0.116304	0.681989	1	RGD1560648	protein_coding
ENSRNOG00000004781	1867.28	2044.7	1808.14	0.884306	-0.177382	0.341981	1	Crmp1	protein_coding
ENSRNOG00000011809	1865.84	1721.46	1913.96	1.11183	0.15293	0.582439	1	RPGRIP1	protein_coding
ENSRNOG00000021030	1865.78	1697.24	1921.95	1.1324	0.179383	0.369227	1	Usf2	protein_coding
ENSRNOG00000016145	1865.33	1905.9	1851.81	0.971616	-0.0415419	0.815684	1	Strn4	protein_coding
ENSRNOG00000009935	1865.31	1826.72	1878.17	1.02817	0.0400725	0.863932	1	Xpo1	protein_coding
ENSRNOG00000019721	1863.94	1848.15	1869.2	1.01139	0.0163446	0.947113	1	Ypel3	protein_coding
ENSRNOG00000010953	1863.74	2057.74	1799.08	0.874296	-0.193806	0.347322	1	Icmt	protein_coding
ENSRNOG00000014617	1862.8	1883.55	1855.88	0.985312	-0.0213472	0.88797	1	Tgoln2	protein_coding
ENSRNOG00000018795	1862.79	1838.83	1870.78	1.01737	0.0248464	0.96153	1	Rpl18a	protein_coding
ENSRNOG00000014599	1860.86	1739.62	1901.28	1.09292	0.128193	0.539338	1	Dhx36	protein_coding
ENSRNOG00000006652	1860.45	1839.76	1867.35	1.01499	0.02147	0.932256	1	Ddx1	protein_coding
ENSRNOG00000008764	1857.77	1794.58	1878.83	1.04694	0.0661855	0.747608	1	Otud5	protein_coding
ENSRNOG00000002643	1856.99	1942.23	1828.57	0.94148	-0.0869972	0.634946	1	Ugdh	protein_coding
ENSRNOG00000036954	1855.82	1860.26	1854.34	0.996818	-0.00459726	0.965781	1	Ddx23	protein_coding
ENSRNOG00000015393	1853.01	1797.85	1871.4	1.04091	0.0578496	0.776279	1	Slc32a1	protein_coding
ENSRNOG00000007975	1852.93	1947.82	1821.29	0.935042	-0.0968971	0.604552	1	Ncoa2	protein_coding
ENSRNOG00000019090	1847.74	1906.83	1828.04	0.958677	-0.0608827	0.736403	1	Cct3	protein_coding
ENSRNOG00000019578	1847.02	1802.97	1861.7	1.03257	0.0462455	0.935233	1	Rps16	protein_coding
ENSRNOG00000010646	1845.8	1967.38	1805.27	0.917602	-0.12406	0.508729	1	Tmem229b	protein_coding
ENSRNOG00000004283	1845.78	1809.96	1857.72	1.02639	0.0375766	0.85979	1	Camta2	protein_coding
ENSRNOG00000014215	1845.33	1931.05	1816.76	0.940814	-0.0880188	0.632411	1	Klf9	protein_coding
ENSRNOG00000012453	1842.76	1983.22	1795.94	0.905567	-0.143106	0.438679	1	Ddx6	protein_coding
ENSRNOG00000000577	1842.52	1842.56	1842.5	0.99997	-4.3864e-05	0.983166	1	Ddit4	protein_coding
ENSRNOG00000019590	1842.04	1954.81	1804.45	0.923083	-0.115467	0.53878	1	Smg5	protein_coding
ENSRNOG00000031031	1841.95	1761.05	1868.92	1.06125	0.0857697	0.702439	1	Zfp292	protein_coding
ENSRNOG00000017558	1840.07	2004.18	1785.36	0.890821	-0.166793	0.375896	1	Tubb2a	protein_coding
ENSRNOG00000012083	1838.75	1696.31	1886.24	1.11196	0.153111	0.441936	1	St6galnac2	protein_coding
ENSRNOG00000009585	1837.54	1909.63	1813.51	0.949666	-0.0745078	0.679275	1	Tcf20	protein_coding
ENSRNOG00000020056	1837.38	1987.88	1787.22	0.899059	-0.153512	0.408295	1	Fam134c	protein_coding
ENSRNOG00000024374	1837.32	1898.92	1816.79	0.956749	-0.0637878	0.725434	1	Sorl1	protein_coding
ENSRNOG00000033426	1835.13	1637.62	1900.96	1.16081	0.215128	0.278867	1	Cdc37	protein_coding
ENSRNOG00000019977	1831.68	1889.6	1812.38	0.959133	-0.0601967	0.734472	1	Ptprf	protein_coding
ENSRNOG00000046256	1831.48	1927.33	1799.53	0.933694	-0.098978	0.592294	1	Ralgapa1	protein_coding
ENSRNOG00000042499	1830.09	1542.14	1926.07	1.24896	0.320726	0.261049	1	Tmsb10	protein_coding
ENSRNOG00000021298	1829.92	1948.29	1790.47	0.918995	-0.121871	0.511714	1	Dstyk	protein_coding
ENSRNOG00000000557	1829.69	1817.87	1833.62	1.00866	0.0124467	0.971661	1	Sar1a	protein_coding
ENSRNOG00000033893	1829.48	1966.45	1783.82	0.907126	-0.140624	0.457503	1	Cacna1h	protein_coding
ENSRNOG00000012806	1829.24	1650.66	1888.77	1.14425	0.1944	0.335883	1	Rbbp6	protein_coding
ENSRNOG00000039876	1828.24	1490.44	1940.84	1.30219	0.38094	0.0594478	1	Hnrnpa0	protein_coding
ENSRNOG00000004067	1827.48	1959	1783.64	0.910485	-0.135294	0.460336	1	Nrcam	protein_coding
ENSRNOG00000028227	1827.07	1903.11	1801.72	0.946727	-0.07898	0.663523	1	Pbrm1	protein_coding
ENSRNOG00000009960	1826.78	1849.54	1819.19	0.983589	-0.0238721	0.885804	1	Puf60	protein_coding
ENSRNOG00000014779	1825.32	1628.77	1890.83	1.16089	0.215233	0.28455	1	Pdcd4	protein_coding
ENSRNOG00000002390	1824.3	2069.85	1742.45	0.841826	-0.248407	0.311545	1	Gnb2l1	protein_coding
ENSRNOG00000009236	1821.85	1946.42	1780.32	0.914664	-0.128687	0.486709	1	Necap1	protein_coding
ENSRNOG00000012802	1821.82	1766.64	1840.22	1.04165	0.0588703	0.789193	1	Tenm3	protein_coding
ENSRNOG00000047673	1819.98	406.611	2291.1	5.63462	2.49432	1	1	Crybb3	protein_coding
ENSRNOG00000005389	1818.88	1836.04	1813.17	0.987543	-0.018084	0.906448	1	Ppp2ca	protein_coding
ENSRNOG00000032134	1816.74	2048.89	1739.35	0.848924	-0.236293	0.269221	1	Uqcrc1	protein_coding
ENSRNOG00000019262	1816.67	1884.94	1793.91	0.951708	-0.0714098	0.697106	1	Trak1	protein_coding
ENSRNOG00000015144	1815.42	1701.9	1853.26	1.08894	0.122925	0.537766	1	Ist1	protein_coding
ENSRNOG00000017500	1814.81	1838.37	1806.95	0.982913	-0.0248646	0.887583	1	Mtss1l	protein_coding
ENSRNOG00000024632	1813.93	1893.79	1787.31	0.943772	-0.0834901	0.652434	1	Atf6	protein_coding
ENSRNOG00000011709	1813.37	1877.96	1791.84	0.954145	-0.0677197	0.7059	1	Pum1	protein_coding
ENSRNOG00000004162	1813.25	1834.17	1806.27	0.984787	-0.022116	0.890846	1	Pfkfb2	protein_coding
ENSRNOG00000022877	1810.29	1915.22	1775.31	0.926952	-0.109433	0.551635	1	Poldip3	protein_coding
ENSRNOG00000007042	1808.37	1709.82	1841.22	1.07685	0.10682	0.635405	1	Purb	protein_coding
ENSRNOG00000017708	1806.81	1871.9	1785.11	0.953636	-0.06849	0.708859	1	ENSRNOG00000017708	pseudogene
ENSRNOG00000043370	1801.05	1659.98	1848.08	1.11331	0.154862	0.447438	1	Fubp1	protein_coding
ENSRNOG00000038372	1799.92	1880.75	1772.98	0.942696	-0.0851354	0.640654	1	Ndufs2	protein_coding
ENSRNOG00000019282	1799.34	1885.87	1770.49	0.938818	-0.0910821	0.623542	1	Ubqln1	protein_coding
ENSRNOG00000019296	1799.29	1986.01	1737.05	0.874642	-0.193236	0.414682	1	Gnat2	protein_coding
ENSRNOG00000014623	1797.63	1748.01	1814.17	1.03785	0.0535962	0.80106	1	Smurf2	protein_coding
ENSRNOG00000014375	1796.08	1818.34	1788.67	0.983682	-0.0237368	0.887959	1	Bai2	protein_coding
ENSRNOG00000014013	1793.56	1680.01	1831.41	1.09012	0.124491	0.545964	1	Map4k4	protein_coding
ENSRNOG00000002642	1793.46	1685.6	1829.42	1.08532	0.118127	0.559787	1	Ptges3	protein_coding
ENSRNOG00000033688	1792.49	1950.15	1739.94	0.892209	-0.164547	0.381923	1	Cep170b	protein_coding
ENSRNOG00000004110	1791.95	1897.52	1756.76	0.925822	-0.111194	0.549749	1	Trib2	protein_coding
ENSRNOG00000042848	1791.52	1781.54	1794.85	1.00747	0.0107327	0.978225	1	Jam2	protein_coding
ENSRNOG00000003512	1789.54	1827.65	1776.84	0.972198	-0.040678	0.816166	1	Gabra1	protein_coding
ENSRNOG00000006992	1789.11	1819.74	1778.91	0.977562	-0.0327394	0.879964	1	Rpl7	protein_coding
ENSRNOG00000005015	1785.72	1644.14	1832.92	1.11482	0.156807	0.437335	1	Rabep1	protein_coding
ENSRNOG00000007583	1784.73	1881.22	1752.56	0.931612	-0.102199	0.57958	1	Pygb	protein_coding
ENSRNOG00000010232	1782.47	1972.97	1718.96	0.871256	-0.198831	0.285972	1	Enpp5	protein_coding
ENSRNOG00000021232	1779.71	1536.55	1860.77	1.211	0.276202	0.282511	1	Ddrgk1	protein_coding
ENSRNOG00000029318	1779.39	573.82	2181.25	3.80127	1.92648	0.0119757	1	Tyrp1	protein_coding
ENSRNOG00000014747	1779.16	1947.36	1723.1	0.88484	-0.176511	0.34828	1	Nbea	protein_coding
ENSRNOG00000003882	1776.88	1738.69	1789.61	1.02929	0.0416448	0.875555	1	Cep350	protein_coding
ENSRNOG00000011268	1776.8	1781.54	1775.22	0.99645	-0.00513038	0.959985	1	Chd5	protein_coding
ENSRNOG00000015173	1775.55	1947.36	1718.28	0.882364	-0.180553	0.33222	1	Mbtps1	protein_coding
ENSRNOG00000018168	1775.37	1737.3	1788.05	1.02922	0.0415473	0.848344	1	Klc4	protein_coding
ENSRNOG00000031814	1774.68	1985.08	1704.55	0.858679	-0.219809	0.241292	1	Sort1	protein_coding
ENSRNOG00000017035	1774.68	1727.05	1790.55	1.03677	0.0520969	0.806166	1	Cep120	protein_coding
ENSRNOG00000017939	1772.47	1837.44	1750.82	0.95286	-0.0696637	0.70218	1	Chn1	protein_coding
ENSRNOG00000003603	1772.39	1840.23	1749.78	0.950847	-0.0727149	0.691189	1	Arhgap44	protein_coding
ENSRNOG00000031092	1770.41	1477.87	1867.92	1.26393	0.33792	0.269293	1	Rock1	protein_coding
ENSRNOG00000017724	1770.29	1926.4	1718.26	0.891953	-0.16496	0.37492	1	Sf3b3	protein_coding
ENSRNOG00000034233	1768.84	1651.6	1807.93	1.09465	0.130476	0.518556	1	Fyttd1	protein_coding
ENSRNOG00000008237	1768.64	1761.98	1770.87	1.00504	0.00725628	0.992871	1	Unc13b	protein_coding
ENSRNOG00000013305	1768.63	1710.75	1787.92	1.04511	0.063658	0.764197	1	Atp2c1	protein_coding
ENSRNOG00000004201	1768.12	1684.2	1796.09	1.06644	0.0927978	0.691409	1	Rims2	protein_coding
ENSRNOG00000009689	1767.1	1711.21	1785.73	1.04354	0.0614904	0.77038	1	Api5	protein_coding
ENSRNOG00000019525	1766.16	1709.35	1785.1	1.04431	0.0625554	0.764715	1	Hspa9	protein_coding
ENSRNOG00000006832	1765.05	1747.08	1771.04	1.01371	0.019652	0.96351	1	Zdhhc5	protein_coding
ENSRNOG00000020862	1763.33	1837.44	1738.62	0.946224	-0.0797465	0.666634	1	Ptpn23	protein_coding
ENSRNOG00000003901	1762.87	1766.64	1761.62	0.997159	-0.00410495	0.962225	1	Ccdc104	protein_coding
ENSRNOG00000015442	1762.06	2057.74	1663.5	0.808409	-0.306843	0.09944	1	Sfxn3	protein_coding
ENSRNOG00000014744	1761.46	1845.35	1733.5	0.939385	-0.0902123	0.627715	1	Pacs2	protein_coding
ENSRNOG00000015816	1760.85	1720.53	1774.28	1.03124	0.0443853	0.858331	1	Bbs7	protein_coding
ENSRNOG00000023561	1760.47	1830.45	1737.14	0.949027	-0.0754797	0.698763	1	Ano2	protein_coding
ENSRNOG00000003988	1759.63	1857.46	1727.02	0.929776	-0.105046	0.569437	1	Dnajc27	protein_coding
ENSRNOG00000025518	1757.95	1768.04	1754.58	0.99239	-0.0110212	0.945537	1	Lrrc16b	protein_coding
ENSRNOG00000049681	1756.03	1698.17	1775.31	1.04542	0.0640891	0.758177	1	Mapre2	protein_coding
ENSRNOG00000028211	1755.7	1538.88	1827.97	1.18786	0.24836	0.215581	1	Akap17a	protein_coding
ENSRNOG00000005291	1754.57	1841.16	1725.71	0.937295	-0.0934246	0.613296	1	Slc38a1	protein_coding
ENSRNOG00000019069	1753.94	1735.43	1760.1	1.01422	0.0203639	0.937511	1	Nxf1	protein_coding
ENSRNOG00000006587	1753.84	1717.73	1765.87	1.02802	0.0398715	0.858409	1	Setd3	protein_coding
ENSRNOG00000029450	1752.66	1719.6	1763.68	1.02563	0.0365171	0.864453	1	Bai1	protein_coding
ENSRNOG00000036696	1751.7	1761.52	1748.43	0.992569	-0.0107608	0.941557	1	Hgs	protein_coding
ENSRNOG00000013492	1749.33	1800.17	1732.39	0.962345	-0.0553738	0.75502	1	Cap1	protein_coding
ENSRNOG00000016249	1749.18	1738.23	1752.84	1.0084	0.012075	0.980407	1	Cep85	protein_coding
ENSRNOG00000005258	1748.94	1550.99	1814.92	1.17017	0.226717	0.276967	1	Myef2	protein_coding
ENSRNOG00000008607	1748.84	1642.75	1784.2	1.08611	0.119166	0.565263	1	U2surp	protein_coding
ENSRNOG00000034066	1747.62	1831.38	1719.7	0.939019	-0.0907744	0.68569	1	ENSRNOG00000034066	protein_coding
ENSRNOG00000003844	1746.63	1735.9	1750.21	1.00824	0.0118432	0.973334	1	Dhx15	protein_coding
ENSRNOG00000003434	1745.79	1799.71	1727.82	0.960056	-0.0588101	0.834917	1	Trove2	protein_coding
ENSRNOG00000017977	1744.92	1812.75	1722.31	0.950109	-0.0738354	0.693019	1	Smpd1	protein_coding
ENSRNOG00000020417	1744.18	1784.34	1730.8	0.969994	-0.0439523	0.79851	1	Gsk3a	protein_coding
ENSRNOG00000007387	1744.08	1817.41	1719.64	0.946203	-0.0797777	0.686203	1	Per1	protein_coding
ENSRNOG00000047374	1743.77	1579.87	1798.4	1.13832	0.18691	0.34984	1	Gnas	protein_coding
ENSRNOG00000016364	1743.03	1741.02	1743.7	1.00154	0.00221781	1	1	Gba2	protein_coding
ENSRNOG00000021384	1742.95	1698.64	1757.72	1.03478	0.049328	0.831666	1	Ankrd44	protein_coding
ENSRNOG00000004831	1742.43	1781.54	1729.4	0.970729	-0.042859	0.806602	1	Arid2	protein_coding
ENSRNOG00000012490	1742.01	1710.28	1752.59	1.02474	0.0352551	0.874694	1	Amph	protein_coding
ENSRNOG00000018566	1741.46	1419.65	1848.74	1.30225	0.381009	0.252987	1	Ctsl1	protein_coding
ENSRNOG00000008924	1741.26	1754.06	1737	0.990271	-0.0141049	0.921976	1	Arhgef12	protein_coding
ENSRNOG00000050766	1740.09	1710.28	1750.02	1.02324	0.0331384	0.881383	1	Rd3	protein_coding
ENSRNOG00000022727	1737.79	1860.72	1696.81	0.911907	-0.133042	0.468575	1	Tmem127	protein_coding
ENSRNOG00000019649	1736.19	1882.15	1687.54	0.896601	-0.157461	0.396505	1	Cul4a	protein_coding
ENSRNOG00000004132	1735.85	1686.53	1752.29	1.03899	0.0551842	0.792876	1	Lasp1	protein_coding
ENSRNOG00000010793	1735.71	1727.05	1738.6	1.00669	0.00961485	0.978029	1	Spryd3	protein_coding
ENSRNOG00000019861	1735.37	1918.94	1674.18	0.872449	-0.196858	0.292967	1	Tollip	protein_coding
ENSRNOG00000013659	1734.19	1748.01	1729.58	0.989457	-0.0152911	0.924287	1	Tex2	protein_coding
ENSRNOG00000042658	1733.67	1967.85	1655.61	0.84133	-0.249256	0.1929	1	NXNL1	protein_coding
ENSRNOG00000025877	1732.57	1710.28	1739.99	1.01737	0.0248482	0.917961	1	Prr12	protein_coding
ENSRNOG00000009071	1730.36	1625.51	1765.31	1.086	0.119026	0.560683	1	Gripap1	protein_coding
ENSRNOG00000019223	1730.15	1762.45	1719.38	0.975565	-0.0356903	0.854334	1	Atp5c1	protein_coding
ENSRNOG00000013741	1728.99	1630.64	1761.77	1.08042	0.11159	0.583643	1	Ube2d3	protein_coding
ENSRNOG00000002803	1728.68	1875.63	1679.7	0.895542	-0.159167	0.393176	1	Cnot6	protein_coding
ENSRNOG00000025832	1728.07	1791.79	1706.82	0.95258	-0.0700873	0.706136	1	Zer1	protein_coding
ENSRNOG00000001632	1726.53	1782.01	1708.04	0.958489	-0.0611656	0.734991	1	Brwd1	protein_coding
ENSRNOG00000006833	1725.51	1625.98	1758.69	1.08162	0.11319	0.583676	1	Rb1cc1	protein_coding
ENSRNOG00000023520	1725.15	1893.33	1669.09	0.881567	-0.181858	0.332944	1	Cs	protein_coding
ENSRNOG00000029194	1724.95	1864.92	1678.3	0.899933	-0.15211	0.416298	1	Dhx30	protein_coding
ENSRNOG00000002828	1724.27	1651.6	1748.5	1.05867	0.0822566	0.690078	1	Tob1	protein_coding
ENSRNOG00000050317	1723.88	1792.26	1701.08	0.949129	-0.0753246	0.682772	1	Uhrf1bp1l	protein_coding
ENSRNOG00000017730	1719.89	1837.9	1680.56	0.914389	-0.12912	0.48222	1	Psmd1	protein_coding
ENSRNOG00000009781	1718.53	1698.64	1725.16	1.01561	0.0223489	0.925733	1	Dync1i2	protein_coding
ENSRNOG00000020304	1718.44	1945.03	1642.91	0.844673	-0.243536	0.246037	1	Pdcd11	protein_coding
ENSRNOG00000022216	1717.37	1818.8	1683.56	0.925642	-0.111474	0.54708	1	Abr	protein_coding
ENSRNOG00000010888	1716.62	1758.72	1702.59	0.968082	-0.0467995	0.80091	1	Ankrd33b	protein_coding
ENSRNOG00000000902	1715.83	1670.69	1730.88	1.03602	0.0510581	0.806254	1	Hsph1	protein_coding
ENSRNOG00000018987	1715.1	1496.96	1787.81	1.19429	0.256157	0.332237	1	CREBZF	protein_coding
ENSRNOG00000007603	1714.97	1879.35	1660.18	0.883379	-0.178896	0.337052	1	Gabrr1	protein_coding
ENSRNOG00000013281	1713.7	1677.68	1725.71	1.02863	0.0407208	0.875525	1	Mib1	protein_coding
ENSRNOG00000019974	1713.35	1747.08	1702.11	0.974264	-0.0376154	0.860437	1	Uba52	protein_coding
ENSRNOG00000008163	1713.19	1552.39	1766.8	1.13811	0.186646	0.482207	1	Atp6v1g1	protein_coding
ENSRNOG00000017508	1710.49	1623.65	1739.44	1.07132	0.0993843	0.733119	1	Suv420h2	protein_coding
ENSRNOG00000009882	1710.36	1729.38	1704.02	0.985337	-0.0213103	0.890816	1	PPP3CA	protein_coding
ENSRNOG00000020255	1708.81	1729.84	1701.79	0.983784	-0.0235859	0.884313	1	Sars	protein_coding
ENSRNOG00000013443	1706.68	1469.48	1785.74	1.21522	0.281215	0.160012	1	Tm9sf3	protein_coding
ENSRNOG00000006644	1705.62	1765.71	1685.59	0.954626	-0.0669925	0.723751	1	Kdm4c	protein_coding
ENSRNOG00000005129	1705.61	1761.52	1686.98	0.957685	-0.0623763	0.736179	1	Dtx3	protein_coding
ENSRNOG00000011931	1704.76	1688.39	1710.22	1.01293	0.0185326	0.945508	1	Smarca2	protein_coding
ENSRNOG00000011728	1703.46	1789	1674.95	0.936253	-0.0950294	0.611807	1	Fto	protein_coding
ENSRNOG00000006868	1703.18	1693.05	1706.56	1.00798	0.0114652	0.969874	1	Ube2z	protein_coding
ENSRNOG00000008173	1702.91	1669.29	1714.12	1.02685	0.0382272	0.866893	1	Sesn3	protein_coding
ENSRNOG00000004107	1701.49	1489.51	1772.15	1.18975	0.250659	0.499827	1	Rpl23	protein_coding
ENSRNOG00000007330	1699.72	1680.94	1705.97	1.01489	0.0213285	0.929924	1	Capzb	protein_coding
ENSRNOG00000031208	1699.08	1904.5	1630.61	0.856184	-0.224007	0.22966	1	Mgat1	protein_coding
ENSRNOG00000000921	1698.39	1743.82	1683.24	0.965263	-0.0510064	0.777388	1	Ubl3	protein_coding
ENSRNOG00000008734	1698.12	1693.51	1699.65	1.00362	0.00521864	1	1	Zmym2	protein_coding
ENSRNOG00000010218	1697.52	1617.59	1724.16	1.06588	0.0920411	0.655333	1	Eif5	protein_coding
ENSRNOG00000033378	1697.43	1800.64	1663.03	0.923577	-0.114695	0.540941	1	Rnf123	protein_coding
ENSRNOG00000002095	1697.36	1680.47	1702.98	1.0134	0.0191975	0.941585	1	Arhgap24	protein_coding
ENSRNOG00000011849	1696.93	1714.47	1691.08	0.986357	-0.0198184	0.900089	1	Ndufs1	protein_coding
ENSRNOG00000015686	1694.89	1612.01	1722.52	1.06855	0.09566	0.64201	1	Col4a3bp	protein_coding
ENSRNOG00000050563	1693.73	1646.94	1709.33	1.03789	0.053648	0.805775	1	SUB1	protein_coding
ENSRNOG00000011427	1692.73	1591.51	1726.46	1.08479	0.117422	0.557725	1	Hr	protein_coding
ENSRNOG00000018840	1692.7	1662.77	1702.68	1.024	0.0342167	0.879343	1	Rnf40	protein_coding
ENSRNOG00000010474	1692.57	1792.26	1659.34	0.925837	-0.11117	0.550316	1	Copg1	protein_coding
ENSRNOG00000001158	1691.49	1787.13	1659.61	0.928642	-0.106805	0.56521	1	Abcg1	protein_coding
ENSRNOG00000005938	1688.1	1653.46	1699.65	1.02794	0.0397495	0.89789	1	Gtf3c2	protein_coding
ENSRNOG00000034037	1687.92	1700.04	1683.89	0.990502	-0.0137685	0.929692	1	Zfp266	protein_coding
ENSRNOG00000011884	1687.05	1601.29	1715.64	1.07141	0.0995105	0.626061	1	Golga2	protein_coding
ENSRNOG00000001138	1686.56	1652.99	1697.74	1.02707	0.0385386	0.862227	1	Taok3	protein_coding
ENSRNOG00000013969	1685.62	1687.46	1685	0.998544	-0.0021018	0.975498	1	Ahi1	protein_coding
ENSRNOG00000020475	1685.57	1582.66	1719.87	1.0867	0.119948	0.557196	1	Sart1	protein_coding
ENSRNOG00000018452	1685.15	1699.1	1680.5	0.989051	-0.0158831	0.927984	1	Unc13a	protein_coding
ENSRNOG00000017781	1682.56	1687.93	1680.77	0.995762	-0.00612695	0.951512	1	Dnajc7	protein_coding
ENSRNOG00000010161	1682.44	1558.91	1723.62	1.10566	0.144903	0.471839	1	Myo10	protein_coding
ENSRNOG00000007315	1682.34	1557.05	1724.1	1.10729	0.147034	0.472961	1	Thoc2	protein_coding
ENSRNOG00000012323	1681.37	1645.54	1693.32	1.02903	0.0412902	0.845575	1	Cherp	protein_coding
ENSRNOG00000003738	1680.82	1832.78	1630.17	0.889452	-0.169011	0.378278	1	Ush2a	protein_coding
ENSRNOG00000022686	1679.85	1652.06	1689.12	1.02243	0.0320015	0.920016	1	ZDHHC2	protein_coding
ENSRNOG00000005307	1678.38	1855.6	1619.31	0.872662	-0.196505	0.338048	1	Slc4a10	protein_coding
ENSRNOG00000013023	1677.88	1632.5	1693.01	1.03706	0.0525053	0.803788	1	Gltscr2	protein_coding
ENSRNOG00000004696	1676.21	1543.54	1720.43	1.1146	0.156531	0.634492	1	Arhgap5	protein_coding
ENSRNOG00000002795	1676.01	1717.27	1662.26	0.967969	-0.0469679	0.795851	1	Cog1	protein_coding
ENSRNOG00000007492	1674.91	1804.37	1631.76	0.904341	-0.145061	0.444666	1	Rpn2	protein_coding
ENSRNOG00000036802	1674.27	1658.12	1679.66	1.01299	0.0186221	1	1	Snhg11	protein_coding
ENSRNOG00000015417	1672.77	1729.38	1653.91	0.956359	-0.0643762	0.723899	1	Kansl3	protein_coding
ENSRNOG00000006589	1671.18	1704.69	1660.01	0.973788	-0.03832	0.866321	1	Mif	protein_coding
ENSRNOG00000016984	1671.07	1728.91	1651.79	0.955393	-0.065834	0.721105	1	Atg13	protein_coding
ENSRNOG00000018117	1670.45	1676.75	1668.35	0.994994	-0.00723996	0.954829	1	Ndufv1	protein_coding
ENSRNOG00000005564	1669.71	1611.07	1689.25	1.04852	0.0683606	0.849862	1	Ubn2	protein_coding
ENSRNOG00000014429	1668.2	1712.61	1653.4	0.965427	-0.0507614	0.775616	1	Arfgap2	protein_coding
ENSRNOG00000027088	1668.11	1579.4	1697.68	1.07489	0.104189	0.612453	1	Ube2k	protein_coding
ENSRNOG00000028176	1666.74	1611.07	1685.29	1.04607	0.0649779	0.753666	1	Elmod2	protein_coding
ENSRNOG00000008278	1664.75	1733.1	1641.96	0.947412	-0.0779363	0.673711	1	Nfrkb	protein_coding
ENSRNOG00000019000	1664.39	1692.58	1654.99	0.977791	-0.0324023	0.855013	1	Limk2	protein_coding
ENSRNOG00000015888	1663.93	1704.23	1650.5	0.968472	-0.0462172	0.791022	1	Larp4b	protein_coding
ENSRNOG00000020744	1661.61	1888.67	1585.92	0.839701	-0.252052	0.17747	1	Adar	protein_coding
ENSRNOG00000007133	1660.25	1590.11	1683.62	1.05881	0.0824372	0.800419	1	Plxnb2	protein_coding
ENSRNOG00000015987	1658.94	1789	1615.59	0.903069	-0.147092	0.428024	1	Rap1gds1	protein_coding
ENSRNOG00000004438	1657.96	1812.75	1606.37	0.886149	-0.174379	0.35643	1	Cntn1	protein_coding
ENSRNOG00000010389	1657.37	1862.59	1588.97	0.853099	-0.229215	0.417134	1	Ndrg2	protein_coding
ENSRNOG00000001596	1656.57	1655.32	1656.99	1.00101	0.00145014	1	1	ATP5G3	protein_coding
ENSRNOG00000013536	1656.42	1797.85	1609.28	0.895118	-0.15985	0.387026	1	Cdc42	protein_coding
ENSRNOG00000016789	1656.28	1771.76	1617.79	0.913095	-0.131163	0.482256	1	Actr1b	protein_coding
ENSRNOG00000014765	1655.9	1647.87	1658.58	1.0065	0.00934766	0.979665	1	Vapa	protein_coding
ENSRNOG00000018680	1655.67	1691.19	1643.83	0.972	-0.0409717	0.857932	1	Rpl17	protein_coding
ENSRNOG00000000236	1654.17	1591.05	1675.21	1.0529	0.0743653	0.718631	1	Zfp207	protein_coding
ENSRNOG00000002722	1652.73	1610.14	1666.92	1.03526	0.0499983	0.813885	1	Sec14l1	protein_coding
ENSRNOG00000012808	1651.22	1550.53	1684.78	1.08659	0.119807	0.552008	1	Mbrl	protein_coding
ENSRNOG00000009481	1651.1	1612.94	1663.82	1.03155	0.0448075	0.832271	1	Ddhd1	protein_coding
ENSRNOG00000002205	1648.89	1682.8	1637.59	0.97313	-0.0392952	0.820588	1	Ociad1	protein_coding
ENSRNOG00000020269	1648.27	1740.56	1617.5	0.929302	-0.105781	0.572396	1	Sugp2	protein_coding
ENSRNOG00000006824	1648.13	1744.28	1616.08	0.926503	-0.110132	0.55141	1	Hdac11	protein_coding
ENSRNOG00000019228	1648.03	1669.76	1640.79	0.982647	-0.0252545	0.88011	1	Pik3r2	protein_coding
ENSRNOG00000007673	1647.82	1394.03	1732.42	1.24274	0.31353	0.226055	1	Ppig	protein_coding
ENSRNOG00000030237	1647.51	1733.57	1618.82	0.933806	-0.0988047	0.685036	1	Cox7c	protein_coding
ENSRNOG00000013178	1646.03	1781.54	1600.86	0.898579	-0.154283	0.414411	1	Cmip	protein_coding
ENSRNOG00000019529	1644.94	1741.02	1612.92	0.92642	-0.110261	0.552097	1	Btbd1	protein_coding
ENSRNOG00000009029	1642.59	1688.86	1627.16	0.963469	-0.0536895	0.770257	1	Nptn	protein_coding
ENSRNOG00000022741	1641.65	1664.17	1634.14	0.981952	-0.0262755	0.878323	1	Ilf3	protein_coding
ENSRNOG00000017201	1640.68	1611.54	1650.4	1.02411	0.0343755	0.881764	1	Cd2bp2	protein_coding
ENSRNOG00000019553	1640.57	1845.82	1572.15	0.851738	-0.231519	0.216066	1	Ipo4	protein_coding
ENSRNOG00000012397	1639.51	1661.38	1632.22	0.982451	-0.0255425	0.876491	1	Zmym4	protein_coding
ENSRNOG00000011341	1637.01	1775.49	1590.86	0.89601	-0.158413	0.404597	1	Rictor	protein_coding
ENSRNOG00000047250	1634.22	1561.7	1658.39	1.06191	0.0866613	0.674699	1	Gmfb	protein_coding
ENSRNOG00000023753	1633.76	1666.97	1622.69	0.973442	-0.0388337	0.82077	1	Mllt4	protein_coding
ENSRNOG00000039630	1633.6	1613.87	1640.17	1.0163	0.0233234	0.930911	1	Wapal	protein_coding
ENSRNOG00000029336	1632.39	1920.34	1536.4	0.800069	-0.321804	0.0844119	1	Zfp180	protein_coding
ENSRNOG00000000532	1626.85	1683.27	1608.04	0.955307	-0.0659634	0.715694	1	Cmtr1	protein_coding
ENSRNOG00000011661	1626.82	1505.35	1667.32	1.1076	0.147434	0.465232	1	Hnrnph2	protein_coding
ENSRNOG00000032888	1626.66	1489.51	1672.37	1.12277	0.167059	0.414168	1	Mphosph8	protein_coding
ENSRNOG00000016109	1625.46	1673.49	1609.45	0.961734	-0.0562898	0.760922	1	Neurl4	protein_coding
ENSRNOG00000007496	1625.27	1769.43	1577.22	0.89137	-0.165903	0.379918	1	Mtmr4	protein_coding
ENSRNOG00000003019	1625.04	1630.64	1623.17	0.995423	-0.00661829	0.954895	1	Ubn1	protein_coding
ENSRNOG00000019746	1624.61	1470.88	1675.85	1.13936	0.188218	0.348353	1	Paf1	protein_coding
ENSRNOG00000020384	1624.03	1636.23	1619.96	0.990058	-0.014415	0.921356	1	Fam13b	protein_coding
ENSRNOG00000010861	1623.89	1650.2	1615.13	0.978747	-0.0309919	0.85472	1	Atad1	protein_coding
ENSRNOG00000022847	1623.74	1740.56	1584.8	0.910511	-0.135251	0.472969	1	Dopey1	protein_coding
ENSRNOG00000014179	1621.6	1514.2	1657.4	1.09457	0.13037	0.643067	1	Rps2	protein_coding
ENSRNOG00000029592	1621.24	1456.44	1676.17	1.15087	0.20272	0.405855	1	Srsf11	protein_coding
ENSRNOG00000006001	1620.94	1515.13	1656.21	1.09312	0.128446	0.533292	1	Luc7l2	protein_coding
ENSRNOG00000002708	1620.47	1623.65	1619.41	0.997387	-0.00377429	0.966303	1	Phf8	protein_coding
ENSRNOG00000017916	1619.41	1545.87	1643.92	1.06343	0.0887226	0.662519	1	Rexo1	protein_coding
ENSRNOG00000000549	1619.01	1546.33	1643.23	1.06266	0.0876844	0.671819	1	Tspyl1	protein_coding
ENSRNOG00000023085	1618.51	483.928	1996.7	4.12603	2.04475	0.0171076	1	Pmel	protein_coding
ENSRNOG00000005263	1614.45	1567.76	1630.02	1.03971	0.0561855	0.797852	1	Scaf11	protein_coding
ENSRNOG00000000040	1614.43	1721.93	1578.59	0.916759	-0.125385	0.500541	1	RGD1304622	protein_coding
ENSRNOG00000020668	1614.31	1623.65	1611.2	0.992332	-0.0111057	0.936538	1	Cpsf7	protein_coding
ENSRNOG00000005331	1610.74	1566.83	1625.37	1.03737	0.0529259	0.801268	1	Vapb	protein_coding
ENSRNOG00000043094	1609.11	1520.72	1638.58	1.07751	0.107696	0.600639	1	Oxct1	protein_coding
ENSRNOG00000010989	1606.33	1625.98	1599.78	0.983887	-0.0234356	0.874096	1	Ipo5	protein_coding
ENSRNOG00000013061	1606.25	1853.27	1523.91	0.822279	-0.282301	0.219672	1	Tusc3	protein_coding
ENSRNOG00000021440	1606.23	1569.16	1618.59	1.0315	0.0447463	0.831143	1	Pptc7	protein_coding
ENSRNOG00000008711	1604.81	1766.64	1550.87	0.877864	-0.187931	0.319553	1	Med24	protein_coding
ENSRNOG00000014836	1600.7	1650.2	1584.2	0.960004	-0.0588873	0.744907	1	Ralgapb	protein_coding
ENSRNOG00000011900	1600.43	1364.69	1679.02	1.23033	0.299048	0.233324	1	FMR1	protein_coding
ENSRNOG00000003821	1600.29	1695.84	1568.44	0.924876	-0.112668	0.547694	1	Rptor	protein_coding
ENSRNOG00000014382	1600.14	1621.79	1592.93	0.982204	-0.0259053	0.897108	1	C2cd5	protein_coding
ENSRNOG00000016256	1599.55	1550.06	1616.04	1.04257	0.0601422	0.77274	1	Myo9b	protein_coding
ENSRNOG00000012455	1597.86	1498.36	1631.02	1.08854	0.122393	0.547181	1	Tardbp	protein_coding
ENSRNOG00000009566	1597.31	1553.32	1611.97	1.03776	0.0534681	0.80071	1	Phf12	protein_coding
ENSRNOG00000008703	1596.52	1585.92	1600.05	1.00891	0.0127964	0.966153	1	Rnps1	protein_coding
ENSRNOG00000027959	1596.29	1498.83	1628.78	1.0867	0.119956	0.551511	1	Ppp1r12c	protein_coding
ENSRNOG00000018768	1595.56	1489.51	1630.92	1.09493	0.130844	0.560565	1	Rps8	protein_coding
ENSRNOG00000001229	1595.15	1137.86	1747.58	1.53585	0.619037	0.439239	1	Col18a1	protein_coding
ENSRNOG00000027317	1592.34	1452.25	1639.04	1.12862	0.174564	0.391645	1	Ylpm1	protein_coding
ENSRNOG00000023210	1591.23	1697.24	1555.89	0.916716	-0.125454	0.502374	1	Trappc10	protein_coding
ENSRNOG00000013186	1589.85	1633.9	1575.17	0.964058	-0.0528076	0.764929	1	G3bp1	protein_coding
ENSRNOG00000005442	1589.8	1709.82	1549.8	0.906414	-0.141759	0.443891	1	Tspan9	protein_coding
ENSRNOG00000005924	1589.28	1516.99	1613.38	1.06354	0.0888715	0.66987	1	Dstn	protein_coding
ENSRNOG00000008755	1588.33	1701.43	1550.63	0.911365	-0.133899	0.470242	1	Acox1	protein_coding
ENSRNOG00000050197	1587.02	1364.22	1661.29	1.21776	0.284229	0.15666	1	Pdia6	protein_coding
ENSRNOG00000011071	1584.93	1840.23	1499.83	0.815025	-0.295084	0.138717	1	Nt5e	protein_coding
ENSRNOG00000034241	1584.15	1513.26	1607.78	1.06246	0.087408	0.673639	1	Set	protein_coding
ENSRNOG00000014165	1584.01	1564.5	1590.51	1.01663	0.0237937	0.923846	1	Ssr1	protein_coding
ENSRNOG00000008551	1583.2	1639.95	1564.29	0.953861	-0.0681489	0.786829	1	Rps7	protein_coding
ENSRNOG00000009552	1583.01	1594.31	1579.25	0.990553	-0.0136939	0.926602	1	Serinc3	protein_coding
ENSRNOG00000027654	1580.13	1600.83	1573.23	0.982761	-0.0250882	0.879122	1	Appbp2	protein_coding
ENSRNOG00000009282	1579.88	1580.33	1579.73	0.99962	-0.000548545	0.982385	1	Nub1	protein_coding
ENSRNOG00000017251	1578.15	1436.41	1625.4	1.13157	0.178325	0.376694	1	WDR55	protein_coding
ENSRNOG00000003848	1577.57	1503.02	1602.42	1.06613	0.0923869	0.656268	1	Med12	protein_coding
ENSRNOG00000024212	1577.19	1492.3	1605.49	1.07585	0.105471	0.61253	1	Papd5	protein_coding
ENSRNOG00000016255	1576.99	1462.5	1615.15	1.10438	0.143237	0.515551	1	Podxl2	protein_coding
ENSRNOG00000018457	1576.8	1735.9	1523.76	0.877796	-0.188043	0.355793	1	Ppp2r4	protein_coding
ENSRNOG00000003694	1576.32	1599.9	1568.47	0.980356	-0.0286228	0.877906	1	Prox1	protein_coding
ENSRNOG00000015835	1576.32	1651.6	1551.22	0.939226	-0.0904552	0.628158	1	Cacna2d2	protein_coding
ENSRNOG00000011625	1575.95	1688.39	1538.47	0.911204	-0.134153	0.480296	1	Tnks	protein_coding
ENSRNOG00000039994	1575.56	1365.62	1645.54	1.20498	0.269008	0.38575	1	Upf3b	protein_coding
ENSRNOG00000017209	1573.72	1704.69	1530.06	0.897558	-0.155923	0.477765	1	Tubb3	protein_coding
ENSRNOG00000005877	1573.39	1611.07	1560.83	0.96881	-0.0457141	0.799153	1	Lrpprc	protein_coding
ENSRNOG00000019948	1573.01	1651.6	1546.81	0.936555	-0.0945645	0.608141	1	Phf20	protein_coding
ENSRNOG00000009836	1571.8	1396.82	1630.12	1.16702	0.222828	0.328588	1	RGD1308297	protein_coding
ENSRNOG00000020058	1569.73	1685.6	1531.11	0.90835	-0.13868	0.460628	1	Celsr2	protein_coding
ENSRNOG00000019277	1569.46	1569.16	1569.56	1.00025	0.00036776	0.980455	1	Vdac3	protein_coding
ENSRNOG00000003234	1568.33	1661.84	1537.16	0.924974	-0.112515	0.547285	1	Mgrn1	protein_coding
ENSRNOG00000017938	1567.18	1597.1	1557.21	0.975021	-0.0364948	0.832395	1	Btaf1	protein_coding
ENSRNOG00000009683	1566.39	1424.3	1613.75	1.13301	0.180162	0.510205	1	Sdcbp	protein_coding
ENSRNOG00000048277	1565.92	1498.83	1588.28	1.05968	0.0836324	0.683579	1	Srrt	protein_coding
ENSRNOG00000021051	1565.31	1535.15	1575.37	1.02619	0.0373034	0.865228	1	Cyth2	protein_coding
ENSRNOG00000019570	1565.02	1546.33	1571.25	1.01612	0.0230645	0.925013	1	Gng3	protein_coding
ENSRNOG00000018181	1564.74	1632.5	1542.16	0.944662	-0.0821303	0.659304	1	Stk25	protein_coding
ENSRNOG00000003712	1564.49	1516.99	1580.32	1.04175	0.059009	0.782037	1	Smek2	protein_coding
ENSRNOG00000011725	1564.36	1496.96	1586.82	1.06003	0.0841019	0.686354	1	Ubap2	protein_coding
ENSRNOG00000025584	1563.3	1497.43	1585.26	1.05866	0.0822354	0.688406	1	Agap2	protein_coding
ENSRNOG00000003953	1563.11	1602.69	1549.91	0.96707	-0.0483085	0.787195	1	Rab3gap1	protein_coding
ENSRNOG00000001440	1562.86	1727.52	1507.98	0.872918	-0.196081	0.395467	1	Mdh2	protein_coding
ENSRNOG00000013479	1561.99	1618.06	1543.3	0.953799	-0.0682429	0.714213	1	Stard7	protein_coding
ENSRNOG00000010038	1561.8	1560.31	1562.3	1.00128	0.00184374	1	1	Psmc5	protein_coding
ENSRNOG00000019549	1561.39	1480.19	1588.45	1.07314	0.101834	0.620373	1	Akap12	protein_coding
ENSRNOG00000032238	1561.05	1620.39	1541.27	0.951174	-0.0722193	0.69407	1	Plcd1	protein_coding
ENSRNOG00000001766	1560.78	1699.1	1514.68	0.891456	-0.165765	0.368095	1	Tfrc	protein_coding
ENSRNOG00000000990	1560.7	1379.59	1621.07	1.17504	0.23271	0.274525	1	Pdap1	protein_coding
ENSRNOG00000013623	1559.97	1495.57	1581.44	1.05742	0.0805519	0.703258	1	ENSRNOG00000013623	pseudogene
ENSRNOG00000010277	1559.37	1622.25	1538.41	0.948315	-0.0765615	0.677077	1	Idh3a	protein_coding
ENSRNOG00000007128	1558.79	1531.43	1567.9	1.02382	0.0339593	0.879069	1	Nop56	protein_coding
ENSRNOG00000015558	1558.54	1542.61	1563.85	1.01377	0.019728	0.938131	1	Zfp512b	protein_coding
ENSRNOG00000017575	1558.11	1594.31	1546.05	0.969731	-0.044343	0.805252	1	Gins2	protein_coding
ENSRNOG00000016122	1557.79	1550.06	1560.37	1.00665	0.0095609	0.98242	1	Hmgcr	protein_coding
ENSRNOG00000006378	1557.3	1562.17	1555.68	0.995846	-0.00600599	0.952286	1	Mga	protein_coding
ENSRNOG00000003803	1557.05	1606.88	1540.44	0.958652	-0.060921	0.768235	1	Zdhhc17	protein_coding
ENSRNOG00000014476	1556.98	1396.36	1610.53	1.15338	0.205863	0.305706	1	Evl	protein_coding
ENSRNOG00000005096	1555.35	1756.86	1488.18	0.847069	-0.239449	0.249482	1	Bzw2	protein_coding
ENSRNOG00000009097	1554.27	1557.05	1553.35	0.997623	-0.00343298	0.968843	1	Immt	protein_coding
ENSRNOG00000014482	1554.11	1402.88	1604.52	1.14374	0.193756	0.419977	1	Fam178a	protein_coding
ENSRNOG00000014287	1551.3	1451.32	1584.63	1.09186	0.126784	0.53079	1	Stk11	protein_coding
ENSRNOG00000017673	1551.09	1629.7	1524.89	0.935683	-0.0959085	0.608061	1	Brsk1	protein_coding
ENSRNOG00000033522	1550.98	1550.06	1551.28	1.00079	0.00113835	1	1	Prdm2	protein_coding
ENSRNOG00000000483	1550.56	1485.32	1572.31	1.05856	0.0821092	0.696218	1	Syngap1	protein_coding
ENSRNOG00000023541	1550.53	1566.83	1545.09	0.986128	-0.0201528	0.900981	1	Ahctf1	protein_coding
ENSRNOG00000017612	1550.41	1634.83	1522.28	0.931154	-0.102908	0.575819	1	Vps35	protein_coding
ENSRNOG00000020310	1549.86	1601.29	1532.71	0.95717	-0.0631533	0.732389	1	Grik5	protein_coding
ENSRNOG00000007757	1546.46	1428.5	1585.78	1.11011	0.150698	0.454627	1	Ppp3cb	protein_coding
ENSRNOG00000017427	1545.64	1568.69	1537.96	0.980412	-0.0285404	0.862813	1	Pfn2	protein_coding
ENSRNOG00000001053	1544.96	1543.07	1545.58	1.00163	0.00234516	1	1	Tmed2	protein_coding
ENSRNOG00000024482	1544.29	1492.3	1561.62	1.04645	0.0655002	0.760036	1	Tnrc18	protein_coding
ENSRNOG00000042022	1544.08	1282.25	1631.36	1.27227	0.3474	0.084084	1	H1f0	protein_coding
ENSRNOG00000000029	1543.49	599.903	1858.02	3.0972	1.63096	0.0259848	1	Myh11	protein_coding
ENSRNOG00000016971	1542.75	1464.36	1568.88	1.07138	0.0994655	0.747222	1	Zfp612	protein_coding
ENSRNOG00000014160	1541.7	1652.53	1504.76	0.910583	-0.135137	0.465271	1	Tcp1	protein_coding
ENSRNOG00000008276	1541.58	1786.2	1460.04	0.8174	-0.290886	0.25893	1	Adcy1	protein_coding
ENSRNOG00000011857	1541.28	1561.7	1534.47	0.982565	-0.0253755	0.875037	1	Mtpn	protein_coding
ENSRNOG00000004846	1541	1534.69	1543.1	1.00548	0.00788733	0.98436	1	Atp6v1c1	protein_coding
ENSRNOG00000017644	1539.59	1654.86	1501.17	0.907128	-0.140622	0.457149	1	Usp6nl	protein_coding
ENSRNOG00000000583	1538.16	1574.74	1525.97	0.969028	-0.0453898	0.798098	1	Cdk19	protein_coding
ENSRNOG00000006423	1537.25	1777.35	1457.22	0.819883	-0.286511	0.200154	1	Ppia	protein_coding
ENSRNOG00000014084	1536.68	1540.28	1535.48	0.996882	-0.00450536	0.960806	1	Sp1	protein_coding
ENSRNOG00000037505	1536.18	1609.21	1511.84	0.939491	-0.0900484	0.62734	1	Ulk1	protein_coding
ENSRNOG00000036688	1535.77	1445.73	1565.78	1.08304	0.115083	0.670492	1	Arhgdia	protein_coding
ENSRNOG00000005958	1534.79	1326.96	1604.06	1.20883	0.273606	0.178103	1	Rrbp1	protein_coding
ENSRNOG00000049414	1534.35	1447.13	1563.42	1.08036	0.111518	0.59029	1	Mia3	protein_coding
ENSRNOG00000014637	1533.77	1716.8	1472.76	0.857851	-0.221201	0.239778	1	Atxn10	protein_coding
ENSRNOG00000014508	1531.49	1587.32	1512.88	0.953102	-0.0692979	0.732454	1	Mgll	protein_coding
ENSRNOG00000011308	1529.96	1510	1536.61	1.01762	0.0251982	0.916079	1	Uhrf2	protein_coding
ENSRNOG00000005061	1529.76	1524.44	1531.53	1.00465	0.00669395	0.988393	1	Dlst	protein_coding
ENSRNOG00000010365	1529.45	1576.61	1513.74	0.960122	-0.05871	0.750703	1	Syn1	protein_coding
ENSRNOG00000017707	1528.09	1543.54	1522.94	0.986658	-0.0193781	0.89836	1	Abi2	protein_coding
ENSRNOG00000012764	1527.85	1526.77	1528.21	1.00095	0.00136282	1	1	Agap3	protein_coding
ENSRNOG00000006004	1526.91	1702.83	1468.27	0.862251	-0.21382	0.254939	1	Phc2	protein_coding
ENSRNOG00000003349	1525.09	1547.73	1517.55	0.980499	-0.0284124	0.871778	1	Col23a1	protein_coding
ENSRNOG00000016031	1524.24	1464.82	1544.04	1.05408	0.0759827	0.716087	1	Bicd2	protein_coding
ENSRNOG00000030572	1523.39	1485.78	1535.93	1.03375	0.0478854	0.850211	1	Smc5	protein_coding
ENSRNOG00000004730	1522.64	1450.85	1546.57	1.06597	0.092171	0.654384	1	Meis2	protein_coding
ENSRNOG00000015202	1522.33	1539.81	1516.5	0.98486	-0.0220091	0.893289	1	Dnajc5	protein_coding
ENSRNOG00000010222	1521.5	1640.42	1481.86	0.903345	-0.146651	0.430396	1	Glud1	protein_coding
ENSRNOG00000003951	1518.56	1572.88	1500.45	0.953949	-0.0680158	0.705459	1	Psmc1	protein_coding
ENSRNOG00000006305	1518.05	1523.51	1516.23	0.99522	-0.00691322	0.953831	1	Slc38a2	protein_coding
ENSRNOG00000003858	1516.48	1508.61	1519.1	1.00696	0.00999976	0.977472	1	Atp6ap2	protein_coding
ENSRNOG00000012237	1514.92	1383.78	1558.63	1.12636	0.171664	0.397411	1	Rdx	protein_coding
ENSRNOG00000001525	1514.72	1553.32	1501.85	0.966864	-0.048615	0.783418	1	Igsf11	protein_coding
ENSRNOG00000032574	1514.53	1603.16	1484.99	0.926291	-0.110463	0.557888	1	Scrib	protein_coding
ENSRNOG00000047088	1514.47	1464.82	1531.02	1.04519	0.0637651	0.762578	1	Rab10	protein_coding
ENSRNOG00000005988	1513.54	1414.06	1546.71	1.09381	0.12936	0.519704	1	Arl8a	protein_coding
ENSRNOG00000009643	1510.95	1470.88	1524.3	1.03632	0.0514683	0.812703	1	Msl1	protein_coding
ENSRNOG00000010153	1505.34	1640.88	1460.16	0.889862	-0.168347	0.370146	1	Raf1	protein_coding
ENSRNOG00000003392	1505.16	1446.66	1524.65	1.05391	0.0757567	0.713049	1	Grsf1	protein_coding
ENSRNOG00000005330	1505.04	1591.51	1476.21	0.927555	-0.108495	0.595822	1	Crebbp	protein_coding
ENSRNOG00000018747	1504.96	1668.83	1450.34	0.869074	-0.20245	0.282008	1	Elmo2	protein_coding
ENSRNOG00000001793	1504.86	1536.09	1494.45	0.972897	-0.0396404	0.819166	1	Heg1	protein_coding
ENSRNOG00000036806	1504.38	1397.29	1540.08	1.10219	0.140372	0.493678	1	Psme3	protein_coding
ENSRNOG00000021262	1503.23	1587.32	1475.2	0.929364	-0.105685	0.568493	1	Slc23a2	protein_coding
ENSRNOG00000043388	1503	1440.14	1523.95	1.0582	0.0816073	0.784446	1	Irf3	protein_coding
ENSRNOG00000007367	1502.79	1285.97	1575.06	1.2248	0.292552	0.143997	1	Sept4	protein_coding
ENSRNOG00000020889	1502.4	1435.95	1524.55	1.0617	0.086381	0.675496	1	Nucb1	protein_coding
ENSRNOG00000000513	1502.31	1578.47	1476.93	0.935669	-0.0959297	0.606028	1	Mapk14	protein_coding
ENSRNOG00000001185	1502.14	1539.81	1489.59	0.967382	-0.0478417	0.791934	1	RGD1311899	protein_coding
ENSRNOG00000023589	1501.55	1523.51	1494.23	0.980779	-0.0280006	0.872156	1	Gpr107	protein_coding
ENSRNOG00000011739	1500.78	1632.5	1456.87	0.89242	-0.164205	0.379352	1	Dennd4a	protein_coding
ENSRNOG00000004613	1500.67	1399.62	1534.35	1.09626	0.132596	0.50943	1	Gpm6b	protein_coding
ENSRNOG00000001410	1500.66	1325.1	1559.18	1.17665	0.234687	0.422675	1	Gigyf1	protein_coding
ENSRNOG00000005032	1500.65	1465.76	1512.29	1.03175	0.0450866	0.837762	1	Ppp1r12b	protein_coding
ENSRNOG00000015843	1500.3	1585.92	1471.76	0.928018	-0.107776	0.561623	1	Itfg1	protein_coding
ENSRNOG00000026425	1499.79	1554.25	1481.63	0.953276	-0.069034	0.709921	1	Ppp6r2	protein_coding
ENSRNOG00000007100	1498.74	1520.72	1491.42	0.980734	-0.0280662	0.867658	1	Ccdc136	protein_coding
ENSRNOG00000024144	1498.49	1643.21	1450.24	0.882566	-0.180224	0.338106	1	Cdipt	protein_coding
ENSRNOG00000029598	1498.26	1490.91	1500.71	1.00657	0.00945369	0.980678	1	Robo2	protein_coding
ENSRNOG00000004423	1498.23	1578.01	1471.63	0.93259	-0.100685	0.608331	1	Zfp238	protein_coding
ENSRNOG00000008981	1497.65	1518.85	1490.58	0.981388	-0.0271039	0.872004	1	Pdcd6ip	protein_coding
ENSRNOG00000012920	1497.37	907.772	1693.9	1.866	0.899951	0.553995	1	Col9a1	protein_coding
ENSRNOG00000018698	1497.27	1462.03	1509.02	1.03214	0.0456419	0.834757	1	Wac	protein_coding
ENSRNOG00000003496	1496.62	1580.8	1468.57	0.929002	-0.106247	0.571357	1	Tbc1d9	protein_coding
ENSRNOG00000003667	1495.25	1314.38	1555.54	1.18348	0.243034	0.473033	1	DMD	protein_coding
ENSRNOG00000014399	1494.53	1448.52	1509.86	1.04235	0.0598368	0.77363	1	Aamp	protein_coding
ENSRNOG00000015692	1494.27	1424.77	1517.44	1.06504	0.0909103	0.764935	1	Taok1	protein_coding
ENSRNOG00000001611	1493.96	1514.66	1487.05	0.981773	-0.026539	0.898262	1	Rpl24	protein_coding
ENSRNOG00000011587	1493.68	1423.37	1517.11	1.06586	0.0920143	0.656642	1	Adcy6	protein_coding
ENSRNOG00000049142	1491.75	1325.56	1547.15	1.16716	0.223008	0.269981	1	Hdgfrp2	protein_coding
ENSRNOG00000026742	1491.32	1542.14	1474.38	0.956057	-0.0648308	0.718479	1	Ypel5	protein_coding
ENSRNOG00000003686	1490.19	1570.09	1463.56	0.932153	-0.101361	0.581966	1	Tbl1x	protein_coding
ENSRNOG00000016849	1490.16	1576.14	1461.5	0.927266	-0.108945	0.56056	1	Ppp2r5d	protein_coding
ENSRNOG00000001556	1490.09	1285.04	1558.44	1.21275	0.278287	0.198739	1	ENSRNOG00000001556	protein_coding
ENSRNOG00000000464	1489.72	1347.92	1536.99	1.14027	0.189377	0.34786	1	Rxrb	protein_coding
ENSRNOG00000045698	1487.48	1451.32	1499.54	1.03322	0.0471544	0.830589	1	Lin7c	protein_coding
ENSRNOG00000042689	1487.27	1334.41	1538.23	1.15274	0.205067	0.67405	1	Tma7	protein_coding
ENSRNOG00000008331	1485.94	1489.04	1484.9	0.99722	-0.00401675	0.961534	1	RGD1309995	protein_coding
ENSRNOG00000019273	1485.88	1619.92	1441.2	0.889669	-0.168659	0.396515	1	Capn7	protein_coding
ENSRNOG00000012060	1484.91	1658.12	1427.17	0.860719	-0.216385	0.250131	1	Gucy1b3	protein_coding
ENSRNOG00000036934	1484.69	1645.07	1431.23	0.870006	-0.200902	0.347722	1	Abhd12	protein_coding
ENSRNOG00000010593	1483.93	1455.98	1493.25	1.0256	0.0364747	0.897365	1	Ctnnal1	protein_coding
ENSRNOG00000049785	1483.51	1520.25	1471.27	0.967779	-0.0472512	0.795263	1	Ranbp3	protein_coding
ENSRNOG00000028659	1483.18	1563.57	1456.38	0.931447	-0.102455	0.590191	1	Szt2	protein_coding
ENSRNOG00000005332	1482.68	1589.18	1447.18	0.910645	-0.13504	0.475452	1	Csdc2	protein_coding
ENSRNOG00000002258	1482.39	1452.25	1492.44	1.02768	0.0393856	0.859006	1	Tmem150c	protein_coding
ENSRNOG00000047235	1482.33	1543.07	1462.08	0.947512	-0.0777846	0.672032	1	Vps26b	protein_coding
ENSRNOG00000000894	1481.25	1571.02	1451.33	0.923811	-0.11433	0.540606	1	Fry	protein_coding
ENSRNOG00000015430	1480.06	1555.65	1454.87	0.935217	-0.0966273	0.603726	1	Nlgn2	protein_coding
ENSRNOG00000006803	1479.24	1478.8	1479.39	1.0004	0.000580408	0.981711	1	Dnajc10	protein_coding
ENSRNOG00000025504	1478.26	1520.72	1464.11	0.962776	-0.054728	0.763216	1	Ankrd46	protein_coding
ENSRNOG00000006075	1477.82	1479.26	1477.34	0.998701	-0.00187535	0.980025	1	Fez1	protein_coding
ENSRNOG00000010711	1477.36	1502.09	1469.12	0.978054	-0.032014	0.851344	1	Dicer1	protein_coding
ENSRNOG00000005067	1476.18	1289.23	1538.49	1.19334	0.255003	0.204783	1	Zfp36l2	protein_coding
ENSRNOG00000008822	1475.99	1407.54	1498.81	1.06485	0.0906451	0.662595	1	Fkbp1a	protein_coding
ENSRNOG00000032729	1474.73	1346.99	1517.31	1.12645	0.171781	0.493698	1	Bex2	protein_coding
ENSRNOG00000017195	1474.37	1525.84	1457.21	0.955021	-0.066396	0.71553	1	Ctr9	protein_coding
ENSRNOG00000019086	1473.98	1693.05	1400.96	0.827479	-0.273205	0.152806	1	Gucy2f	protein_coding
ENSRNOG00000019444	1472.21	1605.95	1427.62	0.888959	-0.169812	0.367586	1	Amfr	protein_coding
ENSRNOG00000000246	1471.89	1488.58	1466.33	0.985054	-0.0217255	0.897332	1	Amz2	protein_coding
ENSRNOG00000022196	1471.15	1431.76	1484.28	1.03668	0.0519774	0.8191	1	Bmpr2	protein_coding
ENSRNOG00000016816	1468.78	1487.18	1462.65	0.983505	-0.0239957	0.886955	1	Phf2	protein_coding
ENSRNOG00000030790	1468.77	1410.8	1488.09	1.05479	0.0769542	0.71396	1	Ctnnd1	protein_coding
ENSRNOG00000016340	1468.08	1373.54	1499.59	1.09177	0.126673	0.534782	1	Plcg1	protein_coding
ENSRNOG00000004284	1466.67	1493.24	1457.81	0.976278	-0.0346362	0.836506	1	Btg1	protein_coding
ENSRNOG00000018851	1466.18	1409.4	1485.1	1.05371	0.0754837	0.798199	1	Ppp2r2b	protein_coding
ENSRNOG00000006285	1465.22	1438.28	1474.2	1.02498	0.0355901	0.876778	1	Tlk2	protein_coding
ENSRNOG00000002301	1464.77	1516.06	1447.68	0.954896	-0.0665852	0.708572	1	Uso1	protein_coding
ENSRNOG00000032398	1464.03	1348.85	1502.42	1.11385	0.155557	0.445232	1	RGD1562136	protein_coding
ENSRNOG00000028504	1463.66	1580.8	1424.61	0.901195	-0.150089	0.424522	1	Socs5	protein_coding
ENSRNOG00000019020	1463.21	1497.43	1451.81	0.969533	-0.0446377	0.806329	1	Bbs2	protein_coding
ENSRNOG00000018993	1462.3	1462.96	1462.08	0.999395	-0.000873639	0.980252	1	Ilk	protein_coding
ENSRNOG00000025580	1462.05	1496.5	1450.57	0.969311	-0.044969	0.797574	1	Ube2v1	protein_coding
ENSRNOG00000004992	1461.41	1353.51	1497.38	1.1063	0.145738	0.473534	1	Rab1	protein_coding
ENSRNOG00000011544	1461.23	1380.99	1487.98	1.07748	0.107656	0.593347	1	Zfp219	protein_coding
ENSRNOG00000002129	1460.32	1452.71	1462.85	1.00698	0.0100315	0.974919	1	Lrrc8b	protein_coding
ENSRNOG00000024349	1459.71	1485.78	1451.01	0.976598	-0.0341633	0.857652	1	Dos	protein_coding
ENSRNOG00000025528	1457.95	1544	1429.26	0.925687	-0.111404	0.549255	1	Efr3a	protein_coding
ENSRNOG00000002251	1457.71	1436.41	1464.81	1.01977	0.0282462	0.903281	1	Sec31a	protein_coding
ENSRNOG00000018704	1456.48	1384.25	1480.56	1.06958	0.0970429	0.637962	1	Nolc1	protein_coding
ENSRNOG00000005538	1456.19	1516.99	1435.93	0.946563	-0.0792301	0.663679	1	Psmd11	protein_coding
ENSRNOG00000010170	1455.98	1673.95	1383.33	0.826383	-0.275118	0.14059	1	Tubb4b	protein_coding
ENSRNOG00000014573	1455.21	1509.54	1437.1	0.952016	-0.0709422	0.69428	1	Ckmt1b	protein_coding
ENSRNOG00000017299	1452.79	1438.28	1457.63	1.01346	0.0192826	0.939331	1	Phrf1	protein_coding
ENSRNOG00000020791	1452.52	1317.18	1497.63	1.137	0.185234	0.361812	1	Ube2q1	protein_coding
ENSRNOG00000014616	1452.41	1537.02	1424.2	0.926602	-0.109978	0.61731	1	Iars	protein_coding
ENSRNOG00000025076	1450.98	1583.13	1406.93	0.888702	-0.170229	0.36272	1	AI314180	protein_coding
ENSRNOG00000027320	1450.32	1512.8	1429.49	0.944931	-0.081719	0.661242	1	Ago1	protein_coding
ENSRNOG00000008630	1449.76	1428.96	1456.69	1.01941	0.0277302	0.90589	1	Psma7	protein_coding
ENSRNOG00000027761	1449.63	1342.79	1485.24	1.10608	0.145458	0.480887	1	Htatsf1	protein_coding
ENSRNOG00000018568	1449.2	1422.44	1458.12	1.02509	0.035745	0.876726	1	Rab5c	protein_coding
ENSRNOG00000000175	1447.14	1536.55	1417.33	0.922412	-0.116516	0.536787	1	Mier2	protein_coding
ENSRNOG00000019212	1445.73	1596.64	1395.43	0.873981	-0.194327	0.301098	1	Tpp1	protein_coding
ENSRNOG00000013000	1443.41	1577.07	1398.85	0.886992	-0.173008	0.48013	1	Ldhb	protein_coding
ENSRNOG00000004616	1443	1361.89	1470.03	1.0794	0.110235	0.623427	1	Npm1	protein_coding
ENSRNOG00000020297	1441.7	1496.03	1423.6	0.951582	-0.0716003	0.697591	1	Gon4l	protein_coding
ENSRNOG00000006490	1440.59	1531.43	1410.3	0.920907	-0.118872	0.522346	1	Neo1	protein_coding
ENSRNOG00000016576	1439.42	1412.19	1448.49	1.0257	0.0366148	0.891567	1	Lrrc16a	protein_coding
ENSRNOG00000007681	1438.92	1416.85	1446.28	1.02077	0.0296602	0.900663	1	Brd3	protein_coding
ENSRNOG00000028302	1437.91	1537.02	1404.88	0.91403	-0.129687	0.491964	1	Smarcb1	protein_coding
ENSRNOG00000007106	1437.35	1374.47	1458.32	1.06101	0.0854316	0.683851	1	Sos1	protein_coding
ENSRNOG00000012385	1436.91	1369.81	1459.28	1.06532	0.0912836	0.667266	1	Naa15	protein_coding
ENSRNOG00000019014	1436.71	1677.21	1356.54	0.808805	-0.306136	0.107444	1	Ndst1	protein_coding
ENSRNOG00000004345	1436.22	1418.25	1442.21	1.01689	0.0241706	0.926516	1	Daam1	protein_coding
ENSRNOG00000045843	1435.63	1426.63	1438.64	1.00841	0.0120876	0.966233	1	Rusc2	protein_coding
ENSRNOG00000007151	1435.63	1524.44	1406.02	0.922318	-0.116664	0.532642	1	Cdk14	protein_coding
ENSRNOG00000008472	1433.83	1443.4	1430.65	0.991165	-0.0128033	0.932519	1	Rbm10	protein_coding
ENSRNOG00000019804	1433.43	1416.39	1439.12	1.01605	0.0229683	0.921232	1	B3gat3	protein_coding
ENSRNOG00000015600	1432.41	1326.49	1467.71	1.10646	0.14595	0.469462	1	Prpf6	protein_coding
ENSRNOG00000021870	1432.39	1632.5	1365.69	0.836564	-0.257452	0.18107	1	Slco4a1	protein_coding
ENSRNOG00000018170	1431.86	1543.07	1394.79	0.903906	-0.145755	0.444743	1	Slc27a1	protein_coding
ENSRNOG00000017113	1430.84	1393.1	1443.42	1.03612	0.0511932	0.87278	1	Ccnt2	protein_coding
ENSRNOG00000031364	1430.6	1126.21	1532.06	1.36036	0.443993	0.180239	1	Kif1c	protein_coding
ENSRNOG00000021110	1430.2	1407.54	1437.75	1.02147	0.0306401	0.890805	1	Mllt11	protein_coding
ENSRNOG00000050949	1429.76	1484.85	1411.4	0.950532	-0.0731927	0.696771	1	MGC125239	protein_coding
ENSRNOG00000020361	1423.63	1529.1	1388.47	0.908032	-0.139185	0.572406	1	Ip6k2	protein_coding
ENSRNOG00000005183	1423.11	1402.41	1430.01	1.01968	0.0281187	0.911675	1	Rtf1	protein_coding
ENSRNOG00000009313	1421.46	1410.33	1425.17	1.01052	0.015105	0.958738	1	Lrpap1	protein_coding
ENSRNOG00000016011	1419.3	1541.68	1378.51	0.89416	-0.161394	0.400787	1	Plekhg1	protein_coding
ENSRNOG00000002544	1418.06	1473.67	1399.52	0.94968	-0.0744865	0.685336	1	Kifap3	protein_coding
ENSRNOG00000002436	1416.98	1504.88	1387.68	0.922117	-0.116979	0.525048	1	Mmd	protein_coding
ENSRNOG00000007967	1416.79	1459.24	1402.64	0.961215	-0.0570684	0.772391	1	Sdhb	protein_coding
ENSRNOG00000010902	1416.76	1425.23	1413.93	0.992071	-0.0114849	0.935435	1	Tceb3	protein_coding
ENSRNOG00000006911	1416.52	1461.1	1401.65	0.959315	-0.0599231	0.741497	1	Sptb	protein_coding
ENSRNOG00000000840	1415.89	1386.11	1425.82	1.02865	0.0407471	0.858977	1	Atp6v1g2	protein_coding
ENSRNOG00000023910	1415.88	1413.59	1416.64	1.00216	0.00310848	1	1	Man2b1	protein_coding
ENSRNOG00000011732	1415.45	1376.8	1428.33	1.03743	0.053016	0.870939	1	Psmb7	protein_coding
ENSRNOG00000025155	1415.24	1534.22	1375.59	0.8966	-0.157463	0.404479	1	Lmtk2	protein_coding
ENSRNOG00000004057	1414.95	1241.26	1472.85	1.18658	0.246805	0.440503	1	Ccdc88a	protein_coding
ENSRNOG00000014272	1414.95	1298.55	1453.75	1.11952	0.162876	0.561698	1	Rpl35	protein_coding
ENSRNOG00000002827	1413.47	1433.62	1406.75	0.981258	-0.027296	0.869657	1	Rbfox1	protein_coding
ENSRNOG00000037254	1412.85	1496.96	1384.82	0.925085	-0.112341	0.546744	1	G6pd	protein_coding
ENSRNOG00000009549	1412.61	1477.4	1391.01	0.941529	-0.0869229	0.633847	1	Fbxo3	protein_coding
ENSRNOG00000046502	1412.57	1335.34	1438.31	1.07711	0.107163	0.604286	1	Lonp1	protein_coding
ENSRNOG00000001456	1412.48	1514.2	1378.57	0.910431	-0.135378	0.470479	1	Nup153	protein_coding
ENSRNOG00000008652	1410.95	1310.66	1444.39	1.10203	0.140166	0.67162	1	Phip	protein_coding
ENSRNOG00000017753	1410.91	1513.26	1376.79	0.909815	-0.136356	0.473203	1	Ercc2	protein_coding
ENSRNOG00000019885	1409.68	1334.41	1434.77	1.0752	0.104611	0.612901	1	Magi3	protein_coding
ENSRNOG00000014525	1409.59	1319.51	1439.62	1.09103	0.125689	0.539427	1	Hspd1	protein_coding
ENSRNOG00000025443	1409	1461.1	1391.64	0.95246	-0.0702696	0.714063	1	Map1lc3a	protein_coding
ENSRNOG00000037207	1408.81	1503.02	1377.41	0.916427	-0.125908	0.506338	1	Ubr1	protein_coding
ENSRNOG00000017074	1408.72	1431.29	1401.2	0.978974	-0.0306572	0.854635	1	RAB28	protein_coding
ENSRNOG00000014044	1407.11	1608.28	1340.06	0.833225	-0.263223	0.1647	1	Pank4	protein_coding
ENSRNOG00000004519	1406.24	1570.09	1351.63	0.86086	-0.21615	0.255859	1	Atg2b	protein_coding
ENSRNOG00000006545	1404.8	1279.92	1446.43	1.1301	0.176446	0.380252	1	Sept7	protein_coding
ENSRNOG00000020347	1404.55	1506.74	1370.48	0.909567	-0.136748	0.46734	1	Nup98	protein_coding
ENSRNOG00000005358	1404.52	1532.36	1361.9	0.888762	-0.170131	0.362981	1	Pmm1	protein_coding
ENSRNOG00000028594	1403.65	1544	1356.86	0.878795	-0.186401	0.3229	1	IFNAR1	protein_coding
ENSRNOG00000023053	1403.5	1442	1390.66	0.964396	-0.0523025	0.77189	1	RGD1309747	protein_coding
ENSRNOG00000014353	1402.33	1569.62	1346.57	0.857892	-0.221131	0.243304	1	Sympk	protein_coding
ENSRNOG00000016043	1402.11	1510.47	1365.98	0.904344	-0.145056	0.434806	1	Aqp4	protein_coding
ENSRNOG00000017506	1401.92	1202.6	1468.37	1.22099	0.288055	0.228531	1	Cltb	protein_coding
ENSRNOG00000007604	1401.89	1354.9	1417.55	1.04624	0.065209	0.750268	1	Igsf8	protein_coding
ENSRNOG00000028356	1401.48	1388.44	1405.83	1.01252	0.0179549	0.946888	1	Chchd10	protein_coding
ENSRNOG00000011352	1400.35	1339.53	1420.63	1.06054	0.084797	0.684618	1	Furin	protein_coding
ENSRNOG00000020962	1400.07	1459.7	1380.19	0.945532	-0.0808023	0.66272	1	Pogz	protein_coding
ENSRNOG00000018708	1399.13	1465.76	1376.92	0.939394	-0.0901976	0.624592	1	Ppp1ca	protein_coding
ENSRNOG00000013514	1398.96	1507.67	1362.73	0.90386	-0.145829	0.441286	1	Maf1	protein_coding
ENSRNOG00000020804	1398.37	1305.07	1429.46	1.09532	0.13135	0.524152	1	Smarcc1	protein_coding
ENSRNOG00000007312	1398.28	1497.89	1365.07	0.911326	-0.13396	0.470554	1	Arl8b	protein_coding
ENSRNOG00000003084	1397.25	1373.07	1405.31	1.02348	0.0334858	0.877539	1	Parp1	protein_coding
ENSRNOG00000031748	1396.94	1317.64	1423.37	1.08024	0.111349	0.613618	1	Kifc2	protein_coding
ENSRNOG00000001449	1396.71	1339.53	1415.76	1.05691	0.0798501	0.703848	1	Pom121	protein_coding
ENSRNOG00000019219	1395.43	1405.67	1392.02	0.990285	-0.0140845	0.923517	1	Vamp1	protein_coding
ENSRNOG00000018914	1394.14	1455.51	1373.68	0.943779	-0.0834789	0.653964	1	Napg	protein_coding
ENSRNOG00000002818	1393.66	1528.63	1348.67	0.882269	-0.18071	0.336913	1	Eftud2	protein_coding
ENSRNOG00000036835	1392.34	1421.97	1382.47	0.972216	-0.0406512	0.818043	1	Copz1	protein_coding
ENSRNOG00000001139	1392.26	1415.92	1384.37	0.977719	-0.0325084	0.846417	1	Suds3	protein_coding
ENSRNOG00000007674	1391.84	1423.37	1381.33	0.970466	-0.043251	0.809321	1	Nacad	protein_coding
ENSRNOG00000003524	1391.56	1483.92	1360.78	0.917014	-0.124984	0.506089	1	Lrrc59	protein_coding
ENSRNOG00000001337	1391.24	1445.26	1373.23	0.950159	-0.0737588	0.737517	1	Setd1b	protein_coding
ENSRNOG00000000931	1390.89	1325.1	1412.82	1.06621	0.092485	0.659058	1	SFSWAP	protein_coding
ENSRNOG00000011014	1390.83	1489.98	1357.78	0.911279	-0.134035	0.476911	1	Copg2	protein_coding
ENSRNOG00000001455	1390.28	1319.04	1414.03	1.07202	0.100325	0.625865	1	Kif13a	protein_coding
ENSRNOG00000018387	1390.19	1557.51	1334.41	0.856761	-0.223036	0.242388	1	Wdr7	protein_coding
ENSRNOG00000048258	1390.09	1240.33	1440	1.16099	0.215353	0.283914	1	Cisd2	protein_coding
ENSRNOG00000021581	1389.74	1421.97	1378.99	0.969773	-0.0442816	0.800083	1	Rapgef2	protein_coding
ENSRNOG00000001272	1389.32	1452.25	1368.34	0.942221	-0.0858623	0.650114	1	Mcm3ap	protein_coding
ENSRNOG00000017758	1389.09	1530.96	1341.8	0.87644	-0.190273	0.307572	1	ENSRNOG00000017758	protein_coding
ENSRNOG00000010330	1388.09	1362.36	1396.66	1.02518	0.0358796	0.875149	1	Mark3	protein_coding
ENSRNOG00000007657	1387.49	1164.87	1461.7	1.25482	0.327476	0.42687	1	Col27a1	protein_coding
ENSRNOG00000017824	1384.95	1289.23	1416.86	1.09899	0.136182	0.500071	1	Ncoa5	protein_coding
ENSRNOG00000014341	1384.91	1321.84	1405.93	1.06362	0.0889873	0.714789	1	Btbd10	protein_coding
ENSRNOG00000026260	1384.62	1350.71	1395.93	1.03347	0.047501	0.899723	1	Rpl11	protein_coding
ENSRNOG00000020982	1383.89	1354.9	1393.55	1.02852	0.0405723	0.917566	1	Fau	protein_coding
ENSRNOG00000023781	1383.32	1236.14	1432.38	1.15875	0.212574	0.625146	1	Plec	protein_coding
ENSRNOG00000019007	1383.18	1392.63	1380.03	0.990952	-0.0131132	0.935176	1	Rpl14	protein_coding
ENSRNOG00000025324	1382.57	1437.81	1364.16	0.948774	-0.0758636	0.681998	1	Spire1	protein_coding
ENSRNOG00000009812	1382.31	1455.51	1357.9	0.932941	-0.100142	0.592969	1	RGD1559442	protein_coding
ENSRNOG00000017495	1380.38	1430.36	1363.72	0.953415	-0.0688239	0.706308	1	Klhdc3	protein_coding
ENSRNOG00000008345	1379.99	1375.86	1381.36	1.004	0.00575411	0.995943	1	Clcn6	protein_coding
ENSRNOG00000008088	1378.72	1395.43	1373.15	0.984036	-0.0232166	0.898912	1	Btbd3	protein_coding
ENSRNOG00000019354	1378.65	1493.24	1340.45	0.897682	-0.155724	0.413462	1	Ptch1	protein_coding
ENSRNOG00000020233	1377.54	1384.25	1375.31	0.993543	-0.0093455	0.954326	1	Rabac1	protein_coding
ENSRNOG00000000395	1376.77	1383.32	1374.59	0.993691	-0.00913026	0.943942	1	2510003E04Rik	protein_coding
ENSRNOG00000021513	1376.33	1370.27	1378.35	1.00589	0.00847495	0.982266	1	Rtn4rl2	protein_coding
ENSRNOG00000021223	1374.35	1360.49	1378.96	1.01358	0.0194548	0.940148	1	Ptpra	protein_coding
ENSRNOG00000011893	1372.73	1252.44	1412.82	1.12806	0.173845	0.647714	1	Rps3a	protein_coding
ENSRNOG00000009156	1372.13	1264.08	1408.14	1.11396	0.155704	0.561987	1	Tra2a	protein_coding
ENSRNOG00000017172	1371.83	1448.06	1346.42	0.92981	-0.104992	0.577104	1	Mvb12b	protein_coding
ENSRNOG00000012037	1369.65	1328.82	1383.26	1.04097	0.0579277	0.78725	1	Galnt7	protein_coding
ENSRNOG00000001484	1369.48	1466.22	1337.23	0.912022	-0.13286	0.482261	1	Gatsl2	protein_coding
ENSRNOG00000002004	1368	1237.53	1411.49	1.14057	0.189756	0.346298	1	Prdm8	protein_coding
ENSRNOG00000020914	1367.41	1244.52	1408.37	1.13166	0.178442	0.381408	1	Sptbn4	protein_coding
ENSRNOG00000028549	1367.27	1347.45	1373.88	1.01961	0.0280235	0.908248	1	Capza2	protein_coding
ENSRNOG00000014051	1367.08	1246.85	1407.15	1.12857	0.174494	0.39214	1	Pgrmc2	protein_coding
ENSRNOG00000024671	1366.98	1422.91	1348.34	0.947593	-0.0776599	0.704607	1	Dmxl1	protein_coding
ENSRNOG00000039091	1365.56	1352.11	1370.04	1.01326	0.0190097	0.946707	1	Pnpla8	protein_coding
ENSRNOG00000046000	1365.26	1223.56	1412.49	1.15441	0.207162	0.421909	1	Clasrp	protein_coding
ENSRNOG00000003625	1364.41	1326.03	1377.2	1.03859	0.0546274	0.804189	1	Ubxn4	protein_coding
ENSRNOG00000002627	1364.1	1391.7	1354.89	0.973553	-0.0386682	0.825489	1	Kctd3	protein_coding
ENSRNOG00000009760	1362.95	1331.62	1373.39	1.03137	0.0445661	0.833608	1	Palm	protein_coding
ENSRNOG00000007462	1362.7	1333.48	1372.45	1.02922	0.0415545	0.851614	1	Sept8	protein_coding
ENSRNOG00000020833	1362.18	1290.63	1386.03	1.07392	0.102885	0.621087	1	Cspg5	protein_coding
ENSRNOG00000000048	1360.78	1467.62	1325.16	0.902935	-0.147306	0.433316	1	Gak	protein_coding
ENSRNOG00000027513	1360.56	1468.09	1324.72	0.902343	-0.148252	0.443955	1	Rtel1	protein_coding
ENSRNOG00000037658	1359.71	1387.97	1350.29	0.97285	-0.0397108	0.823441	1	Gprasp2	protein_coding
ENSRNOG00000011156	1359.13	1485.32	1317.06	0.886721	-0.173448	0.360401	1	Clstn3	protein_coding
ENSRNOG00000024194	1359.07	1301.81	1378.16	1.05865	0.0822287	0.712875	1	Rsf1	protein_coding
ENSRNOG00000032902	1358.59	1265.94	1389.48	1.09758	0.134328	0.507844	1	Ybx1	protein_coding
ENSRNOG00000019070	1357.71	1279.45	1383.79	1.08155	0.113102	0.577427	1	St13	protein_coding
ENSRNOG00000020363	1356.22	1311.12	1371.26	1.04587	0.0646974	0.754229	1	Med25	protein_coding
ENSRNOG00000011222	1355.86	1444.8	1326.21	0.917923	-0.123555	0.608855	1	Dynll1	protein_coding
ENSRNOG00000008049	1355.53	1304.14	1372.66	1.05254	0.0738765	0.721804	1	Max	protein_coding
ENSRNOG00000007249	1353.91	1145.31	1423.44	1.24284	0.313643	0.121619	1	Cdkn1b	protein_coding
ENSRNOG00000016630	1353.77	1228.22	1395.62	1.1363	0.18434	0.549199	1	Tln1	protein_coding
ENSRNOG00000015320	1353.48	1290.63	1374.43	1.06493	0.0907594	0.730361	1	Atp5g2	protein_coding
ENSRNOG00000017231	1352.96	1269.2	1380.87	1.08798	0.121658	0.553813	1	Adam9	protein_coding
ENSRNOG00000006614	1352.34	1318.11	1363.75	1.03463	0.049109	0.827338	1	Rfx7	protein_coding
ENSRNOG00000001717	1350.9	1364.69	1346.31	0.986535	-0.0195574	0.905466	1	Opa1	protein_coding
ENSRNOG00000014319	1350.62	1297.62	1368.29	1.05447	0.0765121	0.717976	1	Smchd1	protein_coding
ENSRNOG00000015733	1350.18	1366.55	1344.72	0.984027	-0.0232296	0.891138	1	Myl12b	protein_coding
ENSRNOG00000033643	1350.07	1415.92	1328.12	0.937993	-0.0923502	0.621436	1	Exoc2	protein_coding
ENSRNOG00000017116	1349.28	1349.32	1349.26	0.999961	-5.60104e-05	1	1	Zfp532	protein_coding
ENSRNOG00000020850	1348.6	1438.74	1318.55	0.916458	-0.12586	0.507604	1	Mpp2	protein_coding
ENSRNOG00000021057	1348.15	1309.73	1360.96	1.03912	0.0553597	0.793491	1	Osbp	protein_coding
ENSRNOG00000031789	1348.01	1386.58	1335.15	0.962914	-0.0545207	0.765481	1	Rangap1	protein_coding
ENSRNOG00000005667	1347.26	1542.61	1282.14	0.831152	-0.266815	0.169471	1	Astn1	protein_coding
ENSRNOG00000006779	1346.57	1319.51	1355.59	1.02735	0.0389262	0.862306	1	Crot	protein_coding
ENSRNOG00000024603	1345.23	1393.56	1329.12	0.953759	-0.068304	0.805023	1	Rps15	protein_coding
ENSRNOG00000011648	1343.96	1159.28	1405.52	1.2124	0.277871	0.590368	1	Aqp1	protein_coding
ENSRNOG00000011927	1343.21	1460.63	1304.07	0.892815	-0.163568	0.38892	1	SDC3	protein_coding
ENSRNOG00000020703	1342.74	1263.15	1369.27	1.08401	0.116381	0.571661	1	Sipa1l3	protein_coding
ENSRNOG00000011007	1341.73	1413.12	1317.93	0.932637	-0.100613	0.594186	1	Ube2o	protein_coding
ENSRNOG00000013818	1341.62	1353.97	1337.5	0.987835	-0.0176578	0.91437	1	Rasgrf2	protein_coding
ENSRNOG00000018417	1341.33	1424.77	1313.51	0.921913	-0.117297	0.525214	1	Naa35	protein_coding
ENSRNOG00000018529	1340.96	1244.98	1372.95	1.10278	0.14115	0.489986	1	Csnk1g2	protein_coding
ENSRNOG00000004353	1340.95	1307.86	1351.98	1.03373	0.0478664	0.825172	1	Ppfia2	protein_coding
ENSRNOG00000009716	1340.47	1317.18	1348.23	1.02357	0.0336168	0.885946	1	Casc3	protein_coding
ENSRNOG00000026483	1340.35	1180.71	1393.56	1.18027	0.239123	0.244708	1	Trnp1	protein_coding
ENSRNOG00000013954	1340.12	1316.25	1348.08	1.02419	0.0344806	0.933941	1	Alpl	protein_coding
ENSRNOG00000016152	1339.34	1198.87	1386.16	1.15621	0.209409	0.30695	1	Dek	protein_coding
ENSRNOG00000008174	1339.23	1319.04	1345.96	1.02041	0.0291491	0.900134	1	Appl2	protein_coding
ENSRNOG00000005256	1338.7	1224.03	1376.92	1.12491	0.169814	0.409264	1	Zc3h15	protein_coding
ENSRNOG00000006609	1338.61	1348.38	1335.35	0.990336	-0.0140103	0.922856	1	Psme4	protein_coding
ENSRNOG00000020595	1337.87	1340.47	1337	0.997413	-0.0037366	0.960767	1	Rps11	protein_coding
ENSRNOG00000016722	1336.82	1391.7	1318.53	0.947424	-0.0779177	0.675901	1	Xpo6	protein_coding
ENSRNOG00000049784	1336.67	1403.81	1314.29	0.936234	-0.0950591	0.613295	1	Tsnax	protein_coding
ENSRNOG00000006663	1336.31	1508.14	1279.04	0.848088	-0.237714	0.290053	1	Usp2	protein_coding
ENSRNOG00000005802	1335.82	1351.64	1330.55	0.984392	-0.0226951	0.889475	1	Usp24	protein_coding
ENSRNOG00000010729	1335.49	1303.2	1346.25	1.03303	0.0468779	0.835537	1	Usp8	protein_coding
ENSRNOG00000017857	1334.89	1293.89	1348.55	1.04225	0.0596961	0.776547	1	Cul7	protein_coding
ENSRNOG00000005138	1334.27	1483.92	1284.39	0.865539	-0.208329	0.267075	1	Pip4k2c	protein_coding
ENSRNOG00000015912	1334.2	1472.28	1288.17	0.87495	-0.192728	0.307592	1	Ptdss2	protein_coding
ENSRNOG00000005585	1333.98	1248.71	1362.4	1.09104	0.125709	0.592303	1	Strn3	protein_coding
ENSRNOG00000031544	1333.07	1293.89	1346.13	1.04037	0.0571015	0.793168	1	Larp1	protein_coding
ENSRNOG00000014434	1333.03	1231.48	1366.88	1.10995	0.150498	0.464642	1	Chd1	protein_coding
ENSRNOG00000012559	1332.68	1409.86	1306.95	0.927007	-0.109347	0.561024	1	Man1b1	protein_coding
ENSRNOG00000005292	1331.76	1263.62	1354.48	1.0719	0.100177	0.642915	1	Trip11	protein_coding
ENSRNOG00000000541	1330.61	1354.9	1322.51	0.976092	-0.0349113	0.857363	1	Glo1	protein_coding
ENSRNOG00000010807	1330.39	1361.43	1320.05	0.969607	-0.0445284	0.862899	1	Cox6c	protein_coding
ENSRNOG00000015734	1329.66	1258.03	1353.54	1.07592	0.105574	0.619197	1	Ube3a	protein_coding
ENSRNOG00000025695	1329.35	1264.55	1350.96	1.06833	0.0953608	0.648011	1	Tns3	protein_coding
ENSRNOG00000017567	1329.22	1138.79	1392.7	1.22296	0.29038	0.157095	1	Ano8	protein_coding
ENSRNOG00000011814	1328.55	1210.05	1368.04	1.13056	0.177044	0.394421	1	Cbx3	protein_coding
ENSRNOG00000027012	1328.18	1367.95	1314.93	0.961241	-0.0570296	0.759994	1	Usp54	protein_coding
ENSRNOG00000005851	1328.13	1290.16	1340.79	1.03924	0.0555314	0.804385	1	Tmf1	protein_coding
ENSRNOG00000020336	1328.1	1440.14	1290.76	0.896271	-0.157993	0.402336	1	Ezh1	protein_coding
ENSRNOG00000027995	1326.92	1345.59	1320.7	0.981503	-0.0269355	0.886188	1	Samd7	protein_coding
ENSRNOG00000014135	1326.63	1232.41	1358.03	1.10193	0.140038	0.497497	1	Rab11fip4	protein_coding
ENSRNOG00000032701	1325.53	1279.92	1340.73	1.04751	0.0669669	0.744897	1	Slc6a8	protein_coding
ENSRNOG00000009819	1325.42	1265.01	1345.56	1.06367	0.0890511	0.672034	1	Vezf1	protein_coding
ENSRNOG00000023453	1324.75	1446.66	1284.12	0.887641	-0.171951	0.365809	1	Lrba	protein_coding
ENSRNOG00000049814	1324.04	1379.59	1305.53	0.946317	-0.0796047	0.663925	1	Rbm39	protein_coding
ENSRNOG00000025338	1323.9	1348.85	1315.58	0.975338	-0.0360255	0.837196	1	Msi2	protein_coding
ENSRNOG00000020894	1322.03	1379.12	1302.99	0.944797	-0.081923	0.65317	1	Lsm12	protein_coding
ENSRNOG00000015409	1320.54	1435.95	1282.07	0.892836	-0.163533	0.384106	1	Usp5	protein_coding
ENSRNOG00000002418	1320.5	1201.2	1360.27	1.13242	0.179414	0.380332	1	Tgfb2	protein_coding
ENSRNOG00000004214	1320.22	1242.66	1346.08	1.08323	0.115338	0.788555	1	RPL26	protein_coding
ENSRNOG00000016275	1320.05	1015.83	1421.46	1.39931	0.484713	0.744395	1	Ttr	protein_coding
ENSRNOG00000011148	1318.25	1278.05	1331.65	1.04194	0.0592693	0.784346	1	Ssr3	protein_coding
ENSRNOG00000011596	1317.75	1251.97	1339.68	1.07006	0.097686	0.640377	1	Trpm7	protein_coding
ENSRNOG00000004099	1317.33	1263.62	1335.23	1.05668	0.0795334	0.708706	1	R3hdm1	protein_coding
ENSRNOG00000000957	1317.05	1261.75	1335.49	1.05844	0.0819387	0.818142	1	RGD1562469	protein_coding
ENSRNOG00000020438	1316.51	1141.12	1374.98	1.20494	0.268961	0.308389	1	Prpf38b	protein_coding
ENSRNOG00000005003	1316.02	1477.4	1262.23	0.854357	-0.227089	0.230578	1	Ptprn2	protein_coding
ENSRNOG00000011946	1316	899.854	1454.72	1.61661	0.692975	0.135303	1	Ptn	protein_coding
ENSRNOG00000007895	1315.4	1177.91	1361.22	1.15562	0.208669	0.300083	1	Pdhb	protein_coding
ENSRNOG00000003975	1314.42	1229.61	1342.69	1.09196	0.126917	0.649012	1	Pfn1	protein_coding
ENSRNOG00000008431	1314.4	1413.12	1281.49	0.906852	-0.141062	0.459623	1	Gabbr2	protein_coding
ENSRNOG00000019832	1313.81	1378.19	1292.35	0.93771	-0.0927856	0.620383	1	Bbs1	protein_coding
ENSRNOG00000025459	1313.73	1366.55	1296.13	0.948469	-0.076328	0.703723	1	Mars	protein_coding
ENSRNOG00000009094	1313.56	1251.51	1334.25	1.06611	0.092362	0.677812	1	Nudt4	protein_coding
ENSRNOG00000020489	1312.59	1248.24	1334.03	1.06873	0.0958954	0.63722	1	Tmem145	protein_coding
ENSRNOG00000023455	1312.14	1414.06	1278.17	0.903903	-0.145761	0.440556	1	Pomgnt1	protein_coding
ENSRNOG00000020950	1310.55	1329.29	1304.31	0.981208	-0.0273692	0.87553	1	Syvn1	protein_coding
ENSRNOG00000009166	1308.73	1347.92	1295.67	0.961237	-0.0570352	0.752649	1	Ddx24	protein_coding
ENSRNOG00000020139	1308.41	1328.82	1301.61	0.979522	-0.02985	0.868356	1	RGD1565775	protein_coding
ENSRNOG00000049181	1308.14	1267.34	1321.74	1.04292	0.0606316	0.77571	1	Sh2b1	protein_coding
ENSRNOG00000020425	1307.57	1311.59	1306.23	0.995914	-0.0059073	0.959005	1	Stim1	protein_coding
ENSRNOG00000012420	1307.15	1173.26	1351.78	1.15216	0.204346	0.317455	1	Bcl9l	protein_coding
ENSRNOG00000009364	1302.17	1364.69	1281.33	0.938916	-0.0909315	0.709367	1	Ndufb9	protein_coding
ENSRNOG00000026432	1302	1380.06	1275.98	0.924587	-0.113119	0.556361	1	Syt7	protein_coding
ENSRNOG00000024779	1301.59	1343.73	1287.54	0.958186	-0.0616225	0.731898	1	Polr2b	protein_coding
ENSRNOG00000033119	1298.99	1101.53	1364.81	1.23902	0.309194	0.128432	1	Plcb4	protein_coding
ENSRNOG00000021448	1298.78	1313.92	1293.74	0.984643	-0.0223277	0.892261	1	Tmem57	protein_coding
ENSRNOG00000020369	1296.67	1379.12	1269.18	0.920281	-0.119853	0.514101	1	Igf2	protein_coding
ENSRNOG00000046731	1294.82	1344.66	1278.21	0.950584	-0.0731135	0.697	1	Cacna1a	protein_coding
ENSRNOG00000010609	1294.33	1381.45	1265.29	0.915915	-0.126714	0.502026	1	Abcf2	protein_coding
ENSRNOG00000016870	1294.05	1396.82	1259.79	0.901895	-0.148968	0.433698	1	Pcif1	protein_coding
ENSRNOG00000010309	1292.43	1176.52	1331.07	1.13136	0.178059	0.456916	1	Nfyb	protein_coding
ENSRNOG00000049075	1292.17	1189.56	1326.37	1.11501	0.157057	0.982156	1	Fabp5	protein_coding
ENSRNOG00000004159	1291.82	1243.59	1307.89	1.05171	0.0727373	0.728388	1	Flii	protein_coding
ENSRNOG00000014625	1291.57	1281.78	1294.84	1.01019	0.0146241	0.974055	1	Atp5d	protein_coding
ENSRNOG00000022173	1291.47	1330.68	1278.4	0.960711	-0.0578263	0.753142	1	Gatad2a	protein_coding
ENSRNOG00000014549	1291.47	1401.48	1254.8	0.895337	-0.159498	0.402092	1	Arhgef26	protein_coding
ENSRNOG00000036664	1289.47	1376.33	1260.51	0.915851	-0.126815	0.50336	1	Narf	protein_coding
ENSRNOG00000002139	1289.18	1171.86	1328.28	1.13348	0.180762	0.459589	1	C530008M17Rik	protein_coding
ENSRNOG00000011491	1288.03	1309.73	1280.8	0.977912	-0.0322234	0.852275	1	Dnajc13	protein_coding
ENSRNOG00000020021	1287.86	1348.85	1267.53	0.939713	-0.0897072	0.636994	1	Brsk2	protein_coding
ENSRNOG00000012026	1287.34	1313.45	1278.64	0.973494	-0.0387559	0.844248	1	Psmc2	protein_coding
ENSRNOG00000016423	1286.91	1223.09	1308.18	1.06957	0.0970263	0.635709	1	Tacc1	protein_coding
ENSRNOG00000047656	1286.67	1301.34	1281.77	0.984964	-0.0218575	0.898395	1	Gaa	protein_coding
ENSRNOG00000000433	1286.5	1202.13	1314.63	1.09358	0.129055	0.534476	1	Prrt1	protein_coding
ENSRNOG00000007806	1286.35	1278.99	1288.81	1.00768	0.0110373	0.97613	1	Arf5	protein_coding
ENSRNOG00000000033	1286.05	1331.15	1271.01	0.954821	-0.0666976	0.718935	1	Tmcc2	protein_coding
ENSRNOG00000020742	1285.98	1333.48	1270.14	0.952503	-0.0702037	0.705228	1	Pcnxl3	protein_coding
ENSRNOG00000007574	1285.38	1329.75	1270.59	0.955504	-0.0656656	0.727778	1	Padi2	protein_coding
ENSRNOG00000020225	1285.02	1292.49	1282.53	0.992289	-0.0111682	0.947355	1	Dlgap4	protein_coding
ENSRNOG00000018518	1284.77	1322.3	1272.27	0.96216	-0.0556514	0.758786	1	Prr14	protein_coding
ENSRNOG00000020658	1284.32	1234.74	1300.85	1.05354	0.0752486	0.714731	1	Aarsd1	protein_coding
ENSRNOG00000016833	1283.89	1339.07	1265.5	0.945058	-0.081525	0.661316	1	Ide	protein_coding
ENSRNOG00000014311	1283.37	966.924	1388.85	1.43636	0.522412	0.0976101	1	Slc7a8	protein_coding
ENSRNOG00000002001	1282.15	1246.38	1294.07	1.03826	0.0541719	0.80728	1	Itsn1	protein_coding
ENSRNOG00000004752	1280.26	1455.04	1221.99	0.839833	-0.251826	0.19014	1	Nalcn	protein_coding
ENSRNOG00000020273	1279.88	1220.3	1299.75	1.0651	0.0909951	0.657433	1	Maz	protein_coding
ENSRNOG00000013545	1279.61	1412.19	1235.41	0.874818	-0.192945	0.305779	1	Polr2e	protein_coding
ENSRNOG00000009402	1279.61	1248.24	1290.06	1.0335	0.0475361	0.826717	1	Rabgap1	protein_coding
ENSRNOG00000018549	1279.32	1255.23	1287.35	1.02558	0.0364458	0.871502	1	Fbxo18	protein_coding
ENSRNOG00000012751	1278.45	1253.83	1286.66	1.02618	0.0372852	0.872344	1	Tm9sf2	protein_coding
ENSRNOG00000043065	1277.57	1225.42	1294.95	1.05674	0.0796202	0.702426	1	Prpf40b	protein_coding
ENSRNOG00000004496	1277.19	1208.66	1300.03	1.0756	0.105145	0.625719	1	Rock2	protein_coding
ENSRNOG00000027833	1276.76	1471.35	1211.9	0.823665	-0.279871	0.157125	1	Fnip2	protein_coding
ENSRNOG00000017925	1276.23	1370.27	1244.88	0.908493	-0.138453	0.46464	1	Gapvd1	protein_coding
ENSRNOG00000011216	1275.86	1273.4	1276.68	1.00258	0.00371887	1	1	Tbl1xr1	protein_coding
ENSRNOG00000003328	1275.41	1342.33	1253.1	0.933525	-0.0992395	0.595509	1	Cdip1	protein_coding
ENSRNOG00000008425	1275.36	1233.81	1289.21	1.04491	0.0633737	0.770152	1	Nav1	protein_coding
ENSRNOG00000004628	1274.59	1256.16	1280.74	1.01956	0.0279526	0.907858	1	Dazap2	protein_coding
ENSRNOG00000019082	1274.25	1377.26	1239.91	0.900273	-0.151565	0.427233	1	Sbk1	protein_coding
ENSRNOG00000015852	1274.08	1482.99	1204.44	0.81217	-0.300146	0.116532	1	ENSRNOG00000015852	protein_coding
ENSRNOG00000039862	1273.52	1299.94	1264.71	0.972894	-0.0396449	0.823773	1	Cldn12	protein_coding
ENSRNOG00000002373	1273.36	1268.27	1275.05	1.00535	0.00769302	0.990268	1	Akap1	protein_coding
ENSRNOG00000011421	1273.25	1272.46	1273.51	1.00082	0.00118572	1	1	Smap2	protein_coding
ENSRNOG00000023376	1272.88	1231.48	1286.69	1.04483	0.063269	0.765876	1	Riok3	protein_coding
ENSRNOG00000011804	1272.87	1324.63	1255.62	0.947901	-0.0771923	0.673552	1	Stx12	protein_coding
ENSRNOG00000011339	1272.32	1117.83	1323.82	1.18427	0.244004	0.237028	1	Slk	protein_coding
ENSRNOG00000006870	1271.71	1182.11	1301.58	1.10106	0.138899	0.508862	1	Mtdh	protein_coding
ENSRNOG00000007690	1271.03	1348.38	1245.25	0.923511	-0.114799	0.545563	1	Cmpk2	protein_coding
ENSRNOG00000025296	1270.99	1274.33	1269.88	0.996509	-0.00504499	0.965758	1	Lrrc8a	protein_coding
ENSRNOG00000017018	1270.81	1172.33	1303.64	1.11201	0.153173	0.462897	1	A630007B06Rik	protein_coding
ENSRNOG00000048795	1270.53	1109.45	1324.23	1.19359	0.25531	0.341131	1	Top2b	protein_coding
ENSRNOG00000002050	1270.49	815.551	1422.14	1.74378	0.802217	0.158627	1	Igfbp7	protein_coding
ENSRNOG00000005796	1270.35	1094.54	1328.95	1.21416	0.279954	0.350247	1	Ctnna1	protein_coding
ENSRNOG00000017927	1269.93	1107.12	1324.2	1.19608	0.258316	0.409427	1	Drd4	protein_coding
ENSRNOG00000009244	1269.56	1423.84	1218.14	0.855533	-0.225104	0.23484	1	Abhd4	protein_coding
ENSRNOG00000006148	1269.2	1277.12	1266.55	0.991726	-0.011987	0.929655	1	RGD1310352	protein_coding
ENSRNOG00000009872	1268.79	1303.2	1257.31	0.964786	-0.0517185	0.783462	1	Kcnh2	protein_coding
ENSRNOG00000013520	1268.23	1341.86	1243.69	0.926839	-0.109609	0.579284	1	Mat2a	protein_coding
ENSRNOG00000032840	1266.75	1145.31	1307.22	1.14137	0.190766	0.563982	1	Sumo2l	protein_coding
ENSRNOG00000006087	1266.4	1202.6	1287.67	1.07074	0.0986062	0.640957	1	Rnf20	protein_coding
ENSRNOG00000013147	1265.88	1252.44	1270.35	1.01431	0.0204934	0.943272	1	Cacna1d	protein_coding
ENSRNOG00000002821	1264.94	1333.48	1242.09	0.931465	-0.102426	0.587639	1	Phlpp1	protein_coding
ENSRNOG00000000823	1264.01	1223.09	1277.64	1.0446	0.062949	0.77752	1	Gcc2	protein_coding
ENSRNOG00000049733	1263.64	1388.44	1222.03	0.880149	-0.18418	0.336819	1	Ankrd33	protein_coding
ENSRNOG00000000968	1261.89	1238.93	1269.54	1.02471	0.0352104	0.87866	1	Rnf6	protein_coding
ENSRNOG00000006509	1261.73	1397.75	1216.39	0.870247	-0.200503	0.330593	1	Srgap3	protein_coding
ENSRNOG00000022066	1261.32	1279.45	1255.28	0.981107	-0.027518	0.87183	1	Fam117b	protein_coding
ENSRNOG00000019975	1260.51	1218.9	1274.37	1.04551	0.0642057	0.764405	1	Cdc5l	protein_coding
ENSRNOG00000006364	1260.18	1159.28	1293.81	1.11604	0.15839	0.437619	1	Dld	protein_coding
ENSRNOG00000018107	1260.04	1239.4	1266.93	1.02221	0.0316953	0.885875	1	Zfand5	protein_coding
ENSRNOG00000003213	1259.79	1272.93	1255.41	0.986233	-0.0199989	0.900134	1	Helz	protein_coding
ENSRNOG00000021143	1259.59	1232.87	1268.49	1.02889	0.0410851	0.856082	1	Setdb1	protein_coding
ENSRNOG00000005700	1257.64	1238.46	1264.03	1.02065	0.0294823	0.895945	1	Nsg1	protein_coding
ENSRNOG00000003840	1256.35	1288.77	1245.54	0.966463	-0.0492138	0.782668	1	Slit2	protein_coding
ENSRNOG00000001554	1256.19	1379.12	1215.21	0.881147	-0.182545	0.381312	1	RGD1563888	protein_coding
ENSRNOG00000019768	1256.17	1332.08	1230.87	0.92402	-0.114004	0.541499	1	Ncoa4	protein_coding
ENSRNOG00000001487	1256.11	1292.03	1244.14	0.962935	-0.0544899	0.765648	1	Fam120b	protein_coding
ENSRNOG00000022802	1255.09	1371.67	1216.23	0.886675	-0.173523	0.357169	1	Tmem184b	protein_coding
ENSRNOG00000046333	1253.63	1197.01	1272.51	1.06307	0.0882386	0.674256	1	ENSRNOG00000046333	protein_coding
ENSRNOG00000006720	1253.25	1345.59	1222.47	0.908502	-0.138438	0.463042	1	Rnpep	protein_coding
ENSRNOG00000009531	1252.87	890.539	1373.64	1.54249	0.625258	0.386761	1	Col9a3	protein_coding
ENSRNOG00000018390	1252.31	1386.58	1207.55	0.870887	-0.199442	0.293126	1	Pld3	protein_coding
ENSRNOG00000018097	1251.17	1277.12	1242.52	0.972906	-0.0396277	0.822443	1	Emc1	protein_coding
ENSRNOG00000016998	1250.37	1241.26	1253.4	1.00979	0.0140484	0.965501	1	Atxn1	protein_coding
ENSRNOG00000010737	1249.49	1265.48	1244.17	0.983158	-0.0245043	0.888897	1	Mbnl2	protein_coding
ENSRNOG00000018000	1249.42	1264.08	1244.53	0.984532	-0.0224895	0.898223	1	Ranbp10	protein_coding
ENSRNOG00000011380	1249.35	1161.15	1278.75	1.10128	0.139186	0.492576	1	Kcnc1	protein_coding
ENSRNOG00000003597	1248.47	1455.04	1179.61	0.810704	-0.302752	0.141629	1	Tuba4a	protein_coding
ENSRNOG00000011375	1248.46	1365.62	1209.4	0.885609	-0.175257	0.358681	1	Tsc2	protein_coding
ENSRNOG00000002104	1247.16	1138.79	1283.29	1.12689	0.172341	0.405783	1	Scaf4	protein_coding
ENSRNOG00000011922	1247.01	1249.18	1246.29	0.997686	-0.00334201	0.971529	1	Stt3b	protein_coding
ENSRNOG00000015221	1246.9	1361.89	1208.57	0.887417	-0.172315	0.371807	1	EIF3F	protein_coding
ENSRNOG00000016687	1246.09	1019.09	1321.76	1.297	0.375177	0.255901	1	Ssc5d	protein_coding
ENSRNOG00000000665	1245.85	1271.53	1237.28	0.973065	-0.0393921	0.817611	1	Pitpnb	protein_coding
ENSRNOG00000005064	1245.43	1262.22	1239.83	0.982263	-0.0258185	0.874689	1	Ube2b	protein_coding
ENSRNOG00000002618	1244.4	1168.13	1269.82	1.08705	0.120414	0.567087	1	Ivns1abp	protein_coding
ENSRNOG00000005733	1244.21	1267.81	1236.34	0.975179	-0.0362613	0.835013	1	Cpsf2	protein_coding
ENSRNOG00000005362	1244.01	1325.56	1216.82	0.917968	-0.123484	0.515369	1	Rab3ip	protein_coding
ENSRNOG00000018304	1243.58	1256.63	1239.23	0.986151	-0.0201202	0.903524	1	Lars	protein_coding
ENSRNOG00000016133	1243.55	1197.48	1258.91	1.0513	0.0721746	0.743598	1	Sumo1	protein_coding
ENSRNOG00000005577	1243.43	1276.66	1232.35	0.965294	-0.0509597	0.785327	1	Desi1	protein_coding
ENSRNOG00000011057	1243.39	1212.38	1253.72	1.0341	0.048377	0.829016	1	Mfn1	protein_coding
ENSRNOG00000009845	1243.12	1237.53	1244.98	1.00602	0.00866156	1	1	Acadm	protein_coding
ENSRNOG00000010895	1242.74	1195.61	1258.44	1.05255	0.0738888	0.732386	1	Tmem30a	protein_coding
ENSRNOG00000016907	1242.57	1212.38	1252.64	1.03321	0.0471277	0.827442	1	Ppp5c	protein_coding
ENSRNOG00000001129	1241.47	1335.34	1210.18	0.906267	-0.141992	0.453386	1	Fbxo21	protein_coding
[truncated: 24,406 more rows]

## Sheet: QTL1-OX, QTL2-OX DeSeq
Gene symbol	ENTREZ Gene ID	QTL1vsOXYS_baseMean	QTL1vsOXYS_baseMeanA	QTL1vsOXYS_baseMeanB	QTL1vsOXYS_foldChange	QTL1vsOXYS_log2FoldChange	QTL1vsOXYS_pval	QTL1vsOXYS_padj	QTL2vsOXYS_baseMeanA	QTL2vsOXYS_baseMeanB	QTL2vsOXYS_foldChange	QTL2vsOXYS_log2FoldChange	QTL2vsOXYS_pval	QTL2vsOXYS_padj
Klhdc8a	ENSRNOG00000000036	307.195	300.883	309.299	1.02797	0.0398021	0.886005	1	303.916	309.299	1.01771	0.0253306	0.882917	1
NA	ENSRNOG00000000039	0.236545	0.465763	0.160139	0.343821	-1.54027	0.542452	1	0	0.160139			1	1
RGD1304622	ENSRNOG00000000040	1706.18	1721.93	1700.94	0.98781	-0.0176945	0.90629	1	1578.59	1700.94	1.0775	0.107691	0.434816	1
Slc26a1	ENSRNOG00000000041	37.8214	43.316	35.9899	0.830869	-0.267306	0.531366	1	50.6116	35.9899	0.7111	-0.491877	0.128611	0.923886
Xpr1	ENSRNOG00000000042	808.52	832.784	800.432	0.961152	-0.0571634	0.758025	1	822.364	800.432	0.973331	-0.0389978	0.781577	1
Idua	ENSRNOG00000000043	649.999	631.575	656.141	1.0389	0.0550527	0.892465	1	675.473	656.141	0.97138	-0.0418917	0.872561	1
Tmem175	ENSRNOG00000000044	371.231	394.501	363.474	0.92135	-0.118179	0.584785	1	358.856	363.474	1.01287	0.0184445	0.902262	1
Cd82	ENSRNOG00000000047	469.46	395.433	494.135	1.24961	0.321474	0.409737	1	478.912	494.135	1.03179	0.0451468	0.848181	1
Gak	ENSRNOG00000000048	1419.7	1467.62	1403.72	0.956461	-0.0642213	0.721223	1	1325.16	1403.72	1.05928	0.0830846	0.550465	1
Crp	ENSRNOG00000000053	40.9886	43.316	40.2127	0.928359	-0.107246	0.802636	1	61.6353	40.2127	0.652431	-0.616103	0.100847	0.846377
Abhd8	ENSRNOG00000000054	2770.38	2765.7	2771.95	1.00226	0.00325363	1	1	2331.38	2771.95	1.18897	0.249717	0.11993	0.897484
Fcrl6	ENSRNOG00000000055	0.26756	0	0.356747			1	1	0.546479	0.356747	0.65281	-0.615264	0.982494	1
Cplx1	ENSRNOG00000000060	1265.96	1202.6	1287.07	1.07024	0.0979385	0.622494	1	1197.33	1287.07	1.07495	0.104273	0.438298	1
Pcgf3	ENSRNOG00000000062	279.377	272.471	281.679	1.03379	0.0479459	0.870703	1	293.19	281.679	0.960737	-0.057786	0.747031	1
Atp5i	ENSRNOG00000000064	1163.47	1051.69	1200.73	1.14172	0.191203	0.463646	1	1034.9	1200.73	1.16024	0.214425	0.220043	1
Pde6b	ENSRNOG00000000065	19886.2	21091.6	19484.4	0.923798	-0.11435	0.537984	1	19819.5	19484.4	0.983094	-0.0245994	0.834743	1
Fbxo28	ENSRNOG00000000066	349.949	342.336	352.487	1.02965	0.0421561	0.86529	1	349.166	352.487	1.00951	0.013654	0.9254	1
Ppp2r5a	ENSRNOG00000000068	771.357	783.879	767.183	0.978701	-0.0310599	0.855255	1	726.515	767.183	1.05598	0.0785784	0.58772	1
Dr1	ENSRNOG00000000070	384.13	418.721	372.6	0.889852	-0.168362	0.411697	1	456.007	372.6	0.817093	-0.291428	0.0536492	0.65754
Tmed5	ENSRNOG00000000073	153.031	149.51	154.205	1.0314	0.0446104	0.913002	1	148.789	154.205	1.03641	0.0515884	0.803646	1
Mtf2	ENSRNOG00000000075	330.827	346.528	325.594	0.93959	-0.0898975	0.676587	1	349.982	325.594	0.930316	-0.104207	0.528691	1
Antxr2	ENSRNOG00000000081	37.5346	31.6719	39.4889	1.24681	0.318243	0.46489	1	41.2298	39.4889	0.957776	-0.06224	0.867206	1
Hltf	ENSRNOG00000000082	263.381	281.321	257.4	0.914971	-0.128202	0.555333	1	311.854	257.4	0.825388	-0.276855	0.0860588	0.798346
Smad9	ENSRNOG00000000091	18.9658	25.1512	16.9041	0.672097	-0.573258	0.318621	1	19.2225	16.9041	0.879389	-0.185427	0.711933	1
NA	ENSRNOG00000000093	0	0	0					0	0
Gpr89b	ENSRNOG00000000095	409.801	469.023	390.06	0.831644	-0.265962	0.211222	1	415.092	390.06	0.939697	-0.0897324	0.569364	1
Pdzk1	ENSRNOG00000000096	198.201	236.142	185.554	0.785774	-0.347814	0.156323	1	206.676	185.554	0.897804	-0.155528	0.385841	1
Cd160	ENSRNOG00000000097	2.90673	1.39729	3.40988	2.44035	1.28709	0.584432	1	4.02248	3.40988	0.847704	-0.238367	0.872489	1
Rnf115	ENSRNOG00000000098	424.228	427.57	423.114	0.989577	-0.0151168	0.94157	1	458.709	423.114	0.922401	-0.116535	0.460624	1
Thoc3	ENSRNOG00000000104	491.129	395.899	522.873	1.32072	0.401329	0.0690937	1	368.071	522.873	1.42058	0.506475	0.000856105	0.0527411
Cplx2	ENSRNOG00000000105	1041.73	1050.3	1038.87	0.989123	-0.0157786	0.941815	1	1184.03	1038.87	0.877404	-0.188688	0.209978	1
Aga	ENSRNOG00000000108	235.51	221.703	240.112	1.08303	0.115077	0.636316	1	272.803	240.112	0.880165	-0.184154	0.291622	1
Fgf20	ENSRNOG00000000109	0	0	0					0	0
Coprs	ENSRNOG00000000111	154.884	181.182	146.119	0.806475	-0.310298	0.190515	1	173.593	146.119	0.841729	-0.248572	0.152466	0.970086
Champ1	ENSRNOG00000000112	729.005	751.276	721.581	0.960474	-0.0581814	0.76335	1	781.778	721.581	0.922999	-0.115599	0.430566	1
Elac1	ENSRNOG00000000113	274.207	274.334	274.165	0.999382	-0.000891363	1	1	291.789	274.165	0.939601	-0.0898803	0.5971	1
Pigv	ENSRNOG00000000121	174.992	181.648	172.773	0.951143	-0.0722657	0.770507	1	166.53	172.773	1.03749	0.0530952	0.782839	1
RGD1562178	ENSRNOG00000000122	215.129	224.964	211.85	0.941709	-0.086647	0.687437	1	268.502	211.85	0.789007	-0.341891	0.0402154	0.569865
Rnf19b	ENSRNOG00000000123	172.874	189.1	167.465	0.885591	-0.175288	0.490024	1	165.257	167.465	1.01336	0.019144	0.900972	1
NA	ENSRNOG00000000124	0	0	0					0	0
Kpna6	ENSRNOG00000000127	795.64	826.264	785.432	0.950583	-0.0731158	0.696728	1	765.122	785.432	1.02654	0.0377963	0.806642	1
RGD1559864	ENSRNOG00000000129	724.366	678.617	739.615	1.08989	0.124178	0.557287	1	632.554	739.615	1.16925	0.225587	0.120183	0.898091
Dnajb5	ENSRNOG00000000130	509.374	496.503	513.664	1.03456	0.049021	0.845193	1	490.31	513.664	1.04763	0.0671317	0.669964	1
Txndc15	ENSRNOG00000000133	507.667	482.996	515.891	1.06811	0.0950542	0.657535	1	453.538	515.891	1.13748	0.185841	0.209274	1
Ly86	ENSRNOG00000000137	5.0236	3.7261	5.45609	1.46429	0.5502	0.714404	1	3.82328	5.45609	1.42707	0.513058	0.506514	1
Glis1	ENSRNOG00000000138	41.6968	30.2746	45.5042	1.50305	0.587891	0.163292	1	47.0307	45.5042	0.967541	-0.0476051	0.897205	1
Plxdc2	ENSRNOG00000000142	460.445	306.006	511.924	1.67292	0.74237	0.099496	1	501.061	511.924	1.02168	0.0309445	0.874675	1
Pik3r3	ENSRNOG00000000145	654.597	703.768	638.206	0.906842	-0.141077	0.490547	1	707.944	638.206	0.901493	-0.149612	0.32754	1
NA	ENSRNOG00000000146	25.0851	28.4115	23.9763	0.843894	-0.244867	0.614037	1	38.7244	23.9763	0.619152	-0.691634	0.0555914	0.668437
Mast2	ENSRNOG00000000147	3989.94	4373.05	3862.23	0.88319	-0.179204	0.466989	1	4519.85	3862.23	0.854505	-0.226838	0.210744	1
Dnajc1	ENSRNOG00000000150	178.179	182.579	176.712	0.967867	-0.0471194	0.835242	1	218.358	176.712	0.809278	-0.305293	0.0904424	0.810806
Ldlrap1	ENSRNOG00000000151	131.591	100.139	142.075	1.41877	0.504645	0.201877	1	122.239	142.075	1.16227	0.216948	0.40395	1
Cog3	ENSRNOG00000000155	500.497	557.518	481.49	0.863632	-0.211512	0.307282	1	498.991	481.49	0.964928	-0.051507	0.727331	1
Megf6	ENSRNOG00000000156	65.9007	43.7817	73.2736	1.67361	0.742966	0.402283	1	81.9865	73.2736	0.893728	-0.162092	0.809279	1
Atg12	ENSRNOG00000000157	877.645	930.129	860.15	0.924764	-0.112842	0.54697	1	844.215	860.15	1.01888	0.0269773	0.847276	1
Cdo1	ENSRNOG00000000158	128.891	163.949	117.205	0.714887	-0.484213	0.248776	1	169.105	117.205	0.69309	-0.528886	0.0985165	0.837989
Chm	ENSRNOG00000000161	286.734	326.5	273.479	0.837609	-0.255651	0.252133	1	356.67	273.479	0.766757	-0.383159	0.0195593	0.405738
Lamp2	ENSRNOG00000000164	538.818	543.08	537.397	0.989537	-0.0151747	0.945267	1	670.771	537.397	0.801164	-0.319831	0.159614	0.984247
Pfkfb1	ENSRNOG00000000165	2.1988	0.931526	2.62123	2.81391	1.49257	0.872143	1	1.83481	2.62123	1.42861	0.514612	0.822894	1
Apex2	ENSRNOG00000000166	73.8309	79.1797	72.0479	0.909929	-0.136174	0.671258	1	78.4417	72.0479	0.91849	-0.122665	0.618384	1
Alas2	ENSRNOG00000000167	36.374	15.3702	43.3753	2.82204	1.49674	0.194683	1	21.3003	43.3753	2.03637	1.026	0.135336	0.935129
Gatm	ENSRNOG00000000168	57.3675	92.6868	45.5944	0.491919	-1.02351	0.00186025	0.255029	90.7482	45.5944	0.502428	-0.993011	7.1739e-05	0.00825629
Spata5l1	ENSRNOG00000000169	113.914	119.235	112.14	0.940492	-0.0885128	0.752913	1	118.61	112.14	0.94545	-0.0809271	0.704687	1
Slc30a4	ENSRNOG00000000170	807.852	882.155	783.084	0.887694	-0.171865	0.37418	1	796.288	783.084	0.983418	-0.0241232	0.865214	1
Sqrdl	ENSRNOG00000000172	42.4244	41.9187	42.5929	1.01608	0.0230208	1	1	55.5468	42.5929	0.766794	-0.383089	0.144879	0.955191
Mier2	ENSRNOG00000000175	1453.27	1536.55	1425.51	0.927733	-0.108218	0.560114	1	1417.33	1425.51	1.00577	0.00829823	0.960401	1
Ppap2c	ENSRNOG00000000177	1241.71	1313.92	1217.64	0.926726	-0.109785	0.665818	1	1051.8	1217.64	1.15767	0.211223	0.294423	1
Tmprss6	ENSRNOG00000000184	26.5194	22.3566	27.9071	1.24827	0.319927	0.641815	1	19.7762	27.9071	1.41114	0.496863	0.22948	1
MPST	ENSRNOG00000000185	165.777	156.031	169.026	1.08329	0.11542	0.83151	1	147.646	169.026	1.14481	0.195104	0.526901	1
Tst	ENSRNOG00000000186	86.8268	80.1112	89.0653	1.11177	0.152859	0.842101	1	90.0019	89.0653	0.989594	-0.015091	0.984923	1
Csf2rb	ENSRNOG00000000187	9.26544	3.7261	11.1119	2.98217	1.57636	0.200623	1	4.00613	11.1119	2.77372	1.47182	0.0457099	0.606081
EP300	ENSRNOG00000000190	449.432	496.969	433.586	0.87246	-0.196839	0.372967	1	471.374	433.586	0.919833	-0.120555	0.458791	1
VWA5A	ENSRNOG00000000195	0	0	0					0	0
Cyp19a1	ENSRNOG00000000196	15.0789	11.1783	16.3791	1.46526	0.551153	0.513067	1	19.8421	16.3791	0.825473	-0.276707	0.594629	1
Dppa5	ENSRNOG00000000199	0.256205	0	0.341606			1	1	0.361869	0.341606	0.944005	-0.0831338	1	1
Gsta2	ENSRNOG00000000201	70.5757	33.5349	82.9226	2.47272	1.3061	0.000686305	0.127146	67.7661	82.9226	1.22366	0.291201	0.236287	1
Syncrip	ENSRNOG00000000204	479.395	512.339	468.414	0.914265	-0.129316	0.529782	1	580.327	468.414	0.807155	-0.309082	0.0422373	0.580133
RGD1565766	ENSRNOG00000000207	13.779	17.2332	12.6276	0.732748	-0.448612	0.411557	1	19.4801	12.6276	0.648232	-0.625419	0.127723	0.920992
Klf11	ENSRNOG00000000216	186.992	188.168	186.6	0.991665	-0.0120758	0.971068	1	190.384	186.6	0.980121	-0.0289679	0.909848	1
NA	ENSRNOG00000000217	12.7984	12.5756	12.8727	1.02363	0.0336909	1	1	14.3135	12.8727	0.899342	-0.153059	0.763082	1
Ano10	ENSRNOG00000000219	174.766	155.099	181.322	1.16907	0.225366	0.385969	1	148.84	181.322	1.21824	0.284797	0.109767	0.87256
Abhd5	ENSRNOG00000000221	134.409	131.811	135.276	1.02628	0.0374311	0.92864	1	140.046	135.276	0.965939	-0.0499959	0.797161	1
Lmf1	ENSRNOG00000000230	130.081	109.92	136.801	1.24455	0.315621	0.277763	1	104.791	136.801	1.30546	0.384554	0.0540462	0.658256
Kctd17	ENSRNOG00000000231	476.452	415.926	496.627	1.19403	0.255835	0.244758	1	426.904	496.627	1.16332	0.218251	0.146519	0.958123
Grm6	ENSRNOG00000000233	1816.1	2223.09	1680.44	0.755904	-0.403726	0.0297156	1	2173.21	1680.44	0.773254	-0.370986	0.00611139	0.200014
Zfp207	ENSRNOG00000000236	1459.3	1591.05	1415.38	0.889592	-0.168785	0.362111	1	1675.21	1415.38	0.844899	-0.24315	0.0735487	0.750008
RGD1310429	ENSRNOG00000000237	475.07	475.544	474.911	0.99867	-0.00192033	0.9765	1	444.877	474.911	1.06751	0.0942517	0.54764	1
Ccl7	ENSRNOG00000000239	0.469427	1.39729	0.160139	0.114607	-3.12523	0.235764	1	0.53737	0.160139	0.298006	-1.74659	0.662751	1
Synrg	ENSRNOG00000000242	845.734	909.169	824.589	0.90697	-0.140873	0.478952	1	788.549	824.589	1.0457	0.0644759	0.645638	1
Coil	ENSRNOG00000000244	232.211	238.005	230.279	0.967539	-0.0476079	0.826754	1	226.416	230.279	1.01706	0.0244084	0.894001	1
Slc16a6	ENSRNOG00000000245	530.783	486.257	545.625	1.12209	0.166193	0.447434	1	552.624	545.625	0.987335	-0.0183887	0.907319	1
Amz2	ENSRNOG00000000246	1426.89	1488.58	1406.33	0.944747	-0.0820003	0.646401	1	1466.33	1406.33	0.959081	-0.0602748	0.645662	1
Mfsd11	ENSRNOG00000000247	249.018	252.444	247.876	0.981907	-0.0263421	0.892963	1	234.823	247.876	1.05559	0.0780452	0.648337	1
Srsf2	ENSRNOG00000000248	4458.66	4745.66	4362.99	0.919365	-0.12129	0.58273	1	4704.07	4362.99	0.927493	-0.108591	0.511545	1
Mettl23	ENSRNOG00000000249	112.039	128.085	106.691	0.832969	-0.263665	0.320431	1	119.319	106.691	0.894162	-0.161393	0.405248	1
Jmjd6	ENSRNOG00000000250	669.975	693.055	662.282	0.955598	-0.0655245	0.721535	1	671.169	662.282	0.986759	-0.0192298	0.876393	1
St6galnac1	ENSRNOG00000000251	5.29077	2.32882	6.27808	2.69583	1.43073	0.376741	1	3.84885	6.27808	1.63116	0.705898	0.449098	1
NA	ENSRNOG00000000252	0	0	0					0	0
Smpd3	ENSRNOG00000000257	334.382	350.72	328.937	0.937891	-0.0925081	0.659738	1	310.697	328.937	1.05871	0.0823009	0.63408	1
Prmt7	ENSRNOG00000000258	325.431	351.185	316.846	0.902218	-0.148451	0.489117	1	296.03	316.846	1.07032	0.0980391	0.555885	1
Zfp821	ENSRNOG00000000262	394.26	382.857	398.061	1.03971	0.0561848	0.812993	1	389.29	398.061	1.02253	0.0321465	0.830526	1
Def8	ENSRNOG00000000264	972.687	963.198	975.85	1.01314	0.0188278	0.949621	1	859.659	975.85	1.13516	0.182896	0.20501	1
Phyhipl	ENSRNOG00000000274	1193.48	1223.09	1183.61	0.967722	-0.0473361	0.790986	1	1174.69	1183.61	1.00759	0.0109141	0.945771	1
Fam13c	ENSRNOG00000000275	395.566	397.762	394.834	0.992639	-0.0106596	0.958363	1	398.13	394.834	0.99172	-0.0119959	0.953545	1
Tet1	ENSRNOG00000000277	364.495	425.707	344.091	0.80828	-0.307074	0.253486	1	418.936	344.091	0.821345	-0.283941	0.155702	0.97791
Rtn4ip1	ENSRNOG00000000279	90.7857	104.797	86.1154	0.821738	-0.283249	0.337865	1	107.99	86.1154	0.797436	-0.326559	0.133955	0.9331
Prodh	ENSRNOG00000000281	92.6334	82.4401	96.0312	1.16486	0.220157	0.719692	1	119.332	96.0312	0.804737	-0.31341	0.414514	1
Gsc2	ENSRNOG00000000282	0.523765	0	0.698353			0.709291	1	0.732847	0.698353	0.952932	-0.0695555	1	1
Dgcr14	ENSRNOG00000000283	253.881	252.909	254.205	1.00512	0.00737205	0.977889	1	237.961	254.205	1.06826	0.0952664	0.558369	1
Scarf2	ENSRNOG00000000288	108.783	63.3438	123.929	1.95645	0.968237	0.0958548	1	123.476	123.929	1.00367	0.00528042	0.956427	1
Aqp6	ENSRNOG00000000296	41.3288	15.3702	49.9817	3.25186	1.70127	0.0170831	0.912458	23.938	49.9817	2.08797	1.0621	0.0166298	0.370562
Aqp2	ENSRNOG00000000297	0	0	0					0	0
Foxo3	ENSRNOG00000000299	1192.94	1192.82	1192.98	1.00014	0.000194925	1	1	1220.77	1192.98	0.97724	-0.0332159	0.823846	1
Sesn1	ENSRNOG00000000302	701.531	742.892	687.744	0.925766	-0.111281	0.571184	1	702.261	687.744	0.979328	-0.0301366	0.840852	1
Cep57l1	ENSRNOG00000000303	146.656	164.88	140.582	0.85263	-0.230008	0.366592	1	152.12	140.582	0.924149	-0.113802	0.546523	1
Cd164	ENSRNOG00000000304	970.017	924.54	985.176	1.06559	0.0916469	0.752542	1	1137.86	985.176	0.865816	-0.207868	0.262699	1
Smpd2	ENSRNOG00000000306	266.683	263.156	267.858	1.01787	0.0255501	0.937858	1	241.529	267.858	1.10901	0.149272	0.374004	1
Mical1	ENSRNOG00000000307	36.4061	23.7539	40.6235	1.71018	0.77415	0.183704	1	42.5123	40.6235	0.955572	-0.0655632	0.909679	1
Zbtb24	ENSRNOG00000000308	288.62	298.088	285.464	0.957648	-0.0624321	0.770968	1	273.598	285.464	1.04337	0.0612503	0.72206	1
NA	ENSRNOG00000000311	3.27241	1.86305	3.7422	2.00864	1.00622	0.759104	1	1.82394	3.7422	2.05171	1.03683	0.421906	1
Fig4	ENSRNOG00000000312	555.116	562.642	552.608	0.982166	-0.0259612	0.89096	1	564.662	552.608	0.978652	-0.0311323	0.834228	1
Sec63	ENSRNOG00000000314	1666.02	1708.42	1651.89	0.966912	-0.0485429	0.785089	1	2003.01	1651.89	0.824703	-0.278054	0.0417145	0.57666
NA	ENSRNOG00000000315	0	0	0					0	0
Sobp	ENSRNOG00000000316	651.435	686.535	639.736	0.931833	-0.101857	0.608046	1	766.11	639.736	0.835044	-0.260076	0.0785906	0.769404
Timm10b	ENSRNOG00000000320	21.8098	26.0827	20.3855	0.781572	-0.35555	0.452489	1	19.674	20.3855	1.03616	0.0512537	0.932436	1
Cd24	ENSRNOG00000000321	166.932	64.7411	200.996	3.10461	1.63441	0.0845169	1	289.177	200.996	0.69506	-0.52479	0.331777	1
Atg5	ENSRNOG00000000322	211.536	215.648	210.165	0.974574	-0.0371558	0.857113	1	184.122	210.165	1.14145	0.190865	0.274146	1
Prdm1	ENSRNOG00000000323	927.907	1171.39	846.745	0.722853	-0.468226	0.0155672	0.868552	1173.53	846.745	0.721539	-0.47085	0.00089536	0.053279
Hace1	ENSRNOG00000000327	458.314	476.01	452.416	0.950434	-0.0733422	0.710606	1	418.324	452.416	1.0815	0.113029	0.458237	1
Ermap	ENSRNOG00000000335	0.678181	0	0.904242			0.678266	1	0.738334	0.904242	1.22471	0.292435	1	1
RGD1304704	ENSRNOG00000000340	1038.73	1082.43	1024.16	0.946168	-0.0798314	0.660577	1	1029.66	1024.16	0.994665	-0.00771671	0.951562	1
Nid2	ENSRNOG00000000341	449.211	281.787	505.02	1.79221	0.841736	0.2672	1	622.748	505.02	0.810953	-0.30231	0.573859	1
NA	ENSRNOG00000000345	2.31024	0	3.08032			0.347682	1	0.182746	3.08032	16.8557	4.07517	0.0686845	0.729917
Grik2	ENSRNOG00000000368	215.08	225.429	211.631	0.938789	-0.0911273	0.692967	1	192.924	211.631	1.09696	0.133514	0.466599	1
Ctnna3	ENSRNOG00000000373	2.05537	1.86305	2.11948	1.13764	0.186043	1	1	1.82756	2.11948	1.15973	0.21379	0.967399	1
Tmem167b	ENSRNOG00000000376	0	0	0					0	0
CTNNA3	ENSRNOG00000000378	2831.84	2691.64	2878.58	1.06945	0.0968681	0.774377	1	3670.61	2878.58	0.784223	-0.350665	0.0884607	0.805958
Dnajc12	ENSRNOG00000000379	408.155	415.926	405.564	0.975086	-0.0363979	0.834105	1	398.554	405.564	1.01759	0.0251537	0.887925	1
Sirt1	ENSRNOG00000000380	315.839	372.145	297.071	0.798266	-0.325058	0.179522	1	346.843	297.071	0.856498	-0.223478	0.21137	1
Herc4	ENSRNOG00000000381	460.381	510.942	443.527	0.868057	-0.204138	0.31383	1	555.986	443.527	0.797731	-0.326027	0.0297386	0.489725
Mypn	ENSRNOG00000000383	74.613	89.4265	69.6752	0.779134	-0.360057	0.596328	1	84.6985	69.6752	0.822626	-0.281691	0.634415	1
Atoh7	ENSRNOG00000000384	2.88878	2.79458	2.92018	1.04494	0.0634256	1	1	3.09778	2.92018	0.942667	-0.0851792	0.999848	1
Pbld1	ENSRNOG00000000386	12.2864	10.7125	12.811	1.19588	0.258077	0.755769	1	11.5554	12.811	1.10865	0.148807	0.74464	1
Slc25a16	ENSRNOG00000000387	574.12	616.204	560.091	0.908937	-0.137747	0.48595	1	623.068	560.091	0.898924	-0.153729	0.293068	1
Dna2	ENSRNOG00000000389	107.545	115.975	104.736	0.903087	-0.147063	0.687726	1	106.112	104.736	0.987026	-0.0188403	0.953224	1
Rufy2	ENSRNOG00000000390	17.4198	20.9593	16.24	0.774831	-0.368046	0.576782	1	13.9153	16.24	1.16706	0.222875	0.69734	1
Supv3l1	ENSRNOG00000000392	517.382	530.038	513.163	0.968163	-0.0466784	0.829119	1	519.861	513.163	0.987116	-0.0187078	0.912011	1
Srgn	ENSRNOG00000000394	52.7135	50.3024	53.5172	1.06391	0.0893741	0.836286	1	59.1095	53.5172	0.90539	-0.143388	0.559125	1
2510003E04Rik	ENSRNOG00000000395	1305.9	1383.32	1280.1	0.925382	-0.111879	0.550974	1	1374.59	1280.1	0.931257	-0.102749	0.460631	1
Ddx50	ENSRNOG00000000396	760.434	828.592	737.715	0.890323	-0.167599	0.386259	1	780.776	737.715	0.944848	-0.0818458	0.567688	1
Ccar1	ENSRNOG00000000397	423.108	483.462	402.99	0.833551	-0.262658	0.301525	1	713.535	402.99	0.564779	-0.824241	1.34451e-05	0.00220017
Zufsp	ENSRNOG00000000398	922.646	1007.45	894.38	0.88777	-0.171742	0.569208	1	980.929	894.38	0.911768	-0.133262	0.560565	1
Kpna1	ENSRNOG00000000399	1079.92	1210.05	1036.54	0.856607	-0.223295	0.235733	1	1149.17	1036.54	0.901993	-0.148812	0.278896	1
GPRC6A	ENSRNOG00000000401	0	0	0					0	0
NA	ENSRNOG00000000402	0.489086	0.931526	0.341606	0.366717	-1.44726	0.570803	1	0.179123	0.341606	1.9071	0.931381	1	1
NA	ENSRNOG00000000403	1.36681	2.32882	1.04615	0.449218	-1.15451	0.537308	1	1.1148	1.04615	0.938417	-0.0916982	1	1
NA	ENSRNOG00000000404	3.05919	2.79458	3.14739	1.12625	0.171527	1	1	2.00855	3.14739	1.567	0.648002	0.577892	1
Vgll2	ENSRNOG00000000405	0.405981	0	0.541308			0.955195	1	0	0.541308			0.37828	1
Ros1	ENSRNOG00000000406	0.643869	0	0.858493			0.903111	1	0.747443	0.858493	1.14857	0.199842	1	1
Dcbld1	ENSRNOG00000000407	40.0551	61.015	33.0685	0.541974	-0.883704	0.0249025	1	57.4774	33.0685	0.575331	-0.797536	0.00757927	0.228754
Gopc	ENSRNOG00000000408	809.852	947.362	764.016	0.806466	-0.310314	0.108422	1	997.865	764.016	0.76565	-0.385242	0.00641458	0.207715
Nepn	ENSRNOG00000000410	0.272201	0	0.362934			1	1	0	0.362934			0.7846	1
Nus1	ENSRNOG00000000411	621.086	691.192	597.717	0.864762	-0.209624	0.286173	1	775.684	597.717	0.770568	-0.376007	0.00910431	0.255629
Slc35f1	ENSRNOG00000000412	622.432	705.165	594.854	0.843567	-0.245426	0.222646	1	694.274	594.854	0.8568	-0.222969	0.131135	0.929728
Pln	ENSRNOG00000000413	6.48851	1.86305	8.03033	4.31031	2.10779	0.0467873	1	2.92414	8.03033	2.74622	1.45745	0.0198564	0.407696
Cep85l	ENSRNOG00000000414	151.247	151.373	151.205	0.998888	-0.00160563	1	1	156.024	151.205	0.96911	-0.0452679	0.870946	1
Asf1a	ENSRNOG00000000415	332.688	361.898	322.951	0.892381	-0.164269	0.436729	1	370.09	322.951	0.872627	-0.196563	0.207673	1
Numa1	ENSRNOG00000000417	3491.3	3559.36	3468.61	0.974504	-0.0372607	0.825019	1	3860.8	3468.61	0.898417	-0.154543	0.245212	1
Zbtb12	ENSRNOG00000000418	296.591	266.416	306.649	1.15101	0.202905	0.407152	1	300.575	306.649	1.02021	0.0288638	0.862145	1
C2	ENSRNOG00000000419	281.466	179.319	315.515	1.75952	0.81518	0.181833	1	259.5	315.515	1.21585	0.281971	0.454187	1
Nelfe	ENSRNOG00000000420	285.562	262.69	293.186	1.11609	0.158451	0.514763	1	310.104	293.186	0.945443	-0.0809369	0.623621	1
Skiv2l	ENSRNOG00000000421	772.346	725.659	787.908	1.08578	0.118736	0.575273	1	673.684	787.908	1.16955	0.225956	0.119123	0.896247
Dxo	ENSRNOG00000000422	163.556	149.51	168.238	1.12526	0.170262	0.547233	1	147.407	168.238	1.14132	0.190703	0.315948	1
Stk19	ENSRNOG00000000423	33.4041	30.2746	34.4473	1.13783	0.186284	0.721683	1	33.547	34.4473	1.02684	0.038209	0.909011	1
Cyp21a1	ENSRNOG00000000428	5.65823	4.19187	6.14702	1.46642	0.552295	0.676093	1	7.90787	6.14702	0.777329	-0.363402	0.550148	1
Atf6b	ENSRNOG00000000431	1082.67	1045.17	1095.17	1.04783	0.0674085	0.750543	1	1078.73	1095.17	1.01523	0.0218112	0.885572	1
Fkbpl	ENSRNOG00000000432	156.424	210.991	138.234	0.655169	-0.610062	0.0104772	0.711067	213.144	138.234	0.64855	-0.624711	0.000423272	0.0311378
Prrt1	ENSRNOG00000000433	1156.4	1202.13	1141.16	0.949275	-0.0751015	0.697645	1	1314.63	1141.16	0.868046	-0.204156	0.150055	0.966082
Ppt2	ENSRNOG00000000435	624.259	639.493	619.181	0.968238	-0.0465668	0.80052	1	599.623	619.181	1.03262	0.0463058	0.76722	1
Egfl8	ENSRNOG00000000436	128.02	114.112	132.656	1.1625	0.217237	0.465019	1	130.981	132.656	1.01278	0.0183255	0.906823	1
Agpat1	ENSRNOG00000000437	1202.62	1147.17	1221.1	1.06444	0.0900966	0.656172	1	1155.7	1221.1	1.05659	0.0794152	0.563179	1
Rnf5	ENSRNOG00000000438	942.499	906.841	954.385	1.05243	0.0737218	0.742483	1	967.401	954.385	0.986545	-0.0195437	0.87983	1
Ager	ENSRNOG00000000439	112.076	124.824	107.826	0.863824	-0.211191	0.449695	1	135.894	107.826	0.793457	-0.333776	0.103054	0.850873
Pbx2	ENSRNOG00000000440	1018.67	985.089	1029.86	1.04545	0.0641265	0.769326	1	1085.83	1029.86	0.948454	-0.0763496	0.580511	1
Gpsm3	ENSRNOG00000000441	62.4914	65.2068	61.5862	0.944475	-0.0824155	0.837193	1	67.4812	61.5862	0.912643	-0.131877	0.686421	1
Notch4	ENSRNOG00000000442	158.52	129.016	168.355	1.30491	0.383953	0.164812	1	167.099	168.355	1.00752	0.010808	0.933625	1
NA	ENSRNOG00000000443	14.4266	17.2332	13.4911	0.782853	-0.353187	0.620748	1	13.3722	13.4911	1.00889	0.012765	0.985934	1
Btnl7	ENSRNOG00000000446	0	0	0					0	0
RT1-Ba	ENSRNOG00000000451	6.43569	2.32882	7.80465	3.35134	1.74474	0.66725	1	4.76806	7.80465	1.63686	0.71093	0.667966	1
RT1-DOb	ENSRNOG00000000454	1.54492	0.465763	1.90464	4.08929	2.03185	0.597369	1	1.28481	1.90464	1.48243	0.567959	0.743759	1
Tap2	ENSRNOG00000000455	27.8138	9.78102	33.8247	3.45819	1.79002	0.0023301	0.287298	13.469	33.8247	2.51129	1.32843	0.000295799	0.0242973
Psmb8	ENSRNOG00000000456	20.9114	19.0963	21.5164	1.12673	0.172147	0.926593	1	23.5262	21.5164	0.914574	-0.128827	0.830895	1
Tap1	ENSRNOG00000000457	49.5438	25.617	57.5194	2.24536	1.16695	0.0501401	1	27.5468	57.5194	2.08806	1.06216	0.00567585	0.189914
Psmb9	ENSRNOG00000000459	19.1953	15.8359	20.3151	1.28285	0.359352	0.65988	1	17.6194	20.3151	1.153	0.20539	0.667046	1
Brd2	ENSRNOG00000000461	750.757	707.028	765.333	1.08246	0.114319	0.586	1	819.246	765.333	0.934191	-0.09821	0.506048	1
Col11a2	ENSRNOG00000000463	2739.76	2276.65	2894.13	1.27122	0.346218	0.437798	1	2755.19	2894.13	1.05043	0.0709795	0.806187	1
Rxrb	ENSRNOG00000000464	1299.53	1347.92	1283.4	0.952136	-0.0707612	0.699762	1	1536.99	1283.4	0.835008	-0.260138	0.0589366	0.684033
Slc39a7	ENSRNOG00000000465	1050.27	912.43	1096.22	1.20143	0.264747	0.192464	1	1033.01	1096.22	1.06119	0.0856824	0.532722	1
Hsd17b8	ENSRNOG00000000466	363.569	345.13	369.715	1.07123	0.0992734	0.678866	1	355.024	369.715	1.04138	0.0584989	0.724568	1
Ring1	ENSRNOG00000000467	1014.4	793.194	1088.13	1.37184	0.456111	0.0275788	1	931.427	1088.13	1.16824	0.224342	0.109829	0.87256
Vps52	ENSRNOG00000000470	1799.73	1971.57	1742.44	0.883782	-0.178237	0.338382	1	2022.28	1742.44	0.861623	-0.214871	0.112452	0.879541
B3galt4	ENSRNOG00000000471	130.254	127.153	131.288	1.03252	0.0461674	0.912486	1	119.932	131.288	1.09469	0.130524	0.54054	1
Pfdn6	ENSRNOG00000000473	558.098	534.23	566.054	1.05957	0.0834779	0.712345	1	611.638	566.054	0.925472	-0.11174	0.456922	1
Rgl2	ENSRNOG00000000474	955.485	853.278	989.554	1.15971	0.213763	0.375894	1	1026.34	989.554	0.964156	-0.052662	0.745458	1
Zbtb22	ENSRNOG00000000476	1196.59	1214.71	1190.55	0.980114	-0.0289786	0.864939	1	1237.61	1190.55	0.961982	-0.0559182	0.691611	1
Daxx	ENSRNOG00000000477	941.428	904.978	953.579	1.0537	0.0754697	0.729736	1	859.667	953.579	1.10924	0.149573	0.297495	1
NA	ENSRNOG00000000478	2.78601	2.32882	2.93841	1.26176	0.335441	1	1	2.19492	2.93841	1.33873	0.420869	0.763265	1
Kifc1	ENSRNOG00000000479	59.3044	48.9051	62.7708	1.28352	0.360108	0.328212	1	51.2585	62.7708	1.22459	0.292303	0.240737	1
Phf1	ENSRNOG00000000480	1033.29	1025.61	1035.86	1.00999	0.014341	0.967224	1	999.706	1035.86	1.03616	0.0512478	0.721711	1
Cuta	ENSRNOG00000000481	450.479	429.899	457.339	1.06383	0.0892643	0.685115	1	406.607	457.339	1.12477	0.169627	0.259476	1
Syngap1	ENSRNOG00000000483	1426.19	1485.32	1406.48	0.946919	-0.0786866	0.681589	1	1572.31	1406.48	0.894531	-0.160796	0.254894	1
Bak1	ENSRNOG00000000485	162.404	142.989	168.875	1.18103	0.240051	0.375411	1	169.932	168.875	0.993781	-0.0090008	0.972408	1
Ggnbp1	ENSRNOG00000000486	10.6797	12.1098	10.203	0.842537	-0.247188	0.711767	1	15.3463	10.203	0.664849	-0.588901	0.246594	1
Grm4	ENSRNOG00000000487	230.716	275.266	215.865	0.784207	-0.350694	0.147824	1	277.462	215.865	0.777999	-0.362159	0.0411311	0.574435
Hmga1	ENSRNOG00000000488	660.901	658.589	661.672	1.00468	0.00673796	0.981692	1	786.911	661.672	0.840847	-0.250085	0.0934163	0.819695
Nudt3	ENSRNOG00000000489	2361	2352.57	2363.81	1.00478	0.00687418	0.985114	1	2585.23	2363.81	0.914351	-0.129181	0.341834	1
Rps10	ENSRNOG00000000490	538.814	441.078	571.393	1.29545	0.37345	0.0958683	1	543.012	571.393	1.05227	0.0734997	0.622486	1
Spdef	ENSRNOG00000000491	4.87399	5.58916	4.6356	0.829392	-0.269875	0.755024	1	3.65151	4.6356	1.2695	0.344264	0.827171	1
Snrpc	ENSRNOG00000000493	262.894	238.936	270.88	1.13369	0.181026	0.461931	1	245.705	270.88	1.10246	0.140723	0.396342	1
Uhrf1bp1	ENSRNOG00000000495	446.092	469.023	438.448	0.934811	-0.097254	0.641521	1	423.881	438.448	1.03437	0.0487479	0.772581	1
Anks1a	ENSRNOG00000000498	1961.17	2081.03	1921.21	0.923203	-0.11528	0.531174	1	1890.67	1921.21	1.01615	0.0231188	0.867072	1
Tcp11	ENSRNOG00000000499	3.3902	4.19187	3.12297	0.745008	-0.424673	0.713692	1	4.75181	3.12297	0.657217	-0.605558	0.569847	1
Scube3	ENSRNOG00000000500	60.7887	57.7546	61.8	1.07005	0.0976716	0.857144	1	67.9511	61.8	0.909478	-0.13689	0.654745	1
Zfp523	ENSRNOG00000000501	700.07	694.453	701.942	1.01078	0.0154756	0.961145	1	645.389	701.942	1.08763	0.121184	0.410753	1
Def6	ENSRNOG00000000502	9.71313	7.91797	10.3115	1.30229	0.381054	0.721894	1	10.1357	10.3115	1.01735	0.0248094	0.977215	1
Ppard	ENSRNOG00000000503	933.931	882.155	951.189	1.07826	0.1087	0.599106	1	894.162	951.189	1.06378	0.0891963	0.517697	1
Fance	ENSRNOG00000000504	469.066	452.256	474.669	1.04956	0.0697832	0.766555	1	479.919	474.669	0.989061	-0.0158685	0.920738	1
Rpl10a	ENSRNOG00000000505	749.122	726.125	756.788	1.04223	0.0596713	0.791208	1	597.539	756.788	1.26651	0.340855	0.0198456	0.407696
Tead3	ENSRNOG00000000506	360.989	366.09	359.289	0.981424	-0.0270519	0.896846	1	390.876	359.289	0.919191	-0.121564	0.446147	1
Tulp1	ENSRNOG00000000507	21241.3	20775.8	21396.4	1.02987	0.0424649	0.847618	1	22988	21396.4	0.930764	-0.103512	0.443659	1
Armc12	ENSRNOG00000000508	0.236545	0.465763	0.160139	0.343821	-1.54027	0.630584	1	0.179123	0.160139	0.894017	-0.161627	1	1
Clps	ENSRNOG00000000510	0.120104	0	0.160139			1	1	0	0.160139			1	1
Srpk1	ENSRNOG00000000511	753.613	819.277	731.725	0.893135	-0.163049	0.410075	1	786.979	731.725	0.92979	-0.105023	0.471349	1
Slc26a8	ENSRNOG00000000512	195.706	180.25	200.858	1.11433	0.156177	0.71597	1	179.754	200.858	1.11741	0.160153	0.550982	1
Mapk14	ENSRNOG00000000513	1651	1578.47	1675.17	1.06126	0.08578	0.667961	1	1476.93	1675.17	1.13423	0.18171	0.18092	1
Mapk13	ENSRNOG00000000515	79.1571	64.2753	84.1178	1.30871	0.388146	0.468406	1	63.8246	84.1178	1.31795	0.398297	0.244762	1
Pxt1	ENSRNOG00000000516	0	0	0					0	0
Kctd20	ENSRNOG00000000517	246.567	251.046	245.074	0.976211	-0.0347352	0.862436	1	244.497	245.074	1.00236	0.00339988	0.999898	1
Stk38	ENSRNOG00000000519	451.543	481.599	441.525	0.916789	-0.125339	0.56819	1	524.561	441.525	0.841702	-0.248618	0.124963	0.913923
Srsf3	ENSRNOG00000000520	1935.57	2108.04	1878.08	0.89091	-0.166649	0.353665	1	2432.95	1878.08	0.771934	-0.373451	0.00510451	0.177018
Cdkn1a	ENSRNOG00000000521	188.528	169.072	195.013	1.15343	0.205935	0.617123	1	162.193	195.013	1.20235	0.265862	0.318665	1
Cpne5	ENSRNOG00000000522	690.293	827.661	644.504	0.778706	-0.36085	0.0657173	1	804.857	644.504	0.800768	-0.320543	0.0244431	0.448322
Ppil1	ENSRNOG00000000523	241.829	235.21	244.035	1.03752	0.0531389	0.851804	1	218.314	244.035	1.11782	0.160685	0.345499	1
RGD735065	ENSRNOG00000000524	556.581	535.627	563.566	1.05216	0.0733547	0.741097	1	515.324	563.566	1.09362	0.129106	0.378791	1
Pi16	ENSRNOG00000000525	37.0082	15.3702	44.2208	2.87705	1.52459	0.225132	1	26.1522	44.2208	1.6909	0.757793	0.308009	1
Mtch1	ENSRNOG00000000527	2383.14	2299.94	2410.87	1.04823	0.0679579	0.764151	1	2201.85	2410.87	1.09493	0.13084	0.387883	1
Fgd2	ENSRNOG00000000528	18.7081	20.0278	18.2683	0.912145	-0.132665	0.802048	1	17.5779	18.2683	1.03927	0.0555773	0.910559	1
Pim1	ENSRNOG00000000529	38.2901	33.0692	40.0305	1.21051	0.275612	0.731193	1	31.6774	40.0305	1.26369	0.337645	0.459274	1
Ccdc167	ENSRNOG00000000531	95.708	79.6455	101.062	1.2689	0.343579	0.330295	1	83.2579	101.062	1.21384	0.279584	0.236257	1
Cmtr1	ENSRNOG00000000532	1835.21	1683.27	1885.85	1.12035	0.163954	0.405065	1	1608.04	1885.85	1.17277	0.229917	0.0885165	0.806116
Tbc1d22b	ENSRNOG00000000534	624.108	643.684	617.583	0.959449	-0.0597213	0.767406	1	602.885	617.583	1.02438	0.03475	0.796867	1
MDGA1	ENSRNOG00000000536	218.944	226.827	216.317	0.953667	-0.0684428	0.776463	1	197.971	216.317	1.09267	0.127858	0.480899	1
Zfand3	ENSRNOG00000000539	728.96	745.687	723.384	0.970091	-0.0438076	0.815013	1	823.053	723.384	0.878903	-0.186224	0.193369	1
Btbd9	ENSRNOG00000000540	336.985	393.57	318.124	0.808303	-0.307032	0.155006	1	347.868	318.124	0.914495	-0.128953	0.400859	1
Glo1	ENSRNOG00000000541	1307.16	1354.9	1291.25	0.953018	-0.0694242	0.737154	1	1322.51	1291.25	0.976361	-0.0345128	0.828033	1
Dnah8	ENSRNOG00000000542	46.4331	52.6312	44.3671	0.84298	-0.24643	0.490035	1	58.7426	44.3671	0.75528	-0.404917	0.127839	0.921126
Frk	ENSRNOG00000000543	16.7881	3.7261	21.1421	5.67404	2.50438	0.021318	1	18.0615	21.1421	1.17056	0.2272	0.735266	1
Col10a1	ENSRNOG00000000545	8.97553	9.78102	8.70703	0.890197	-0.167804	0.81117	1	6.58662	8.70703	1.32193	0.402642	0.591397	1
Nt5dc1	ENSRNOG00000000546	227.823	243.594	222.565	0.913674	-0.130249	0.555944	1	248.067	222.565	0.897201	-0.156497	0.341252	1
Tspyl4	ENSRNOG00000000547	2099.66	2187.22	2070.47	0.946621	-0.0791413	0.668648	1	2089.88	2070.47	0.990712	-0.0134628	0.92719	1
Tspyl1	ENSRNOG00000000549	1515.88	1546.33	1505.73	0.973739	-0.0383927	0.826176	1	1643.23	1505.73	0.91632	-0.126077	0.359321	1
RGD1305587	ENSRNOG00000000551	160.498	124.359	172.545	1.38748	0.472463	0.0767492	1	129.601	172.545	1.33135	0.412894	0.0231101	0.437276
Col13a1	ENSRNOG00000000552	96.3005	80.1112	101.697	1.26945	0.344199	0.301835	1	118.928	101.697	0.85511	-0.225818	0.307357	1
NA	ENSRNOG00000000554	0.616883	1.39729	0.356747	0.255314	-1.96966	0.469752	1	1.4748	0.356747	0.241895	-2.04755	0.525719	1
Eif4ebp2	ENSRNOG00000000555	368.387	345.596	375.984	1.08793	0.121583	0.593783	1	388.825	375.984	0.966974	-0.0484513	0.784834	1
Nodal	ENSRNOG00000000556	0.13378	0	0.178374			1	1	0.915593	0.178374	0.194817	-2.3598	0.635886	1
Sar1a	ENSRNOG00000000557	1822.74	1817.87	1824.37	1.00357	0.00514451	1	1	1833.62	1824.37	0.994951	-0.00730217	0.94647	1
Ppa1	ENSRNOG00000000558	939.56	927.8	943.479	1.0169	0.0241773	0.964935	1	809.593	943.479	1.16538	0.220795	0.270174	1
Npffr1	ENSRNOG00000000559	6.03046	7.45221	5.55655	0.745624	-0.42348	0.661782	1	6.97944	5.55655	0.79613	-0.328923	0.7256	1
Lrrc20	ENSRNOG00000000560	61.0365	53.097	63.683	1.19937	0.262278	0.739674	1	61.8397	63.683	1.02981	0.0423756	0.936717	1
Pald1	ENSRNOG00000000561	68.5858	56.8231	72.5067	1.27601	0.351638	0.361756	1	69.5532	72.5067	1.04247	0.0599991	0.801539	1
Prf1	ENSRNOG00000000562	1.31302	0	1.75069			0.324968	1	1.30303	1.75069	1.34355	0.42605	0.833561	1
Adamts14	ENSRNOG00000000563	3.69439	1.86305	4.30484	2.31064	1.20829	0.550845	1	5.45723	4.30484	0.788832	-0.34221	0.737689	1
Tbata	ENSRNOG00000000564	243.929	256.17	239.849	0.936288	-0.0949758	0.683336	1	252.343	239.849	0.950486	-0.073263	0.677389	1
Sgpl1	ENSRNOG00000000565	647.441	695.85	631.304	0.907242	-0.140441	0.49148	1	606.09	631.304	1.0416	0.0588031	0.684645	1
Pcbd1	ENSRNOG00000000566	91.0861	91.7553	90.863	0.990275	-0.0140987	0.949457	1	77.8324	90.863	1.16742	0.223323	0.490423	1
Unc5b	ENSRNOG00000000567	159.515	159.291	159.59	1.00188	0.00270581	1	1	142.87	159.59	1.11703	0.159671	0.422834	1
Slc29a3	ENSRNOG00000000568	56.9657	40.0556	62.6024	1.56289	0.644214	0.0706753	1	55.4083	62.6024	1.12984	0.176118	0.426741	1
MGC112715	ENSRNOG00000000569	48.9734	43.316	50.8592	1.17415	0.231611	0.610558	1	44.1561	50.8592	1.15181	0.203897	0.482534	1
Psap	ENSRNOG00000000571	9718.21	8970.13	9967.58	1.1112	0.152114	0.606174	1	8756.96	9967.58	1.13825	0.186812	0.339282	1
Chst3	ENSRNOG00000000572	22.4716	17.2332	24.2177	1.40529	0.490868	0.492092	1	17.1684	24.2177	1.4106	0.496306	0.26907	1
Spock2	ENSRNOG00000000573	2720.36	2822.99	2686.15	0.951525	-0.0716862	0.695137	1	2839.57	2686.15	0.945969	-0.0801355	0.557527	1
NA	ENSRNOG00000000574	1.2704	0.465763	1.53861	3.30342	1.72396	0.821309	1	1.83854	1.53861	0.836867	-0.256929	0.954483	1
Ascc1	ENSRNOG00000000575	327.282	306.006	334.374	1.0927	0.127902	0.616888	1	299.566	334.374	1.1162	0.158589	0.355004	1
Anapc16	ENSRNOG00000000576	431.689	469.023	419.245	0.893868	-0.161867	0.424098	1	426.281	419.245	0.983494	-0.0240117	0.863283	1
Ddit4	ENSRNOG00000000577	2245.49	1842.56	2379.79	1.29157	0.369126	0.0616365	1	1842.5	2379.79	1.29161	0.36917	0.00634113	0.205924
Marcks	ENSRNOG00000000579	1953.19	1978.56	1944.74	0.982905	-0.0248757	0.905167	1	2303.88	1944.74	0.844113	-0.244493	0.107208	0.864493
Fam26d	ENSRNOG00000000580	2.71426	1.39729	3.15325	2.25669	1.17421	0.69428	1	1.82943	3.15325	1.72363	0.785449	0.549633	1
Cdc40	ENSRNOG00000000581	610.742	624.588	606.127	0.970442	-0.0432863	0.810634	1	569.314	606.127	1.06466	0.0903952	0.548385	1
Ddo	ENSRNOG00000000582	5.81865	8.38373	4.96363	0.592055	-0.756198	0.336015	1	6.97768	4.96363	0.711358	-0.491353	0.450579	1
Cdk19	ENSRNOG00000000583	1499.24	1574.74	1474.07	0.936067	-0.0953162	0.602435	1	1525.97	1474.07	0.965986	-0.0499264	0.711885	1
Amd1	ENSRNOG00000000585	2160.35	2264.07	2125.78	0.938919	-0.0909279	0.606021	1	2035.81	2125.78	1.0442	0.0623913	0.660297	1
Gtf3c6	ENSRNOG00000000586	460.911	440.612	467.677	1.06143	0.0860044	0.718798	1	481.502	467.677	0.971288	-0.0420294	0.784593	1
Rpf2	ENSRNOG00000000587	204.406	238.471	193.051	0.80954	-0.304827	0.195753	1	240.953	193.051	0.8012	-0.319766	0.0649621	0.711953
Slc16a10	ENSRNOG00000000588	92.0077	88.495	93.1785	1.05292	0.0744023	0.82601	1	104.971	93.1785	0.887656	-0.171927	0.435296	1
NA	ENSRNOG00000000589	1.87825	1.86305	1.88331	1.01087	0.0156036	1	1	1.84216	1.88331	1.02234	0.0318735	1	1
Naglt1	ENSRNOG00000000590	134.563	81.5085	152.248	1.86788	0.901403	0.00328344	0.355371	131.171	152.248	1.16069	0.214979	0.277285	1
Rev3l	ENSRNOG00000000593	2823.49	3114.56	2726.46	0.875394	-0.191996	0.296042	1	3046.89	2726.46	0.894836	-0.160305	0.232463	1
Traf3ip2	ENSRNOG00000000595	71.748	52.6312	78.1202	1.48429	0.569777	0.0866924	1	64.2737	78.1202	1.21543	0.281466	0.202323	1
Fyn	ENSRNOG00000000596	730.504	696.781	741.744	1.06453	0.0902159	0.679329	1	739.227	741.744	1.00341	0.00490478	0.975972	1
Wisp3	ENSRNOG00000000597	4.42754	6.52068	3.72983	0.572	-0.805914	0.48281	1	3.83063	3.72983	0.973685	-0.0384723	1	1
Tube1	ENSRNOG00000000598	258.934	267.348	256.129	0.958037	-0.0618465	0.787364	1	270.717	256.129	0.946116	-0.0799118	0.658888	1
Lama4	ENSRNOG00000000599	544.392	429.899	582.556	1.3551	0.438398	0.0476777	1	474.578	582.556	1.22753	0.295753	0.0489328	0.625208
Hdac2	ENSRNOG00000000604	1225.33	1158.82	1247.5	1.07653	0.10639	0.601992	1	1230.15	1247.5	1.0141	0.020205	0.87359	1
Hs3st5	ENSRNOG00000000605	129.163	135.071	127.194	0.941677	-0.0866959	0.74058	1	129.764	127.194	0.98019	-0.0288668	0.886862	1
Pcdh15	ENSRNOG00000000606	1930.1	2509.07	1737.11	0.692335	-0.530457	0.00456426	0.460095	2323.45	1737.11	0.747644	-0.419576	0.0022683	0.103965
RGD1559903	ENSRNOG00000000607	0	0	0					0.358247	0	0		0.917737	1
Ipmk	ENSRNOG00000000609	1148.77	1095.47	1166.53	1.06486	0.0906694	0.665464	1	1086.31	1166.53	1.07385	0.102791	0.462015	1
Cisd1	ENSRNOG00000000610	805.4	811.359	803.414	0.990207	-0.0141978	0.925849	1	758.913	803.414	1.05864	0.0822091	0.571425	1
Ube2d1	ENSRNOG00000000611	72.2763	73.5906	71.8382	0.976188	-0.0347688	0.899348	1	63.8636	71.8382	1.12487	0.169758	0.521101	1
Tfam	ENSRNOG00000000613	323.64	351.185	314.459	0.895421	-0.159363	0.451659	1	339.079	314.459	0.92739	-0.108752	0.498135	1
Bicc1	ENSRNOG00000000614	52.6794	34.4665	58.7504	1.70457	0.769405	0.0963034	1	44.5437	58.7504	1.31894	0.399376	0.191049	1
Mdga2	ENSRNOG00000000618	265.071	309.732	250.184	0.807741	-0.308035	0.197548	1	263.787	250.184	0.94843	-0.0763867	0.658032	1
NA	ENSRNOG00000000620	0	0	0					0	0
NA	ENSRNOG00000000621	0.838408	2.32882	0.341606	0.146687	-2.76919	0.316807	1	0.92108	0.341606	0.370876	-1.43099	0.714208	1
Hint1	ENSRNOG00000000622	816.488	850.018	805.312	0.947406	-0.0779453	0.768166	1	827.845	805.312	0.972781	-0.0398137	0.852465	1
NA	ENSRNOG00000000626	0	0	0					0.188232	0	0		0.998751	1
NA	ENSRNOG00000000630	1.88916	0	2.51888			0.303804	1	0.546479	2.51888	4.6093	2.20455	0.206736	1
Cdk1	ENSRNOG00000000632	14.483	13.5071	14.8083	1.09633	0.132686	0.949547	1	13.7725	14.8083	1.07521	0.104615	0.86897	1
Rhobtb1	ENSRNOG00000000633	174.675	125.756	190.982	1.51867	0.602806	0.0446388	1	146.993	190.982	1.29926	0.37769	0.061211	0.692667
RGD1306739	ENSRNOG00000000634	13.1604	7.45221	15.0631	2.02129	1.01528	0.131568	1	11.9579	15.0631	1.25968	0.333053	0.419467	1
Arid5b	ENSRNOG00000000635	682.642	663.247	689.107	1.03899	0.0551821	0.821574	1	736.628	689.107	0.935488	-0.0962085	0.510582	1
Rtkn2	ENSRNOG00000000636	94.5682	96.8787	93.798	0.9682	-0.0466225	0.88212	1	93.2666	93.798	1.0057	0.00819705	0.964823	1
Zfp365	ENSRNOG00000000638	2546.74	2314.38	2624.2	1.13387	0.181254	0.401506	1	2148.1	2624.2	1.22164	0.288817	0.0504532	0.637775
Ado	ENSRNOG00000000639	182.339	168.606	186.917	1.1086	0.148739	0.608495	1	158.862	186.917	1.1766	0.234625	0.229649	1
Egr2	ENSRNOG00000000640	2.87608	3.26034	2.74799	0.842854	-0.246646	0.83074	1	3.14519	2.74799	0.873712	-0.19477	0.93867	1
Nrbf2	ENSRNOG00000000641	228.558	241.731	224.167	0.927341	-0.108829	0.636666	1	213.24	224.167	1.05124	0.0720973	0.671848	1
Reep3	ENSRNOG00000000645	347.996	299.951	364.011	1.21357	0.279253	0.229768	1	366.583	364.011	0.992983	-0.0101588	0.972458	1
Jmjd1c	ENSRNOG00000000648	2907.41	3102.45	2842.39	0.916177	-0.126302	0.490459	1	3343.3	2842.39	0.850175	-0.234168	0.082313	0.781176
NA	ENSRNOG00000000650	0	0	0					0	0
NA	ENSRNOG00000000651	0	0	0					0.365492	0	0		0.762848	1
Nr5a2	ENSRNOG00000000653	0.989163	0.465763	1.16363	2.49833	1.32096	0.873493	1	1.46569	1.16363	0.79391	-0.332952	0.946516	1
Ptprc	ENSRNOG00000000655	25.3127	23.2882	25.9876	1.11592	0.158227	0.812169	1	22.83	25.9876	1.13831	0.186894	0.595544	1
NA	ENSRNOG00000000656	0	0	0					0.188232	0	0		0.988535	1
Nek7	ENSRNOG00000000657	183.12	196.086	178.799	0.911836	-0.133153	0.604732	1	176.581	178.799	1.01256	0.0180056	0.899859	1
Acacb	ENSRNOG00000000658	98.1911	40.5214	117.414	2.89759	1.53485	0.0384576	1	98.6738	117.414	1.18992	0.250869	0.566296	1
Asphd2	ENSRNOG00000000660	121.409	127.619	119.339	0.935116	-0.0967833	0.728878	1	107.611	119.339	1.10898	0.149229	0.454038	1
Hps4	ENSRNOG00000000661	470.774	449.461	477.878	1.06322	0.0884453	0.694311	1	453.88	477.878	1.05287	0.0743299	0.627977	1
Srrd	ENSRNOG00000000662	90.0658	82.4401	92.6077	1.12333	0.167787	0.631719	1	88.7568	92.6077	1.04339	0.0612755	0.790424	1
Tfip11	ENSRNOG00000000663	836.968	834.182	837.897	1.00445	0.00641229	0.997305	1	801.495	837.897	1.04542	0.064081	0.658086	1
Tpst2	ENSRNOG00000000664	176.193	158.359	182.138	1.15016	0.20183	0.452819	1	170.595	182.138	1.06767	0.0944605	0.600243	1
Pitpnb	ENSRNOG00000000665	1220.05	1271.53	1202.89	0.946018	-0.0800606	0.66115	1	1237.28	1202.89	0.972204	-0.0406686	0.771836	1
Foxn4	ENSRNOG00000000691	0.745291	0.931526	0.683213	0.733434	-0.447262	0.823683	1	0.555588	0.683213	1.22971	0.298319	1	1
Ung	ENSRNOG00000000692	21.1515	15.3702	23.0786	1.50152	0.586421	0.291992	1	18.3561	23.0786	1.25727	0.330298	0.357548	1
Svop	ENSRNOG00000000693	1246.21	1245.92	1246.31	1.00032	0.000459312	0.979004	1	1145.38	1246.31	1.08812	0.121844	0.38909	1
Dao	ENSRNOG00000000694	14.1775	18.6305	12.6932	0.68131	-0.553617	0.367199	1	26.4468	12.6932	0.479951	-1.05904	0.0202218	0.409422
Ssh1	ENSRNOG00000000695	292.135	303.212	288.442	0.951291	-0.072042	0.74912	1	287.972	288.442	1.00164	0.00235711	0.994063	1
Coro1c	ENSRNOG00000000697	1189.41	1146.71	1203.64	1.04965	0.0699066	0.738769	1	1187.54	1203.64	1.01356	0.019435	0.88566	1
Selplg	ENSRNOG00000000699	43.6036	55.8916	39.5076	0.706862	-0.500499	0.165355	1	49.0177	39.5076	0.805987	-0.311171	0.245861	1
Tmem119	ENSRNOG00000000700	22.5961	39.5899	16.9316	0.427674	-1.22542	0.00821463	0.633186	36.1073	16.9316	0.468924	-1.09257	0.00233358	0.105571
Iscu	ENSRNOG00000000701	384	384.72	383.76	0.997504	-0.00360489	0.972392	1	403.306	383.76	0.951536	-0.0716694	0.635763	1
Sart3	ENSRNOG00000000702	811.28	791.797	817.774	1.03281	0.0465717	0.847031	1	796.108	817.774	1.02721	0.0387378	0.800709	1
Ficd	ENSRNOG00000000703	119.432	121.564	118.722	0.976618	-0.0341334	0.891011	1	106.576	118.722	1.11397	0.155708	0.467339	1
Cmklr1	ENSRNOG00000000704	13.1976	6.52068	15.4232	2.36528	1.24201	0.0738216	1	10.291	15.4232	1.49871	0.583719	0.17224	1
Wscd2	ENSRNOG00000000705	167.121	153.236	171.75	1.12082	0.164553	0.555884	1	143.67	171.75	1.19544	0.257546	0.170947	1
Sgsm1	ENSRNOG00000000708	423.803	496.038	399.725	0.805836	-0.311441	0.138323	1	444.936	399.725	0.898388	-0.15459	0.317195	1
RGD1306556	ENSRNOG00000000711	106.83	103.399	107.973	1.04424	0.0624475	0.839314	1	108.376	107.973	0.996289	-0.00536392	0.984691	1
NA	ENSRNOG00000000713	0.49275	0.465763	0.501745	1.07725	0.10736	1	1	0.376465	0.501745	1.33278	0.414441	1	1
POU1F1	ENSRNOG00000000715	0.13378	0	0.178374			1	1	0.922944	0.178374	0.193266	-2.37134	0.468419	1
Htr1f	ENSRNOG00000000716	75.766	100.139	67.6416	0.675477	-0.566022	0.126112	1	106.398	67.6416	0.635742	-0.653487	0.0187528	0.397165
Cggbp1	ENSRNOG00000000718	612.132	842.565	535.321	0.635347	-0.654384	0.00068158	0.127146	888.557	535.321	0.602461	-0.73106	3.11932e-07	7.96796e-05
MGC95208	ENSRNOG00000000720	33.7387	30.7404	34.7382	1.13005	0.176389	0.755689	1	33.6823	34.7382	1.03135	0.0445315	0.9128	1
RT1-CE5	ENSRNOG00000000723	73.2027	58.2204	78.1967	1.34312	0.425584	0.567174	1	48.3944	78.1967	1.61582	0.692267	0.124829	0.913583
Olr1671	ENSRNOG00000000726	0	0	0					0	0
Clic2	ENSRNOG00000000728	5.16897	6.05492	4.87366	0.804909	-0.313102	0.687766	1	8.28258	4.87366	0.588423	-0.765075	0.145574	0.95744
Tmlhe	ENSRNOG00000000729	82.1348	89.8923	79.549	0.884937	-0.176354	0.572602	1	84.7725	79.549	0.938382	-0.0917532	0.700617	1
NA	ENSRNOG00000000741	0	0	0					0	0
Olr1695	ENSRNOG00000000746	0	0	0					0	0
Olr1694	ENSRNOG00000000747	0	0	0					0	0
NA	ENSRNOG00000000748	0.120104	0	0.160139			1	1	0	0.160139			1	1
Olr1693	ENSRNOG00000000749	0	0	0					0	0
Olr1869	ENSRNOG00000000759	0	0	0					0	0
RT1-M3-1	ENSRNOG00000000763	43.4566	28.4115	48.4716	1.70605	0.770664	0.047734	1	32.2716	48.4716	1.50199	0.586876	0.0239318	0.443876
Olr1743	ENSRNOG00000000765	0.1361	0	0.181467			1	1	0	0.181467			1	1
NA	ENSRNOG00000000767	0.507769	0	0.677026			0.955155	1	1.11293	0.677026	0.608325	-0.717087	0.858767	1
Ubd	ENSRNOG00000000768	0.616883	1.39729	0.356747	0.255314	-1.96966	0.390508	1	0.544615	0.356747	0.655045	-0.610335	0.961294	1
Gabbr1	ENSRNOG00000000774	5023.02	4874.21	5072.63	1.04071	0.0575643	0.77259	1	4702.55	5072.63	1.0787	0.109288	0.405397	1
Mog	ENSRNOG00000000775	77.9304	75.9194	78.6008	1.03532	0.0500754	0.914675	1	83.4473	78.6008	0.941921	-0.0863217	0.740116	1
RT1-S3	ENSRNOG00000000777	123.143	212.854	93.2399	0.438047	-1.19084	0.00162769	0.232443	212.26	93.2399	0.439272	-1.18681	4.4458e-05	0.00585672
Znrd1as1	ENSRNOG00000000778	110.435	74.5221	122.406	1.64255	0.715935	0.0917335	1	77.7476	122.406	1.5744	0.654805	0.020059	0.409109
Znrd1	ENSRNOG00000000779	165.9	165.346	166.085	1.00447	0.00643783	1	1	161.237	166.085	1.03007	0.0427387	0.829939	1
Ppp1r11	ENSRNOG00000000780	742.849	730.782	746.871	1.02202	0.0314183	0.89883	1	756.732	746.871	0.98697	-0.0189219	0.890728	1
Rnf39	ENSRNOG00000000781	64.2826	55.8916	67.0796	1.20017	0.263243	0.756722	1	59.4678	67.0796	1.128	0.173765	0.716001	1
Trim10	ENSRNOG00000000782	2.27226	2.79458	2.09815	0.750794	-0.41351	0.751495	1	2.56414	2.09815	0.818268	-0.289354	0.869794	1
Trim40	ENSRNOG00000000783	0	0	0					0	0
Trim39	ENSRNOG00000000785	512.077	524.449	507.953	0.968546	-0.0461068	0.793735	1	610.977	507.953	0.831378	-0.266423	0.0684712	0.728389
Rpp21	ENSRNOG00000000786	109.014	90.8238	115.077	1.26704	0.341456	0.267268	1	102.235	115.077	1.12562	0.170716	0.417641	1
NA	ENSRNOG00000000787	4.21254	3.7261	4.37468	1.17406	0.23151	1	1	4.95091	4.37468	0.883611	-0.178517	0.851877	1
NA	ENSRNOG00000000790	0	0	0					0	0
RT1-N3	ENSRNOG00000000795	99.6154	94.0841	101.459	1.07839	0.108877	0.738885	1	90.9511	101.459	1.11554	0.157738	0.446996	1
Ranbp2	ENSRNOG00000000796	3167.29	3794.57	2958.19	0.779586	-0.35922	0.0468416	1	3957.1	2958.19	0.747565	-0.419729	0.00158707	0.0815633
Gnl1	ENSRNOG00000000798	1025.52	1013.03	1029.69	1.01644	0.0235228	0.920133	1	1112.37	1029.69	0.925669	-0.111432	0.431001	1
Abcf1	ENSRNOG00000000799	1794.82	1956.67	1740.87	0.889713	-0.168588	0.362753	1	2090.97	1740.87	0.832569	-0.264358	0.0519164	0.645749
Man1a1	ENSRNOG00000000800	232.066	234.745	231.173	0.984786	-0.0221173	0.927667	1	284.625	231.173	0.812204	-0.300086	0.0800123	0.773119
Msl3l2	ENSRNOG00000000801	78.9744	71.2617	81.5453	1.14431	0.194475	0.596797	1	73.16	81.5453	1.11462	0.156547	0.525235	1
Tbc1d32	ENSRNOG00000000802	388.513	258.964	431.696	1.66701	0.737263	0.00276287	0.324661	260.114	431.696	1.65964	0.730871	1.18124e-05	0.00197939
Ppp1r10	ENSRNOG00000000803	1147.37	1135.53	1151.32	1.0139	0.019922	0.942523	1	1247.79	1151.32	0.92269	-0.116082	0.40192	1
Mrps18b	ENSRNOG00000000804	270.321	279.924	267.12	0.954261	-0.067544	0.752193	1	250.935	267.12	1.0645	0.0901752	0.574725	1
Gja1	ENSRNOG00000000805	1598.33	822.072	1857.09	2.25903	1.1757	0.121775	1	2436.71	1857.09	0.762127	-0.391896	0.452829	1
Hsf2	ENSRNOG00000000808	280.144	338.61	260.655	0.76978	-0.377481	0.0808993	1	341.432	260.655	0.763416	-0.389458	0.0145064	0.345607
Atat1	ENSRNOG00000000809	398.109	393.57	399.622	1.01538	0.022018	0.95025	1	377.632	399.622	1.05823	0.081657	0.641613	1
Pkib	ENSRNOG00000000811	8.57627	9.78102	8.17468	0.835769	-0.258823	0.713008	1	7.15857	8.17468	1.14194	0.191492	0.784837	1
RGD1302996	ENSRNOG00000000812	343.952	386.118	329.897	0.854396	-0.227023	0.301434	1	391.723	329.897	0.842169	-0.247818	0.124175	0.911324
Fabp7	ENSRNOG00000000814	5.36461	5.58916	5.28977	0.946434	-0.0794263	0.92463	1	4.40806	5.28977	1.20002	0.263061	0.776533	1
Smpdl3a	ENSRNOG00000000815	20.3265	10.7125	23.5311	2.1966	1.13527	0.191845	1	12.8495	23.5311	1.83129	0.872862	0.105624	0.857802
Ppp1r18	ENSRNOG00000000816	542.299	605.492	521.235	0.860846	-0.216173	0.2717	1	606.503	521.235	0.859411	-0.21858	0.127776	0.920992
Nrm	ENSRNOG00000000818	397.207	444.804	381.342	0.857326	-0.222084	0.284755	1	425.699	381.342	0.895801	-0.158749	0.294797	1
Tubb5	ENSRNOG00000000821	5805.22	5932.89	5762.66	0.971308	-0.0419999	0.81235	1	4868.61	5762.66	1.18364	0.243226	0.0797754	0.773016
Gcc2	ENSRNOG00000000823	1055.35	1223.09	999.431	0.817133	-0.291356	0.125073	1	1277.64	999.431	0.782246	-0.354305	0.0112166	0.293312
Dse	ENSRNOG00000000824	38.8561	29.3431	42.0271	1.43227	0.5183	0.346785	1	49.0147	42.0271	0.857439	-0.221894	0.603854	1
Fam26e	ENSRNOG00000000825	1.81846	0	2.42462			0.148233	1	0.729225	2.42462	3.32493	1.73332	0.172662	1
Flot1	ENSRNOG00000000826	901.075	943.17	887.043	0.940491	-0.0885139	0.638211	1	996.393	887.043	0.890254	-0.16771	0.23718	1
Ier3	ENSRNOG00000000827	109.88	91.7553	115.922	1.26338	0.337287	0.321971	1	97.3917	115.922	1.19026	0.25128	0.269702	1
Ddr1	ENSRNOG00000000830	1929.33	1819.74	1965.86	1.0803	0.111432	0.570906	1	1903.12	1965.86	1.03297	0.0467927	0.719556	1
Gtf2h4	ENSRNOG00000000831	410.648	391.707	416.962	1.06447	0.0901412	0.718977	1	381.706	416.962	1.09236	0.127453	0.437142	1
Vars2	ENSRNOG00000000833	501.076	505.819	499.495	0.987499	-0.0181492	0.92904	1	523.626	499.495	0.953915	-0.0680667	0.657015	1
Ltb	ENSRNOG00000000836	5.668	4.65763	6.00479	1.28924	0.366518	0.86006	1	5.86661	6.00479	1.02355	0.0335863	1	1
Tnf	ENSRNOG00000000837	0.811962	0	1.08262			0.404159	1	1.29206	1.08262	0.8379	-0.25515	0.932277	1
Lta	ENSRNOG00000000838	0.842072	1.86305	0.501745	0.269314	-1.89264	0.429406	1	0.367356	0.501745	1.36583	0.449778	1	1
Nfkbil1	ENSRNOG00000000839	232.816	210.991	240.091	1.13792	0.186405	0.462925	1	244.572	240.091	0.98168	-0.026675	0.890185	1
Atp6v1g2	ENSRNOG00000000840	1366.63	1386.11	1360.14	0.981263	-0.0272885	0.873948	1	1425.82	1360.14	0.953936	-0.0680356	0.631914	1
Ddx39b	ENSRNOG00000000841	3244.93	3339.99	3213.25	0.962055	-0.0558093	0.748599	1	3239.02	3213.25	0.992045	-0.0115224	0.923114	1
Ddah2	ENSRNOG00000000842	646.144	556.587	675.996	1.21454	0.280408	0.190422	1	683.399	675.996	0.989167	-0.0157137	0.9258	1
Ly6g6c	ENSRNOG00000000843	4.31841	0.465763	5.60262	12.0289	3.58843	0.192206	1	3.15979	5.60262	1.7731	0.826275	0.488181	1
Ly6g6d	ENSRNOG00000000844	23.0721	39.5899	17.5662	0.443704	-1.17233	0.0162095	0.892568	45.9278	17.5662	0.382474	-1.38657	0.000202549	0.0180536
Abhd16a	ENSRNOG00000000845	1042.82	1081.04	1030.08	0.952862	-0.0696611	0.711086	1	942.121	1030.08	1.09336	0.128769	0.361275	1
Ly6g5c	ENSRNOG00000000846	0.13378	0	0.178374			1	1	0.546479	0.178374	0.326405	-1.61526	0.863599	1
Csnk2b	ENSRNOG00000000847	941.857	919.416	949.338	1.03254	0.0462036	0.840947	1	860.065	949.338	1.1038	0.142476	0.317227	1
Gpank1	ENSRNOG00000000848	339.201	327.897	342.969	1.04597	0.064835	0.78893	1	337.946	342.969	1.01486	0.0212864	0.885454	1
Apom	ENSRNOG00000000850	19.3739	19.0963	19.4665	1.01939	0.0276994	1	1	24.1736	19.4665	0.805277	-0.312442	0.405546	1
Bag6	ENSRNOG00000000851	3464.47	3454.1	3467.93	1.004	0.00576454	0.990955	1	3345.88	3467.93	1.03648	0.0516869	0.702427	1
Prrc2a	ENSRNOG00000000852	8243.92	8450.8	8174.95	0.967358	-0.0478782	0.784985	1	8867.55	8174.95	0.921896	-0.117324	0.37489	1
Aif1	ENSRNOG00000000853	42.5745	40.0556	43.4141	1.08384	0.116158	0.801444	1	42.8292	43.4141	1.01366	0.0195677	0.934326	1
Ncr3	ENSRNOG00000000854	1.40381	1.39729	1.40599	1.00623	0.00895305	0.945402	1	1.46207	1.40599	0.96164	-0.0564311	1	1
Lst1	ENSRNOG00000000855	1.1586	0	1.5448			0.41546	1	0.926566	1.5448	1.66723	0.737453	0.694406	1
Msh5	ENSRNOG00000000857	660.889	714.48	643.025	0.899989	-0.152021	0.643313	1	797.111	643.025	0.806694	-0.309907	0.232673	1
Sapcd1	ENSRNOG00000000858	43.9238	39.5899	45.3684	1.14596	0.196558	0.680184	1	44.0667	45.3684	1.02954	0.0419993	0.899012	1
Vwa7	ENSRNOG00000000860	66.7683	94.0841	57.6631	0.612888	-0.706304	0.0202489	1	110.462	57.6631	0.522018	-0.937827	3.48434e-05	0.00486553
Zic3	ENSRNOG00000000861	20.4689	20.4936	20.4607	0.998395	-0.00231736	0.964355	1	23.3782	20.4607	0.875203	-0.19231	0.6939	1
Rbmx	ENSRNOG00000000866	800.052	780.619	806.53	1.03319	0.0471096	0.833905	1	803.377	806.53	1.00392	0.00565013	0.970939	1
Vars	ENSRNOG00000000867	948.424	945.033	949.554	1.00478	0.00688516	0.988853	1	967.489	949.554	0.981463	-0.0269947	0.84374	1
NA	ENSRNOG00000000868	0.35665	0.465763	0.320278	0.687642	-0.54027	0.928049	1	0.92108	0.320278	0.347721	-1.524	0.684115	1
Arhgef6	ENSRNOG00000000869	47.5556	48.4394	47.261	0.975674	-0.0355288	0.908531	1	55.7851	47.261	0.847197	-0.23923	0.389611	1
Cd40lg	ENSRNOG00000000871	0	0	0					0	0
NA	ENSRNOG00000000872	0.508746	0.465763	0.523073	1.12305	0.167417	1	1	0.182746	0.523073	2.8623	1.51717	0.830639	1
Brs3	ENSRNOG00000000873	0.13378	0	0.178374			1	1	0.179123	0.178374	0.995815	-0.00605101	1	1
Fhl1	ENSRNOG00000000875	1064.61	1068.46	1063.32	0.995189	-0.0069569	0.949931	1	1049.7	1063.32	1.01298	0.0186036	0.943411	1
Slc44a4	ENSRNOG00000000878	15.7299	15.8359	15.6946	0.991075	-0.0129339	0.894659	1	18.6542	15.6946	0.841345	-0.24923	0.653216	1
Slc9a6	ENSRNOG00000000879	705.505	736.371	695.216	0.94411	-0.0829727	0.665778	1	642.547	695.216	1.08197	0.113659	0.444428	1
Mmgt1	ENSRNOG00000000881	75.3156	72.1933	76.3564	1.05767	0.0808845	0.86211	1	75.7463	76.3564	1.00805	0.0115736	0.969849	1
Auts2	ENSRNOG00000000885	479.972	487.654	477.411	0.978996	-0.0306253	0.886686	1	520.165	477.411	0.917807	-0.123737	0.441594	1
Caln1	ENSRNOG00000000886	53.9422	51.2339	54.8449	1.07048	0.0982587	0.865088	1	53.115	54.8449	1.03257	0.0462401	0.867562	1
NA	ENSRNOG00000000887	0.1361	0	0.181467			1	1	0	0.181467			1	1
Sbds	ENSRNOG00000000888	527.545	506.284	534.632	1.05599	0.0785979	0.728176	1	570.138	534.632	0.937724	-0.0927649	0.528335	1
NA	ENSRNOG00000000889	9.58015	13.5071	8.27116	0.612355	-0.707559	0.376491	1	8.41967	8.27116	0.982361	-0.0256744	1	1
NA	ENSRNOG00000000891	96.9821	115.975	90.6511	0.781644	-0.355417	0.243324	1	103.667	90.6511	0.874445	-0.193561	0.396933	1
Tmem248	ENSRNOG00000000893	306.829	322.308	301.67	0.935967	-0.0954702	0.657367	1	303.16	301.67	0.995085	-0.00710804	0.981648	1
Fry	ENSRNOG00000000894	1384.5	1571.02	1322.33	0.8417	-0.248621	0.185783	1	1451.33	1322.33	0.911117	-0.134292	0.325911	1
Rabgef1	ENSRNOG00000000895	1922	2114.1	1857.96	0.878843	-0.186322	0.30184	1	2084.06	1857.96	0.89151	-0.165678	0.208615	1
NA	ENSRNOG00000000896	0	0	0					0	0
Rxfp2	ENSRNOG00000000897	1.54296	1.86305	1.43627	0.770923	-0.375342	0.768248	1	2.01942	1.43627	0.711229	-0.491614	0.807796	1
B3galtl	ENSRNOG00000000899	118.412	95.4814	126.056	1.32021	0.400771	0.330473	1	118.579	126.056	1.06305	0.0882151	0.726657	1
Tpst1	ENSRNOG00000000900	318.927	293.431	327.426	1.11585	0.158148	0.499471	1	281.908	327.426	1.16146	0.215945	0.179224	1
Crcp	ENSRNOG00000000901	525.466	992.075	369.93	0.372885	-1.4232	6.31619e-14	1.85552e-10	1009.55	369.93	0.366432	-1.44838	4.60745e-23	7.42366e-20
Hsph1	ENSRNOG00000000902	1539.81	1670.69	1496.18	0.895545	-0.159163	0.381501	1	1730.88	1496.18	0.864405	-0.210221	0.115608	0.884414
Asl	ENSRNOG00000000903	145.452	147.181	144.876	0.984338	-0.0227738	0.916856	1	164.51	144.876	0.880653	-0.183355	0.343002	1
Wdr95	ENSRNOG00000000904	0.1361	0	0.181467			1	1	0	0.181467			1	1
Tex26	ENSRNOG00000000905	3.18601	2.79458	3.31649	1.18676	0.247025	1	1	2.19492	3.31649	1.51098	0.595488	0.640914	1
Medag	ENSRNOG00000000906	8.13585	8.38373	8.05323	0.960577	-0.0580263	0.957056	1	9.76649	8.05323	0.824577	-0.278274	0.650745	1
Alox5ap	ENSRNOG00000000907	16.2407	20.4936	14.8231	0.723306	-0.467322	0.358791	1	16.1522	14.8231	0.917718	-0.123877	0.763667	1
Uspl1	ENSRNOG00000000909	548.721	583.135	537.25	0.921312	-0.118238	0.553059	1	516.931	537.25	1.03931	0.0556202	0.707046	1
Gusb	ENSRNOG00000000913	191.933	170.004	199.242	1.17199	0.22896	0.383855	1	160.401	199.242	1.24215	0.312841	0.081041	0.773775
Katnal1	ENSRNOG00000000916	3.74812	1.39729	4.53173	3.24323	1.69743	0.365296	1	6.18656	4.53173	0.732512	-0.449076	0.613417	1
Nupr1l	ENSRNOG00000000917	98.5882	99.6733	98.2265	0.985485	-0.0210945	0.942005	1	86.0064	98.2265	1.14208	0.191668	0.393186	1
Zbed5	ENSRNOG00000000918	350.051	310.198	363.335	1.1713	0.228111	0.325833	1	269.022	363.335	1.35058	0.433577	0.00662524	0.21219
Phkg1	ENSRNOG00000000920	6.92399	4.65763	7.67945	1.64879	0.721406	0.885785	1	5.11917	7.67945	1.50014	0.585093	0.671616	1
Ubl3	ENSRNOG00000000921	1739.43	1743.82	1737.97	0.996646	-0.00484685	0.957063	1	1683.24	1737.97	1.03251	0.0461596	0.746162	1
Sumf2	ENSRNOG00000000922	138.97	142.523	137.786	0.966759	-0.0487717	0.864885	1	130.189	137.786	1.05835	0.0818212	0.684016	1
Cct6a	ENSRNOG00000000923	2153.09	2254.76	2119.21	0.939881	-0.0894494	0.622562	1	2300.22	2119.21	0.921307	-0.118246	0.379924	1
Slc7a1	ENSRNOG00000000924	320.611	360.035	307.469	0.853999	-0.227693	0.508509	1	358.603	307.469	0.857409	-0.221944	0.400423	1
Psph	ENSRNOG00000000925	235.974	246.389	232.502	0.94364	-0.0836917	0.710262	1	207.417	232.502	1.12094	0.16471	0.339852	1
Mrps17	ENSRNOG00000000926	190.395	187.237	191.448	1.02249	0.0320922	0.93744	1	168.674	191.448	1.13502	0.182715	0.309983	1
SFSWAP	ENSRNOG00000000931	1261.28	1325.1	1240.01	0.935788	-0.0957469	0.616921	1	1412.82	1240.01	0.877681	-0.188232	0.181434	1
Piwil1	ENSRNOG00000000934	76.943	44.7132	87.6862	1.96108	0.971648	0.0104208	0.711067	65.0746	87.6862	1.34747	0.430255	0.0921102	0.817665
Stx2	ENSRNOG00000000936	94.8414	96.4129	94.3176	0.978267	-0.0316996	0.898503	1	115.063	94.3176	0.819704	-0.286826	0.19412	1
Slc46a3	ENSRNOG00000000937	261.852	228.69	272.906	1.19335	0.255014	0.298988	1	210.129	272.906	1.29876	0.377133	0.0248728	0.452324
Ran	ENSRNOG00000000938	1341.43	1318.11	1349.2	1.02359	0.0336325	0.903856	1	1179.48	1349.2	1.14389	0.193952	0.220908	1
Flt1	ENSRNOG00000000940	475.496	431.762	490.074	1.13505	0.182762	0.411708	1	428.537	490.074	1.1436	0.19358	0.204566	1
Pan3	ENSRNOG00000000942	563.298	628.314	541.626	0.86203	-0.21419	0.297089	1	645.019	541.626	0.839705	-0.252046	0.0940849	0.820613
NA	ENSRNOG00000000943	0.116441	0.465763	0	0		0.506816	1	0	0
NA	ENSRNOG00000000947	0.253885	0	0.338513			1	1	0.550102	0.338513	0.615364	-0.700488	0.980846	1
Flt3	ENSRNOG00000000949	29.4311	24.2197	31.1682	1.2869	0.363894	0.470812	1	28.7097	31.1682	1.08563	0.118537	0.739775	1
Gsx1	ENSRNOG00000000952	0	0	0					0	0
Rpo1-3	ENSRNOG00000000954	234.435	190.963	248.925	1.30353	0.382422	0.117563	1	257.291	248.925	0.967488	-0.0476846	0.772842	1
Lnx2	ENSRNOG00000000955	226.105	192.826	237.198	1.23011	0.298791	0.233673	1	226.201	237.198	1.04861	0.0684817	0.68151	1
Rasl11a	ENSRNOG00000000956	126.939	88.0292	139.91	1.58935	0.66844	0.0312889	1	92.3219	139.91	1.51545	0.599749	0.0042955	0.157297
RGD1562469	ENSRNOG00000000957	1284.29	1261.75	1291.81	1.02382	0.0339629	0.94477	1	1335.49	1291.81	0.967293	-0.0479758	0.819467	1
NA	ENSRNOG00000000958	0.13378	0	0.178374			1	1	0	0.178374			1	1
Glt1d1	ENSRNOG00000000961	42.3613	51.2339	39.4038	0.769095	-0.378767	0.303517	1	44.3316	39.4038	0.888841	-0.170002	0.539251	1
Slc15a4	ENSRNOG00000000962	283.179	257.101	291.872	1.13524	0.183	0.453928	1	254.543	291.872	1.14665	0.197426	0.233021	1
Tmem132c	ENSRNOG00000000963	267.334	210.991	286.115	1.35606	0.439416	0.0734654	1	217.286	286.115	1.31677	0.396999	0.0172268	0.377058
Frg1l1	ENSRNOG00000000964	9.64675	9.78102	9.60199	0.981696	-0.0266513	0.951129	1	8.76695	9.60199	1.09525	0.13126	0.869536	1
Aacs	ENSRNOG00000000967	1098.55	1114.11	1093.37	0.981387	-0.0271066	0.873364	1	864.338	1093.37	1.26498	0.339111	0.0155432	0.355037
Rnf6	ENSRNOG00000000968	1175.17	1238.93	1153.92	0.931381	-0.102556	0.579031	1	1269.54	1153.92	0.908925	-0.137767	0.317349	1
Cyp3a18	ENSRNOG00000000969	0	0	0					0.179123	0	0		0.998751	1
RGD1563425	ENSRNOG00000000973	1.62473	0.931526	1.8558	1.99221	0.994371	1	1	0.729225	1.8558	2.54489	1.3476	0.631525	1
Zfp358	ENSRNOG00000000974	410.008	401.953	412.693	1.02672	0.0380402	0.871769	1	379.561	412.693	1.08729	0.120736	0.428795	1
Mcoln1	ENSRNOG00000000975	547.789	587.327	534.609	0.910241	-0.135679	0.514886	1	535.102	534.609	0.99908	-0.00132791	0.994544	1
Pnpla6	ENSRNOG00000000977	707.209	733.577	698.42	0.952075	-0.0708527	0.7174	1	689.364	698.42	1.01314	0.0188287	0.905528	1
NA	ENSRNOG00000000978	0	0	0					0	0
Bri3bp	ENSRNOG00000000979	156.132	152.77	157.253	1.02934	0.0417207	0.898548	1	162.41	157.253	0.968246	-0.0465549	0.832982	1
Scarb1	ENSRNOG00000000981	3896.16	3816	3922.88	1.02801	0.0398546	0.849046	1	3412.55	3922.88	1.14954	0.201062	0.133508	0.932811
Zkscan5	ENSRNOG00000000982	572.191	592.916	565.282	0.953393	-0.0688576	0.72997	1	583.543	565.282	0.968707	-0.0458683	0.758877	1
Zfp394	ENSRNOG00000000983	268.239	259.896	271.02	1.0428	0.0604677	0.828598	1	241.731	271.02	1.12117	0.165001	0.335772	1
Cpsf4	ENSRNOG00000000985	204.62	209.128	203.117	0.97126	-0.042071	0.854907	1	222.792	203.117	0.91169	-0.133385	0.469583	1
Camsap3	ENSRNOG00000000986	906.493	960.869	888.367	0.924546	-0.113183	0.55351	1	922.897	888.367	0.962586	-0.0550125	0.690924	1
Ptcd1	ENSRNOG00000000987	303.745	298.554	305.475	1.02318	0.0330616	0.913089	1	257.891	305.475	1.18451	0.244291	0.143613	0.953105
Xab2	ENSRNOG00000000988	827.9	833.25	826.117	0.991439	-0.012404	0.932382	1	770.971	826.117	1.07153	0.0996695	0.497108	1
Bud31	ENSRNOG00000000989	307.342	263.156	322.071	1.22388	0.29146	0.218249	1	264.75	322.071	1.21651	0.282751	0.0811887	0.774351
Pdap1	ENSRNOG00000000990	1441.08	1379.59	1461.58	1.05943	0.0832847	0.700166	1	1621.07	1461.58	0.901609	-0.149425	0.3071	1
Arpc1b	ENSRNOG00000000991	154.066	121.098	165.055	1.36298	0.446768	0.364239	1	160.126	165.055	1.03078	0.0437408	0.888238	1
Pcp2	ENSRNOG00000000993	904.239	828.592	929.455	1.12173	0.165723	0.680867	1	871.834	929.455	1.06609	0.0923325	0.720975	1
Stxbp2	ENSRNOG00000000994	225.723	217.977	228.305	1.04738	0.0667888	0.799605	1	237.756	228.305	0.960249	-0.0585194	0.747748	1
Arpc1a	ENSRNOG00000000996	760.968	761.523	760.783	0.999029	-0.00140098	0.981819	1	663.345	760.783	1.14689	0.197726	0.174352	1
Smurf1	ENSRNOG00000000999	703.926	625.985	729.906	1.16601	0.221582	0.285421	1	635.373	729.906	1.14878	0.200108	0.158129	0.984247
Retn	ENSRNOG00000001001	0.89409	0.465763	1.03687	2.22617	1.15456	0.942176	1	2.57325	1.03687	0.402941	-1.31136	0.318584	1
Trappc5	ENSRNOG00000001003	600.812	602.697	600.184	0.99583	-0.00602885	0.960572	1	544.899	600.184	1.10146	0.139415	0.349422	1
Ncor2	ENSRNOG00000001004	2855.5	2927.32	2831.56	0.967286	-0.0479851	0.796615	1	3262.71	2831.56	0.867855	-0.204474	0.132472	0.930814
Fcer2	ENSRNOG00000001005	6.68344	10.2468	5.49566	0.53633	-0.898808	0.371957	1	7.87154	5.49566	0.698168	-0.518355	0.554265	1
Nptx2	ENSRNOG00000001006	809.071	904.512	777.258	0.859312	-0.218746	0.275217	1	803.36	777.258	0.967509	-0.0476528	0.75266	1
Baiap2l1	ENSRNOG00000001007	28.6443	39.5899	24.9958	0.631369	-0.663444	0.0603627	1	44.2545	24.9958	0.56482	-0.824138	0.00176864	0.0867588
Bri3	ENSRNOG00000001009	496.702	524.449	487.453	0.929458	-0.105539	0.618887	1	633.371	487.453	0.769617	-0.377787	0.0119726	0.305501
Tecpr1	ENSRNOG00000001010	2994.85	3252.89	2908.84	0.894232	-0.161279	0.371689	1	2926.45	2908.84	0.993981	-0.00870972	0.93126	1
Fam101a	ENSRNOG00000001011	20.8406	18.1648	21.7325	1.19641	0.258713	0.712116	1	16.9948	21.7325	1.27878	0.354765	0.391355	1
Clec4m	ENSRNOG00000001017	0	0	0					0	0
Atp6v0a2	ENSRNOG00000001019	1047.12	1074.52	1037.99	0.96601	-0.0498902	0.775967	1	1005.51	1037.99	1.0323	0.0458682	0.766592	1
NA	ENSRNOG00000001023	0	0	0					0	0
NA	ENSRNOG00000001027	0.1361	0	0.181467			1	1	0	0.181467			1	1
Tsc22d1	ENSRNOG00000001030	4929.98	4793.17	4975.58	1.03806	0.0538853	0.773878	1	4870.46	4975.58	1.02158	0.0308052	0.784859	1
Ocm2	ENSRNOG00000001031	3.97739	0.931526	4.99267	5.35967	2.42214	0.202245	1	0.747443	4.99267	6.67967	2.73978	0.0122136	0.309716
Ccz1	ENSRNOG00000001032	790.625	868.182	764.773	0.88089	-0.182966	0.339888	1	844.207	764.773	0.905907	-0.142565	0.308127	1
Nufip1	ENSRNOG00000001033	233.181	238.471	231.418	0.970427	-0.0433089	0.840108	1	230.82	231.418	1.00259	0.00373775	0.992662	1
NA	ENSRNOG00000001034	1125.97	1129.48	1124.8	0.995858	-0.00598735	0.967905	1	1183.59	1124.8	0.950325	-0.0735065	0.607402	1
Gtf2h3	ENSRNOG00000001035	222.394	246.854	214.241	0.867885	-0.204425	0.386672	1	233.447	214.241	0.91773	-0.123858	0.483865	1
Rsph10b	ENSRNOG00000001036	40.5917	36.7953	41.8572	1.13757	0.185956	0.707667	1	46.5805	41.8572	0.8986	-0.154249	0.64511	1
RGD1307254	ENSRNOG00000001037	247.479	237.539	250.792	1.05579	0.0783251	0.765843	1	258.235	250.792	0.971176	-0.0421954	0.82504	1
Eif2b1	ENSRNOG00000001039	247.211	258.033	243.604	0.944082	-0.0830162	0.693803	1	276.106	243.604	0.882284	-0.180685	0.271752	1
Pms2	ENSRNOG00000001040	502.593	521.655	496.239	0.951278	-0.0720609	0.711915	1	488.037	496.239	1.01681	0.0240445	0.889378	1
Ddx55	ENSRNOG00000001043	278.416	282.718	276.982	0.979711	-0.0295711	0.885726	1	308.644	276.982	0.897416	-0.156151	0.331434	1
Aimp2	ENSRNOG00000001044	189.345	176.524	193.618	1.09684	0.133348	0.606703	1	187.52	193.618	1.03252	0.0461668	0.790411	1
Map2k7	ENSRNOG00000001047	749.541	774.564	741.2	0.956926	-0.0635208	0.735936	1	734.807	741.2	1.0087	0.0124989	0.94562	1
Ankrd61	ENSRNOG00000001048	47.078	46.5763	47.2452	1.01436	0.0205725	1	1	58.2621	47.2452	0.810908	-0.30239	0.290489	1
Tpt1	ENSRNOG00000001049	2662.37	2345.12	2768.12	1.18038	0.239249	0.512379	1	2704.37	2768.12	1.02358	0.0336189	0.883169	1
Eif2ak1	ENSRNOG00000001050	663.147	661.383	663.735	1.00356	0.00512041	0.996843	1	605.522	663.735	1.09614	0.132427	0.359431	1
Slc25a30	ENSRNOG00000001052	121.323	127.153	119.38	0.938864	-0.0910121	0.770184	1	123.164	119.38	0.969274	-0.0450231	0.8589	1
Tmed2	ENSRNOG00000001053	1504.1	1543.07	1491.11	0.966325	-0.0494193	0.787714	1	1545.58	1491.11	0.964756	-0.0517644	0.720697	1
Rilpl1	ENSRNOG00000001055	252.566	217.511	264.251	1.21488	0.280819	0.243457	1	297.37	264.251	0.888626	-0.170352	0.306479	1
Snapc2	ENSRNOG00000001056	251.733	259.896	249.012	0.958123	-0.0617175	0.777551	1	247.587	249.012	1.00575	0.00827744	0.96133	1
Ctxn1	ENSRNOG00000001057	94.977	105.262	91.5485	0.869716	-0.201383	0.525058	1	111.518	91.5485	0.82093	-0.28467	0.21561	1
Timm44	ENSRNOG00000001058	596.087	602.697	593.884	0.985376	-0.0212532	0.901329	1	637.139	593.884	0.932109	-0.101429	0.491144	1
Usp42	ENSRNOG00000001059	657.152	686.069	647.513	0.943802	-0.0834442	0.679064	1	643.823	647.513	1.00573	0.00824462	0.946587	1
Snrnp35	ENSRNOG00000001060	355.965	322.308	367.184	1.13923	0.188061	0.419036	1	375.687	367.184	0.977367	-0.033028	0.846941	1
Rilpl2	ENSRNOG00000001061	175.349	152.77	182.875	1.19706	0.259494	0.346246	1	166.38	182.875	1.09914	0.136372	0.466629	1
Setd8	ENSRNOG00000001062	127.928	119.701	130.671	1.09164	0.1265	0.684542	1	159.564	130.671	0.818926	-0.288195	0.136931	0.938227
Sbno1	ENSRNOG00000001064	1791.47	1947.36	1739.51	0.893268	-0.162835	0.373053	1	2067.49	1739.51	0.841364	-0.249198	0.064947	0.711953
Cyth3	ENSRNOG00000001065	853.801	861.662	851.18	0.987836	-0.0176568	0.922734	1	803.023	851.18	1.05997	0.0840228	0.549182	1
Itih2	ENSRNOG00000001066	0.505082	0.931526	0.362934	0.389612	-1.35989	0.617199	1	0.747443	0.362934	0.485568	-1.04226	0.777027	1
Rac1	ENSRNOG00000001068	802.575	786.674	807.875	1.02695	0.0383674	0.864031	1	730.591	807.875	1.10578	0.145068	0.301762	1
Elavl1	ENSRNOG00000001069	627.09	702.836	601.841	0.856303	-0.223806	0.266096	1	677.951	601.841	0.887736	-0.171798	0.246807	1
Cdk2ap1	ENSRNOG00000001070	510.597	497.435	514.985	1.03528	0.0500217	0.831656	1	506.329	514.985	1.0171	0.0244544	0.871439	1
Higd2al1	ENSRNOG00000001071	0.252541	0.465763	0.181467	0.389612	-1.35989	0.616258	1	0	0.181467			1	1
Cers4	ENSRNOG00000001072	3532.24	3685.12	3481.28	0.944687	-0.0820913	0.643105	1	3805.55	3481.28	0.914791	-0.128486	0.335357	1
RGD1563482	ENSRNOG00000001073	158.528	112.249	173.955	1.54972	0.632012	0.0258504	1	139.742	173.955	1.24483	0.315945	0.0984934	0.837989
Mphosph9	ENSRNOG00000001074	222.845	261.759	209.874	0.801783	-0.318716	0.177873	1	276.686	209.874	0.758526	-0.398729	0.0216752	0.424192
DAGLB	ENSRNOG00000001079	515.783	446.201	538.977	1.20792	0.272529	0.21088	1	478.191	538.977	1.12712	0.172636	0.250504	1
Arl6ip4	ENSRNOG00000001080	353.716	361.432	351.143	0.971533	-0.0416647	0.836521	1	364.573	351.143	0.963163	-0.0541476	0.733507	1
Ogfod2	ENSRNOG00000001081	150.644	126.222	158.784	1.25798	0.331106	0.238412	1	132.05	158.784	1.20245	0.265978	0.161189	0.986915
Abcb9	ENSRNOG00000001082	168.71	175.127	166.571	0.951147	-0.0722599	0.764928	1	156.732	166.571	1.06278	0.0878397	0.651557	1
Kdelr2	ENSRNOG00000001083	369.505	358.638	373.127	1.0404	0.0571397	0.801456	1	363.935	373.127	1.02526	0.0359849	0.79047	1
Vps37b	ENSRNOG00000001086	1069.53	1073.58	1068.17	0.994961	-0.00728816	0.946705	1	1023.04	1068.17	1.04412	0.0622901	0.667084	1
Rfc3	ENSRNOG00000001088	178.959	183.976	177.286	0.963635	-0.053442	0.822461	1	184.929	177.286	0.958669	-0.0608951	0.744649	1
Zdhhc4	ENSRNOG00000001089	223.397	225.895	222.564	0.985254	-0.021433	0.918799	1	206.465	222.564	1.07798	0.108326	0.53634	1
Stard13	ENSRNOG00000001090	343.431	342.336	343.797	1.00427	0.006143	1	1	332.401	343.797	1.03428	0.0486325	0.765062	1
Hip1r	ENSRNOG00000001091	787.384	762.454	795.694	1.0436	0.0615631	0.772425	1	779.256	795.694	1.02109	0.0301156	0.826073	1
Kl	ENSRNOG00000001092	85.7962	84.3031	86.2939	1.02362	0.0336733	0.94339	1	72.4047	86.2939	1.19183	0.253176	0.287485	1
Zfp316	ENSRNOG00000001094	452.241	446.201	454.254	1.01805	0.0258066	0.921518	1	476.654	454.254	0.953007	-0.069441	0.665814	1
NA	ENSRNOG00000001095	0	0	0					0	0
Pds5b	ENSRNOG00000001098	2713.63	2952.47	2634.01	0.892138	-0.164661	0.369018	1	2913.19	2634.01	0.904167	-0.145339	0.28013	1
Rbak	ENSRNOG00000001099	170.401	183.976	165.876	0.901617	-0.149414	0.557705	1	176.242	165.876	0.941183	-0.0874523	0.656367	1
Rnf216	ENSRNOG00000001101	788.64	768.043	795.505	1.03576	0.0506843	0.811293	1	771.959	795.505	1.0305	0.0433469	0.750438	1
NA	ENSRNOG00000001103	397.485	431.762	386.059	0.894148	-0.161415	0.457421	1	385.611	386.059	1.00116	0.00167425	0.972621	1
Foxk1	ENSRNOG00000001104	164.567	167.675	163.531	0.975288	-0.0360994	0.905622	1	162.562	163.531	1.00596	0.00857108	0.955538	1
Denr	ENSRNOG00000001106	262.171	260.362	262.774	1.00927	0.0133078	0.999736	1	299.369	262.774	0.877761	-0.188101	0.238465	1
Ap5z1	ENSRNOG00000001107	87.8717	90.8238	86.8877	0.956663	-0.0639178	0.837784	1	88.2942	86.8877	0.984071	-0.0231657	0.938798	1
N4bp2l2	ENSRNOG00000001108	531.564	523.983	534.09	1.01929	0.0275628	0.924319	1	537.358	534.09	0.99392	-0.00879871	0.953196	1
N4bp2l1	ENSRNOG00000001110	217.074	175.593	230.901	1.31498	0.395045	0.197741	1	222.316	230.901	1.03862	0.0546641	0.798971	1
Brca2	ENSRNOG00000001111	126.519	142.058	121.34	0.854159	-0.227423	0.4038	1	151.514	121.34	0.800848	-0.320399	0.113175	0.879995
Mmd2	ENSRNOG00000001113	878.475	831.387	894.171	1.07552	0.105031	0.612974	1	760.429	894.171	1.17588	0.233736	0.100286	0.844589
Wipi2	ENSRNOG00000001114	659.626	701.905	645.534	0.919688	-0.120783	0.54408	1	599.109	645.534	1.07749	0.107673	0.470619	1
Slc29a4	ENSRNOG00000001115	204.628	190.963	209.183	1.09541	0.131475	0.616384	1	186.444	209.183	1.12196	0.166023	0.346964	1
RGD1565987	ENSRNOG00000001117	193.645	181.648	197.644	1.08806	0.121761	0.677809	1	172.816	197.644	1.14366	0.193664	0.321511	1
Med13l	ENSRNOG00000001120	2564.35	2893.79	2454.53	0.848208	-0.23751	0.197396	1	2716.37	2454.53	0.903608	-0.146231	0.270005	1
RGD1562310	ENSRNOG00000001123	311.439	319.513	308.748	0.966306	-0.0494475	0.809644	1	295.918	308.748	1.04336	0.0612314	0.729541	1
Rnft2	ENSRNOG00000001124	1263.99	1288.77	1255.74	0.974371	-0.0374562	0.826917	1	1129.35	1255.74	1.11191	0.153046	0.282266	1
Fbxw8	ENSRNOG00000001126	177.532	185.374	174.918	0.943599	-0.0837543	0.742518	1	167.735	174.918	1.04282	0.0604943	0.738358	1
Tesc	ENSRNOG00000001128	8.82735	4.65763	10.2173	2.19366	1.13334	0.203953	1	6.60671	10.2173	1.5465	0.629004	0.243062	1
Fbxo21	ENSRNOG00000001129	1317.1	1335.34	1311.02	0.981786	-0.0265198	0.873486	1	1210.18	1311.02	1.08333	0.115472	0.407884	1
Nos1	ENSRNOG00000001130	110.385	123.427	106.038	0.859113	-0.21908	0.522813	1	95.21	106.038	1.11373	0.155396	0.530695	1
Rfc5	ENSRNOG00000001134	176.731	170.469	178.819	1.04898	0.0689862	0.815683	1	170.596	178.819	1.0482	0.0679114	0.714505	1
Wsb2	ENSRNOG00000001135	723.46	685.603	736.08	1.07362	0.102488	0.626037	1	606.564	736.08	1.21352	0.279201	0.052354	0.649264
Pebp1	ENSRNOG00000001136	4412.42	4020	4543.23	1.13016	0.176522	0.489232	1	3501.61	4543.23	1.29747	0.375698	0.030522	0.496727
Taok3	ENSRNOG00000001138	1524.44	1652.99	1481.59	0.896307	-0.157935	0.391696	1	1697.74	1481.59	0.872681	-0.196474	0.147796	0.961694
Suds3	ENSRNOG00000001139	1394.57	1415.92	1387.46	0.979899	-0.0292943	0.870341	1	1384.37	1387.46	1.00223	0.00321408	0.968099	1
Srrm4	ENSRNOG00000001141	454.392	470.421	449.049	0.954569	-0.0670784	0.763638	1	479.512	449.049	0.936471	-0.0946942	0.572848	1
Prkab1	ENSRNOG00000001142	768.401	769.441	768.054	0.998199	-0.0026011	0.972745	1	706.985	768.054	1.08638	0.119529	0.40763	1
Cit	ENSRNOG00000001143	1064.47	972.047	1095.28	1.12678	0.172204	0.484209	1	1203.1	1095.28	0.910385	-0.135451	0.449932	1
Ccdc64	ENSRNOG00000001145	3396.27	3189.08	3465.33	1.08662	0.119851	0.54141	1	3193.87	3465.33	1.08499	0.117687	0.379811	1
Rplp0	ENSRNOG00000001148	3520.44	3216.09	3621.89	1.12618	0.171434	0.569482	1	2664.15	3621.89	1.35949	0.44307	0.0279389	0.475393
Pxn	ENSRNOG00000001149	1149.84	1136.46	1154.3	1.01569	0.0224661	0.925271	1	1170.26	1154.3	0.986358	-0.0198162	0.894641	1
Sirt4	ENSRNOG00000001151	113.268	117.838	111.744	0.948284	-0.0766082	0.774516	1	118.311	111.744	0.944496	-0.0823834	0.690483	1
Glp1r	ENSRNOG00000001152	3.8145	1.86305	4.46498	2.39659	1.26098	0.304898	1	6.21389	4.46498	0.718548	-0.476843	0.470417	1
Pla2g1b	ENSRNOG00000001153	41.8122	46.5763	40.2242	0.86362	-0.211532	0.559134	1	66.7492	40.2242	0.602617	-0.730686	0.00837299	0.242158
Msi1	ENSRNOG00000001156	4709.8	4578.92	4753.43	1.03811	0.0539622	0.791061	1	5138.77	4753.43	0.925012	-0.112456	0.397391	1
Umodl1	ENSRNOG00000001157	0.504106	0.465763	0.516886	1.10976	0.150251	1	1	0.935675	0.516886	0.552421	-0.856161	0.852235	1
Abcg1	ENSRNOG00000001158	1769.89	1787.13	1764.14	0.987134	-0.018682	0.905547	1	1659.61	1764.14	1.06299	0.088123	0.521181	1
Tff3	ENSRNOG00000001159	1.16629	0.465763	1.3998	3.00539	1.58755	0.973896	1	0.911971	1.3998	1.53492	0.618162	0.848803	1
Triap1	ENSRNOG00000001160	146.702	144.852	147.319	1.01703	0.0243586	0.96608	1	138.257	147.319	1.06554	0.0915838	0.64381	1
Gatc	ENSRNOG00000001161	744.561	623.657	784.862	1.25848	0.331687	0.111721	1	768.278	784.862	1.02159	0.0308109	0.829383	1
Tff2	ENSRNOG00000001162	3.18779	4.19187	2.8531	0.680628	-0.555062	0.67234	1	3.14333	2.8531	0.907669	-0.139762	0.999428	1
Srsf9	ENSRNOG00000001163	425.021	384.72	438.455	1.13967	0.188619	0.455617	1	517.894	438.455	0.846612	-0.240227	0.148313	0.961694
Tff1	ENSRNOG00000001164	0.641182	0.931526	0.544401	0.584419	-0.774926	0.671742	1	0.179123	0.544401	3.03925	1.60372	0.844921	1
Tmprss3	ENSRNOG00000001165	51.0642	44.7132	53.1812	1.18938	0.250214	0.774397	1	57.4819	53.1812	0.925181	-0.112192	0.834318	1
Ubash3a	ENSRNOG00000001167	2.59924	3.26034	2.37887	0.729638	-0.454747	0.738718	1	2.37032	2.37887	1.00361	0.00519754	1	1
Rsph1	ENSRNOG00000001168	10.708	7.91797	11.6381	1.46983	0.555647	0.476795	1	14.7247	11.6381	0.790379	-0.339384	0.501794	1
Slc37a1	ENSRNOG00000001169	60.9913	66.1383	59.2756	0.896236	-0.158049	0.670851	1	54.9627	59.2756	1.07847	0.108984	0.735559	1
Cox6a1	ENSRNOG00000001170	2198.69	2057.74	2245.67	1.09133	0.126086	0.706067	1	2111.82	2245.67	1.06338	0.08866	0.67783	1
Coq5	ENSRNOG00000001171	240.866	235.21	242.751	1.03206	0.0455269	0.881023	1	234.954	242.751	1.03318	0.0470982	0.79307	1
Rnf10	ENSRNOG00000001172	3311.81	3226.34	3340.3	1.03532	0.0500805	0.804854	1	3147.06	3340.3	1.0614	0.0859726	0.520049	1
Cabp1	ENSRNOG00000001173	2370.51	2299.01	2394.35	1.04147	0.0586237	0.773355	1	2409.65	2394.35	0.993652	-0.00918675	0.94108	1
Pde9a	ENSRNOG00000001174	210.98	217.046	208.958	0.962738	-0.0547845	0.83405	1	194.932	208.958	1.07195	0.100243	0.555114	1
Unc119b	ENSRNOG00000001175	764.204	742.892	771.308	1.03825	0.0541543	0.798098	1	683.941	771.308	1.12774	0.173435	0.221207	1
Acads	ENSRNOG00000001177	57.1426	55.8916	57.5596	1.02984	0.0424265	0.984468	1	55.7461	57.5596	1.03253	0.0461861	0.898234	1
Sppl3	ENSRNOG00000001178	452.497	444.338	455.216	1.02448	0.0348943	0.890907	1	464.669	455.216	0.979656	-0.0296522	0.850719	1
Wdr4	ENSRNOG00000001181	113.042	106.194	115.325	1.08599	0.119007	0.707263	1	116.119	115.325	0.993163	-0.00989813	0.961252	1
Ndufv3	ENSRNOG00000001182	733.718	695.384	746.497	1.0735	0.102325	0.623593	1	736.993	746.497	1.01289	0.0184841	0.882611	1
Hnf1a	ENSRNOG00000001183	5.10528	4.65763	5.2545	1.12815	0.173958	1	1	5.322	5.2545	0.987318	-0.018414	1	1
Pknox1	ENSRNOG00000001184	211.7	207.265	213.179	1.02854	0.0405912	0.896587	1	213.864	213.179	0.996796	-0.00462977	0.984639	1
RGD1311899	ENSRNOG00000001185	1572.25	1539.81	1583.06	1.02809	0.0399606	0.849143	1	1489.59	1583.06	1.06275	0.0878023	0.519168	1
Oasl	ENSRNOG00000001187	61.0792	51.6997	64.2057	1.2419	0.312546	0.526618	1	43.9426	64.2057	1.46113	0.547081	0.0801268	0.773119
Sik1	ENSRNOG00000001189	202.7	141.592	223.069	1.57543	0.655749	0.130673	1	171.194	223.069	1.30301	0.381853	0.178669	1
Git2	ENSRNOG00000001190	984.964	1029.8	970.019	0.941947	-0.0862827	0.648444	1	1036.87	970.019	0.935526	-0.0961496	0.493636	1
Tchp	ENSRNOG00000001191	569.824	575.683	567.87	0.986429	-0.0197129	0.906524	1	653.204	567.87	0.869362	-0.201971	0.172149	1
Gltp	ENSRNOG00000001192	239.734	149.976	269.654	1.79799	0.846381	0.172115	1	176.616	269.654	1.52678	0.610492	0.125444	0.914026
Hsf2bp	ENSRNOG00000001193	5.17337	6.05492	4.87952	0.805877	-0.311368	0.730792	1	5.83929	4.87952	0.835636	-0.259053	0.747989	1
Rrp1b	ENSRNOG00000001194	3146.4	3527.22	3019.46	0.856044	-0.224243	0.267059	1	3288.76	3019.46	0.918114	-0.123254	0.401214	1
Trpv4	ENSRNOG00000001195	15.396	10.7125	16.9572	1.58293	0.662596	0.355292	1	13.3686	16.9572	1.26843	0.343047	0.454958	1
Fam222a	ENSRNOG00000001198	756.663	718.672	769.327	1.07048	0.0982624	0.659345	1	679.122	769.327	1.13283	0.179926	0.230142	1
Pop5	ENSRNOG00000001199	320.251	304.609	325.465	1.06847	0.0955447	0.707691	1	292.883	325.465	1.11125	0.15218	0.362245	1
Cstb	ENSRNOG00000001201	376.232	370.747	378.06	1.01972	0.0281784	0.940339	1	382.57	378.06	0.988212	-0.0171075	0.93597	1
Rrp1	ENSRNOG00000001203	720.653	716.809	721.934	1.00715	0.0102769	0.983057	1	762.027	721.934	0.947386	-0.0779756	0.585571	1
Ankrd13a	ENSRNOG00000001204	990.92	999.993	987.895	0.987902	-0.0175606	0.910665	1	963.304	987.895	1.02553	0.0363672	0.803669	1
Agpat3	ENSRNOG00000001205	20513.5	22550.4	19834.5	0.879566	-0.185137	0.298084	1	20451.1	19834.5	0.969851	-0.0441651	0.728808	1
Pwp2	ENSRNOG00000001210	302.738	306.938	301.338	0.981756	-0.0265643	0.880125	1	261.495	301.338	1.15237	0.204599	0.223377	1
RGD1303003	ENSRNOG00000001211	642.625	618.533	650.655	1.05193	0.0730421	0.755742	1	587.208	650.655	1.10805	0.148022	0.331008	1
Dnmt3l	ENSRNOG00000001212	0.26988	0	0.359841			1	1	0.182746	0.359841	1.96908	0.977519	1	1
Aire	ENSRNOG00000001213	0.120104	0	0.160139			1	1	0.358247	0.160139	0.447008	-1.16163	0.978885	1
Pfkl	ENSRNOG00000001214	7801.57	7042.8	8054.5	1.14365	0.193645	0.346652	1	7291.06	8054.5	1.10471	0.143667	0.30422	1
RGD1309594	ENSRNOG00000001215	266.576	261.759	268.182	1.02454	0.0349716	0.895454	1	243.51	268.182	1.10131	0.139227	0.399807	1
Trpm2	ENSRNOG00000001216	783.003	959.472	724.18	0.75477	-0.405892	0.0593196	1	801.493	724.18	0.903539	-0.146341	0.331645	1
Lrrc3	ENSRNOG00000001217	18.8802	15.8359	19.895	1.25632	0.3292	0.71258	1	14.5969	19.895	1.36296	0.446739	0.378887	1
RGD1561557	ENSRNOG00000001218	0	0	0					0	0
Tspear	ENSRNOG00000001219	4.21395	3.7261	4.37657	1.17457	0.232133	0.981231	1	3.83798	4.37657	1.14033	0.189454	0.843118	1
Gm10142	ENSRNOG00000001220	0.120104	0	0.160139			1	1	0	0.160139			1	1
Ube2g2	ENSRNOG00000001222	387.323	400.556	382.912	0.95595	-0.0649936	0.75251	1	403.817	382.912	0.948231	-0.0766893	0.625636	1
Pttg1ip	ENSRNOG00000001223	1091.04	913.361	1150.27	1.25938	0.332719	0.0947972	1	911.546	1150.27	1.26189	0.335589	0.0141074	0.339257
Itgb2	ENSRNOG00000001224	58.2472	49.8366	61.0507	1.22502	0.292802	0.438317	1	59.5462	61.0507	1.02527	0.0359991	0.890662	1
Fam207a	ENSRNOG00000001225	327.993	323.24	329.577	1.01961	0.0280115	0.920483	1	345.842	329.577	0.952969	-0.0694981	0.663155	1
NA	ENSRNOG00000001226	1.01651	0.465763	1.2001	2.57663	1.36549	1	1	0.188232	1.2001	6.37562	2.67257	0.421265	1
Adarb1	ENSRNOG00000001227	3258.39	3223.55	3270	1.01441	0.0206442	0.929355	1	2945.5	3270	1.11017	0.15078	0.259908	1
Pofut2	ENSRNOG00000001228	547.145	533.299	551.761	1.03462	0.0490998	0.826849	1	499.298	551.761	1.10507	0.144142	0.326176	1
Col18a1	ENSRNOG00000001229	1286.46	1137.86	1336	1.17413	0.231598	0.777141	1	1747.58	1336	0.764486	-0.387439	0.458292	1
Slc19a1	ENSRNOG00000001232	106.621	98.276	109.403	1.11322	0.154743	0.606436	1	91.154	109.403	1.2002	0.263276	0.199965	1
Gna12	ENSRNOG00000001235	812.647	747.55	834.346	1.11611	0.158476	0.450132	1	723.8	834.346	1.15273	0.205054	0.153289	0.970657
Brat1	ENSRNOG00000001236	335.244	290.636	350.113	1.20464	0.268608	0.2583	1	264.18	350.113	1.32528	0.406302	0.0129619	0.321301
Cabin1	ENSRNOG00000001237	913.095	988.349	888.011	0.898479	-0.154444	0.428408	1	885.136	888.011	1.00325	0.00467793	0.974218	1
Rsrc2	ENSRNOG00000001238	1726.38	1820.67	1694.95	0.930951	-0.103223	0.572265	1	2090.57	1694.95	0.810762	-0.30265	0.0283189	0.477743
Ddt	ENSRNOG00000001239	295.777	268.279	304.943	1.13666	0.184803	0.436576	1	269.103	304.943	1.13318	0.180379	0.262847	1
Iqce	ENSRNOG00000001241	260.04	292.965	249.065	0.850152	-0.234207	0.295294	1	315.201	249.065	0.790177	-0.339752	0.0401666	0.569865
Gstt3	ENSRNOG00000001242	196.434	138.797	215.646	1.55367	0.635682	0.122442	1	130.873	215.646	1.64775	0.720494	0.0085868	0.246382
Zcchc8	ENSRNOG00000001243	585.366	709.357	544.036	0.766942	-0.38281	0.0824103	1	793.513	544.036	0.685605	-0.544551	0.000783143	0.0494402
Pcbp3	ENSRNOG00000001245	7178.17	7528.13	7061.52	0.938018	-0.0923125	0.603839	1	7725.21	7061.52	0.914087	-0.129596	0.323452	1
Clip1	ENSRNOG00000001247	1114.7	1096.41	1120.8	1.02225	0.0317459	0.886029	1	1171.9	1120.8	0.956396	-0.0643194	0.655347	1
Col6a1	ENSRNOG00000001249	364.549	163.483	431.571	2.63985	1.40046	0.0341355	1	354.986	431.571	1.21574	0.281834	0.472674	1
Lfng	ENSRNOG00000001250	183.339	154.633	192.908	1.24752	0.319061	0.243657	1	133.49	192.908	1.44511	0.531178	0.00488575	0.171419
Grifin	ENSRNOG00000001251	78.7907	81.5085	77.8848	0.955542	-0.0656089	0.673968	1	415.736	77.8848	0.187342	-2.41625	0.501684	1
Chst12	ENSRNOG00000001252	128.861	142.058	124.462	0.876139	-0.190768	0.472667	1	136.287	124.462	0.913235	-0.130943	0.515057	1
Eif3b	ENSRNOG00000001253	993.106	926.403	1015.34	1.096	0.132252	0.522278	1	997.841	1015.34	1.01754	0.0250813	0.854361	1
Col6a2	ENSRNOG00000001254	388.826	178.387	458.972	2.5729	1.36339	0.0589853	1	452.47	458.972	1.01437	0.0205854	0.918369	1
Mlxip	ENSRNOG00000001255	147.373	161.154	142.78	0.885983	-0.174649	0.521279	1	173.424	142.78	0.8233	-0.28051	0.164939	0.990241
Atxn2	ENSRNOG00000001256	1704.27	1850.94	1655.38	0.894344	-0.161098	0.383544	1	2070.45	1655.38	0.799526	-0.322783	0.0177664	0.383645
Snx8	ENSRNOG00000001258	315.047	288.773	323.806	1.12131	0.165191	0.475773	1	309.703	323.806	1.04553	0.0642408	0.673043	1
Cux2	ENSRNOG00000001259	416.114	420.584	414.624	0.985828	-0.0205915	0.939168	1	405.3	414.624	1.023	0.0328122	0.801164	1
Nudt1	ENSRNOG00000001260	36.3503	31.6719	37.9097	1.19695	0.259365	0.591261	1	29.7127	37.9097	1.27587	0.351487	0.255932	1
Ftcd	ENSRNOG00000001261	12.4807	15.3702	11.5175	0.749339	-0.416309	0.51966	1	13.6227	11.5175	0.845463	-0.242187	0.662815	1
Spatc1l	ENSRNOG00000001262	4.57016	4.65763	4.54101	0.974961	-0.0365837	0.923259	1	4.76092	4.54101	0.953808	-0.068229	0.974597	1
Mad1l1	ENSRNOG00000001265	274.813	242.197	285.685	1.17956	0.238246	0.32746	1	291.503	285.685	0.980043	-0.0290833	0.859464	1
Lss	ENSRNOG00000001267	502.9	492.777	506.274	1.02739	0.0389826	0.889128	1	490.949	506.274	1.03122	0.0443454	0.782138	1
PPP1CC	ENSRNOG00000001269	4986.67	5324.14	4874.18	0.915488	-0.127388	0.478011	1	5194.5	4874.18	0.938336	-0.0918242	0.490822	1
Hvcn1	ENSRNOG00000001270	12.8342	10.2468	13.6966	1.33668	0.418651	0.641313	1	14.0997	13.6966	0.971414	-0.0418425	0.981064	1
Card6	ENSRNOG00000001271	45.0472	34.9322	48.4189	1.38608	0.471012	0.429683	1	45.2334	48.4189	1.07042	0.098183	0.787	1
Mcm3ap	ENSRNOG00000001272	1392.26	1452.25	1372.26	0.944922	-0.0817329	0.651944	1	1368.34	1372.26	1.00287	0.00412943	0.995706	1
PSMG3	ENSRNOG00000001273	169.608	261.759	138.891	0.530608	-0.914282	0.000174462	0.0459954	114.619	138.891	1.21177	0.277111	0.139939	0.944011
Vps29	ENSRNOG00000001274	404.424	438.749	392.983	0.895689	-0.15893	0.44304	1	409.532	392.983	0.95959	-0.0595097	0.701487	1
Tmem184a	ENSRNOG00000001275	3.48696	0.465763	4.49402	9.64873	3.27034	0.109418	1	1.48578	4.49402	3.02469	1.59679	0.102671	0.850689
Pcnt	ENSRNOG00000001276	710.787	750.81	697.446	0.928925	-0.106366	0.585231	1	746.131	697.446	0.93475	-0.0973482	0.505682	1
Mafk	ENSRNOG00000001277	122.778	121.098	123.338	1.01849	0.0264355	0.948106	1	121.378	123.338	1.01614	0.0231024	0.890195	1
Gpn3	ENSRNOG00000001278	332.294	319.513	336.555	1.05333	0.0749638	0.763481	1	289.29	336.555	1.16338	0.218324	0.173457	1
Anapc7	ENSRNOG00000001283	562.278	566.834	560.76	0.989285	-0.0155416	0.920912	1	518.893	560.76	1.08069	0.111947	0.456031	1
Uncx	ENSRNOG00000001284	0	0	0					0	0
ATP2A2	ENSRNOG00000001285	5104.92	5336.71	5027.66	0.942089	-0.0860649	0.62263	1	5100.83	5027.66	0.985655	-0.0208454	0.864842	1
Gper1	ENSRNOG00000001287	8.16821	7.45221	8.40688	1.12811	0.173902	0.959341	1	7.70515	8.40688	1.09107	0.125747	0.866982	1
Gpr146	ENSRNOG00000001288	111.605	122.03	108.129	0.886089	-0.174476	0.52123	1	109.106	108.129	0.991047	-0.0129741	0.961038	1
3110082I17Rik	ENSRNOG00000001289	131.058	152.77	123.82	0.810498	-0.303119	0.254807	1	168.025	123.82	0.736913	-0.440434	0.0238782	0.443791
Adap1	ENSRNOG00000001291	419.901	392.638	428.988	1.09258	0.127738	0.562746	1	382.939	428.988	1.12025	0.163825	0.281982	1
Get4	ENSRNOG00000001293	840.129	847.689	837.609	0.988109	-0.0172575	0.903021	1	811.733	837.609	1.03188	0.045272	0.773617	1
Ift81	ENSRNOG00000001294	1021.51	969.253	1038.93	1.07189	0.100158	0.637082	1	1064.34	1038.93	0.97613	-0.0348548	0.803731	1
S100b	ENSRNOG00000001295	400.756	283.184	439.947	1.55357	0.63559	0.142031	1	316.642	439.947	1.38942	0.474479	0.0968144	0.833211
P2rx7	ENSRNOG00000001296	13.4559	11.1783	14.2151	1.27166	0.346718	0.733254	1	11.923	14.2151	1.19224	0.253672	0.652231	1
Prmt2	ENSRNOG00000001297	349.848	339.075	353.439	1.04236	0.0598531	0.816315	1	335.999	353.439	1.0519	0.0730006	0.654659	1
SLC5A4B	ENSRNOG00000001298	0.256205	0	0.341606			1	1	0	0.341606			0.857251	1
Sun1	ENSRNOG00000001299	1015.16	1033.06	1009.19	0.976894	-0.0337257	0.85016	1	906.995	1009.19	1.11268	0.154036	0.278269	1
P2rx4	ENSRNOG00000001300	121.203	101.536	127.758	1.25825	0.331423	0.230728	1	106.462	127.758	1.20004	0.263086	0.162888	0.987512
Adora2a	ENSRNOG00000001302	67.5355	54.4943	71.8826	1.31908	0.399537	0.349334	1	57.3606	71.8826	1.25317	0.325582	0.248197	1
Specc1l	ENSRNOG00000001303	857.526	953.417	825.562	0.865898	-0.207731	0.286423	1	953.71	825.562	0.865632	-0.208174	0.144813	0.955154
Bcr	ENSRNOG00000001304	505.821	551.463	490.607	0.889646	-0.168696	0.40786	1	518.704	490.607	0.945834	-0.0803418	0.587133	1
Camkk2	ENSRNOG00000001309	263.645	253.375	267.069	1.05405	0.0759366	0.788101	1	255.715	267.069	1.0444	0.0626719	0.727686	1
Rab36	ENSRNOG00000001311	77.6272	64.7411	81.9226	1.26539	0.33958	0.34831	1	56.7882	81.9226	1.4426	0.528669	0.031118	0.500228
Pdgfa	ENSRNOG00000001312	126.289	110.852	131.435	1.18569	0.245721	0.410991	1	130.278	131.435	1.00888	0.0127595	0.903207	1
Gnaz	ENSRNOG00000001313	709.376	698.645	712.953	1.02048	0.0292491	0.900221	1	659.893	712.953	1.08041	0.111575	0.44687	1
Fam20c	ENSRNOG00000001314	223.465	228.224	221.878	0.972195	-0.0406821	0.85224	1	194.623	221.878	1.14004	0.189088	0.279445	1
Rtdr1	ENSRNOG00000001315	14.3545	28.8773	9.51359	0.329449	-1.60187	0.00630635	0.554204	25.8475	9.51359	0.368066	-1.44196	0.00189032	0.090741
Anapc5	ENSRNOG00000001316	2378.68	2423.36	2363.78	0.975414	-0.0359135	0.835302	1	2303.1	2363.78	1.02635	0.0375242	0.778736	1
Zfp68	ENSRNOG00000001317	788.794	918.019	745.719	0.812313	-0.299892	0.116727	1	934.499	745.719	0.797988	-0.325562	0.0202431	0.409422
Zfp157	ENSRNOG00000001323	342.365	353.048	338.804	0.959654	-0.0594134	0.772795	1	359.624	338.804	0.942107	-0.0860379	0.580917	1
Asmt	ENSRNOG00000001324	599.097	774.098	540.763	0.698571	-0.517521	0.364231	1	983.67	540.763	0.54974	-0.863179	0.0545029	0.661042
Il3ra	ENSRNOG00000001325	439.839	440.146	439.736	0.999068	-0.00134451	0.98054	1	564.011	439.736	0.779659	-0.359086	0.0306406	0.497355
Gjc3	ENSRNOG00000001329	4.52315	5.12339	4.32307	0.843791	-0.245043	0.804024	1	4.74074	4.32307	0.911899	-0.133054	0.919162	1
Rnf34	ENSRNOG00000001331	487.97	436.886	504.998	1.1559	0.20902	0.349084	1	445.351	504.998	1.13393	0.181332	0.233043	1
Azgp1	ENSRNOG00000001333	17.3403	9.78102	19.86	2.03046	1.02181	0.165179	1	18.5388	19.86	1.07127	0.0993171	0.860793	1
Zkscan1	ENSRNOG00000001335	404.722	393.57	408.44	1.03778	0.0535049	0.835393	1	395.406	408.44	1.03296	0.0467881	0.77065	1
Orai1	ENSRNOG00000001336	88.6683	106.66	82.6711	0.775092	-0.367561	0.297754	1	95.7387	82.6711	0.863508	-0.211719	0.438087	1
Setd1b	ENSRNOG00000001337	1279.42	1445.26	1224.14	0.847001	-0.239564	0.311999	1	1373.23	1224.14	0.891431	-0.165805	0.347303	1
Hpd	ENSRNOG00000001338	0.512409	0	0.683213			0.834158	1	0.550102	0.683213	1.24198	0.312636	1	1
PSMD9	ENSRNOG00000001339	341.573	315.787	350.168	1.10887	0.149095	0.523024	1	305.87	350.168	1.14483	0.195129	0.217761	1
Zfp113	ENSRNOG00000001341	97.3136	101.536	95.906	0.944548	-0.0823034	0.783345	1	97.8473	95.906	0.98016	-0.028911	0.908104	1
Wdr66	ENSRNOG00000001342	210.207	249.183	197.215	0.791447	-0.337436	0.163558	1	225.6	197.215	0.874181	-0.193995	0.271166	1
Bcl7a	ENSRNOG00000001343	344.101	352.117	341.43	0.969649	-0.0444661	0.828924	1	351.672	341.43	0.970875	-0.0426421	0.792991	1
ALDH2	ENSRNOG00000001344	298.049	212.854	326.447	1.53367	0.616987	0.309334	1	353.189	326.447	0.924284	-0.113592	0.792683	1
Mapkapk5	ENSRNOG00000001345	638.831	620.396	644.977	1.03962	0.0560564	0.80818	1	652.367	644.977	0.988671	-0.0164374	0.909268	1
Cops6	ENSRNOG00000001346	1087.99	1085.23	1088.91	1.00339	0.00488208	0.993202	1	1063.4	1088.91	1.02398	0.0341916	0.797607	1
NA	ENSRNOG00000001347	260.412	268.279	257.79	0.960901	-0.0575399	0.825625	1	263.234	257.79	0.979319	-0.0301498	0.885207	1
Erp29	ENSRNOG00000001348	680.174	599.903	706.932	1.17841	0.236842	0.256104	1	746.198	706.932	0.947378	-0.0779884	0.603597	1
Mcm7	ENSRNOG00000001349	258.629	241.731	264.261	1.0932	0.128562	0.607145	1	257.772	264.261	1.02517	0.0358691	0.840266	1
Naa25	ENSRNOG00000001350	459.359	478.339	453.032	0.947096	-0.078418	0.698774	1	449.357	453.032	1.00818	0.0117522	0.951403	1
Trafd1	ENSRNOG00000001351	3270.27	3379.11	3233.99	0.957053	-0.0633289	0.740126	1	3283.32	3233.99	0.984974	-0.0218419	0.869377	1
RGD1309762	ENSRNOG00000001352	3274.46	3820.19	3092.55	0.809528	-0.304847	0.0953753	1	3365.64	3092.55	0.91886	-0.122083	0.355939	1
Ap4m1	ENSRNOG00000001353	204.094	209.593	202.261	0.965015	-0.051376	0.824515	1	187.638	202.261	1.07793	0.108263	0.553609	1
TAF6	ENSRNOG00000001355	775.57	771.769	776.837	1.00657	0.00944247	0.986887	1	773.231	776.837	1.00466	0.00671182	0.967837	1
Mblac1	ENSRNOG00000001357	89.3292	78.2482	93.0229	1.18882	0.249529	0.457611	1	97.794	93.0229	0.951213	-0.0721601	0.752681	1
Stag3	ENSRNOG00000001360	15.2101	24.2197	12.2069	0.504007	-0.988485	0.128681	1	22.7154	12.2069	0.537384	-0.895976	0.077551	0.765414
Gpc2	ENSRNOG00000001367	40.2048	41.4529	39.7887	0.959853	-0.0591146	0.887753	1	49.3431	39.7887	0.806369	-0.310489	0.374452	1
Rph3a	ENSRNOG00000001368	2311.45	2353.03	2297.59	0.976437	-0.0344016	0.835559	1	2185.45	2297.59	1.05131	0.0721937	0.604744	1
Oas1a	ENSRNOG00000001369	6.60453	7.45221	6.32198	0.848336	-0.237292	0.753966	1	4.95992	6.32198	1.27461	0.350059	0.658311	1
Oas1h	ENSRNOG00000001370	0.98318	0.931526	1.0004	1.07393	0.102905	1	1	0.361869	1.0004	2.76453	1.46703	0.572991	1
Oas1b	ENSRNOG00000001372	192.769	170.004	200.357	1.17855	0.237011	0.414498	1	165.659	200.357	1.20945	0.274355	0.161391	0.986915
Rasal1	ENSRNOG00000001374	85.5096	100.605	80.4778	0.79994	-0.322036	0.338864	1	89.2864	80.4778	0.901345	-0.149848	0.548863	1
Gal3st4	ENSRNOG00000001375	29.4873	29.8088	29.3801	0.985619	-0.0208982	0.964662	1	30.6193	29.3801	0.95953	-0.0596005	0.903294	1
Mettl7a	ENSRNOG00000001376	486.006	412.666	510.452	1.23696	0.306801	0.30191	1	447.675	510.452	1.14023	0.189325	0.343814	1
Ddx54	ENSRNOG00000001377	481.121	484.859	479.875	0.98972	-0.014907	0.926347	1	483.215	479.875	0.993087	-0.0100073	0.941905	1
IQCD	ENSRNOG00000001378	85.2173	76.3851	88.1614	1.15417	0.206855	0.580456	1	103.035	88.1614	0.855642	-0.22492	0.367111	1
Cyp3a62	ENSRNOG00000001379	20.4199	22.3566	19.7744	0.884497	-0.17707	0.703347	1	22.8779	19.7744	0.864342	-0.210325	0.55678	1
Tpcn1	ENSRNOG00000001380	853.771	842.1	857.661	1.01848	0.0264173	0.90786	1	859.235	857.661	0.998169	-0.00264443	0.995518	1
Slc24a6	ENSRNOG00000001383	59.4006	32.1376	68.4882	2.13109	1.09159	0.0776358	1	45.4239	68.4882	1.50776	0.592406	0.128204	0.922804
Plbd2	ENSRNOG00000001385	418.599	353.514	440.294	1.24548	0.316698	0.322675	1	351.061	440.294	1.25418	0.326746	0.131267	0.929728
Mepce	ENSRNOG00000001387	287.178	254.772	297.979	1.16959	0.226004	0.348846	1	331.672	297.979	0.898415	-0.154546	0.359505	1
Sds	ENSRNOG00000001388	11.3814	13.0414	10.8281	0.830287	-0.268318	0.704579	1	10.4427	10.8281	1.0369	0.0522803	0.947895	1
Irs3	ENSRNOG00000001389	14.1068	11.6441	14.9277	1.282	0.358394	0.614633	1	12.1131	14.9277	1.23236	0.301422	0.481581	1
Sdsl	ENSRNOG00000001391	36.9597	30.7404	39.0329	1.26976	0.344556	0.455916	1	39.1831	39.0329	0.996166	-0.00554121	0.999527	1
Lhx5	ENSRNOG00000001392	0	0	0					0	0
Mospd3	ENSRNOG00000001396	271.052	251.512	277.565	1.10359	0.1422	0.553539	1	246.73	277.565	1.12498	0.169896	0.297751	1
Rbm19	ENSRNOG00000001397	215.319	233.347	209.31	0.896988	-0.15684	0.50637	1	227.126	209.31	0.921556	-0.117856	0.498816	1
Tbx5	ENSRNOG00000001399	24.0257	16.3017	26.6003	1.63175	0.70642	0.230207	1	19.0324	26.6003	1.39763	0.482985	0.207541	1
Lrch4	ENSRNOG00000001402	611.167	604.095	613.524	1.01561	0.0223456	0.947592	1	652.862	613.524	0.939746	-0.0896577	0.601797	1
Agfg2	ENSRNOG00000001404	205.614	227.758	198.233	0.870366	-0.200307	0.386115	1	235.324	198.233	0.842381	-0.247456	0.146774	0.958929
Tfr2	ENSRNOG00000001407	99.619	100.139	99.4457	0.993076	-0.010024	0.94884	1	102.382	99.4457	0.971321	-0.0419803	0.839617	1
Actl6b	ENSRNOG00000001408	437.43	464.366	428.452	0.922661	-0.116128	0.581779	1	400.723	428.452	1.0692	0.0965279	0.543793	1
Gnb2	ENSRNOG00000001409	1277.76	1121.56	1329.83	1.1857	0.245738	0.285234	1	1156.47	1329.83	1.1499	0.201513	0.198525	1
Gigyf1	ENSRNOG00000001410	1305.38	1325.1	1298.8	0.980158	-0.0289134	0.901257	1	1559.18	1298.8	0.833007	-0.2636	0.183242	1
Epo	ENSRNOG00000001412	0.352986	0.931526	0.160139	0.171911	-2.54027	0.485151	1	0.376465	0.160139	0.425376	-1.23319	0.977266	1
Serpine1	ENSRNOG00000001414	27.6689	18.6305	30.6817	1.64685	0.719711	0.270368	1	31.615	30.6817	0.970479	-0.0432315	0.977537	1
Ap1s1	ENSRNOG00000001415	405.742	385.186	412.594	1.07116	0.099169	0.662913	1	394.593	412.594	1.04562	0.0643578	0.66474	1
Vgf	ENSRNOG00000001416	160.289	153.236	162.64	1.06137	0.0859296	0.762039	1	150.944	162.64	1.07749	0.107675	0.556753	1
Plod3	ENSRNOG00000001417	350.577	316.253	362.018	1.14471	0.19498	0.397331	1	357.443	362.018	1.0128	0.0183468	0.902502	1
Znhit1	ENSRNOG00000001418	159.134	161.154	158.461	0.983287	-0.0243161	0.897339	1	143.59	158.461	1.10356	0.142167	0.483019	1
Cldn15	ENSRNOG00000001419	16.5156	17.2332	16.2764	0.944479	-0.0824098	0.873223	1	17.9378	16.2764	0.907382	-0.140219	0.750307	1
FIS1	ENSRNOG00000001420	815.433	731.714	843.34	1.15255	0.204835	0.473793	1	778.026	843.34	1.08395	0.116295	0.540693	1
Col26a1	ENSRNOG00000001422	1.09327	0.465763	1.30244	2.79636	1.48355	1	1	1.28657	1.30244	1.01234	0.0176868	1	1
Cux1	ENSRNOG00000001424	1153.17	1206.79	1135.3	0.940758	-0.0881049	0.65166	1	1133.85	1135.3	1.00128	0.00184098	0.972506	1
Sh2b2	ENSRNOG00000001425	39.2559	42.8502	38.0578	0.888159	-0.171111	0.661478	1	39.9929	38.0578	0.951614	-0.0715521	0.825338	1
Prkrip1	ENSRNOG00000001426	420.461	425.707	418.712	0.983568	-0.0239027	0.886264	1	430.366	418.712	0.972921	-0.0396052	0.788662	1
Orai2	ENSRNOG00000001427	169.026	165.812	170.097	1.02585	0.0368133	0.924243	1	162.545	170.097	1.04646	0.0655199	0.73744	1
Alkbh4	ENSRNOG00000001428	145.776	138.332	148.258	1.07176	0.0999795	0.747919	1	119.035	148.258	1.24549	0.316719	0.11023	0.872834
Lrwd1	ENSRNOG00000001429	318.787	316.719	319.476	1.00871	0.0125044	0.980201	1	318.665	319.476	1.00255	0.00366732	0.991183	1
Polr2j	ENSRNOG00000001430	251.856	240.334	255.697	1.06393	0.0893981	0.769205	1	214.93	255.697	1.18968	0.250569	0.202973	1
RASA4	ENSRNOG00000001431	261.029	274.334	256.594	0.935332	-0.0964501	0.650203	1	229.131	256.594	1.11985	0.163312	0.342221	1
Dtx2	ENSRNOG00000001432	175.966	158.825	181.68	1.1439	0.193956	0.476675	1	154.712	181.68	1.17431	0.231812	0.208804	1
Zp3	ENSRNOG00000001434	0.750663	1.39729	0.535121	0.382971	-1.38469	0.54871	1	0.548238	0.535121	0.976075	-0.0349367	1	1
Srcrb4d	ENSRNOG00000001435	69.4408	58.2204	73.1809	1.25696	0.329943	0.391649	1	56.9438	73.1809	1.28514	0.36193	0.160055	0.984586
Ywhag	ENSRNOG00000001436	4076.48	4125.26	4060.22	0.984233	-0.0229281	0.888671	1	4053.84	4060.22	1.00157	0.00226794	0.985966	1
Srrm3	ENSRNOG00000001439	1095.65	1103.86	1092.92	0.990091	-0.014367	0.929419	1	1218.54	1092.92	0.896907	-0.15697	0.270742	1
Mdh2	ENSRNOG00000001440	1752.75	1727.52	1761.16	1.01947	0.0278251	0.930577	1	1507.98	1761.16	1.16789	0.223907	0.187809	1
Tmem120a	ENSRNOG00000001441	206.058	195.62	209.537	1.07114	0.0991484	0.715534	1	221.686	209.537	0.945198	-0.0813111	0.633983	1
Por	ENSRNOG00000001442	970.77	902.649	993.477	1.10062	0.138322	0.497039	1	859.998	993.477	1.15521	0.208152	0.136519	0.937463
Rhbdd2	ENSRNOG00000001443	407.185	408.474	406.755	0.995792	-0.00608389	0.969959	1	405.018	406.755	1.00429	0.00617389	0.97664	1
Ccl26	ENSRNOG00000001444	0.120104	0	0.160139			1	1	0	0.160139			1	1
Hip1	ENSRNOG00000001448	1947.21	1992.53	1932.1	0.969669	-0.0444362	0.805295	1	1922.4	1932.1	1.00504	0.00725677	0.956542	1
Pom121	ENSRNOG00000001449	1376.78	1339.53	1389.19	1.03707	0.0525111	0.801716	1	1415.76	1389.19	0.981228	-0.027339	0.853469	1
Nsun5	ENSRNOG00000001450	265.464	272.006	263.283	0.967933	-0.0470211	0.81864	1	253.493	263.283	1.03862	0.0546709	0.765914	1
Fkbp6	ENSRNOG00000001451	0.256205	0	0.341606			1	1	0.182746	0.341606	1.8693	0.902496	1	1
Fzd9	ENSRNOG00000001452	78.5385	81.9743	77.3932	0.944116	-0.0829638	0.789448	1	68.829	77.3932	1.12443	0.169191	0.492599	1
Baz1b	ENSRNOG00000001453	3362.67	3573.8	3292.3	0.921232	-0.118363	0.50593	1	3696.09	3292.3	0.890753	-0.166903	0.206222	1
Eif4h	ENSRNOG00000001454	5141.51	4686.04	5293.33	1.1296	0.175807	0.360395	1	4881.92	5293.33	1.08427	0.116729	0.373574	1
Kif13a	ENSRNOG00000001455	1124.3	1319.04	1059.39	0.803152	-0.316255	0.0973985	1	1414.03	1059.39	0.749199	-0.41658	0.00272783	0.115196
Nup153	ENSRNOG00000001456	1285.76	1514.2	1209.62	0.798852	-0.324	0.0831876	1	1378.57	1209.62	0.877443	-0.188622	0.165124	0.990241
Rfc2	ENSRNOG00000001457	190.051	172.332	195.957	1.13709	0.185346	0.484074	1	165.663	195.957	1.18287	0.242286	0.17807	1
Vps37c	ENSRNOG00000001460	279.303	291.568	275.215	0.943914	-0.0832724	0.702993	1	266.139	275.215	1.0341	0.0483782	0.779982	1
Ids	ENSRNOG00000001465	818.609	834.182	813.418	0.975109	-0.0363643	0.865519	1	651.939	813.418	1.24769	0.319261	0.0552975	0.666433
Cyp2c24	ENSRNOG00000001466	0	0	0					0	0
Eln	ENSRNOG00000001469	746.302	571.491	804.572	1.40785	0.49349	0.34998	1	878.773	804.572	0.915563	-0.127269	0.742896	1
Limk1	ENSRNOG00000001470	567.326	551.929	572.458	1.03719	0.0526861	0.814409	1	533.981	572.458	1.07206	0.100381	0.495653	1
Wbscr28	ENSRNOG00000001474	3.39154	3.7261	3.28002	0.880281	-0.183964	0.874949	1	3.84698	3.28002	0.852621	-0.230024	0.848549	1
Cldn4	ENSRNOG00000001476	40.5009	2.32882	53.2249	22.8549	4.51443	0.0106673	0.719219	7.92774	53.2249	6.71375	2.74712	0.00266994	0.114132
Gtf2ird1	ENSRNOG00000001478	230.487	249.649	224.099	0.897658	-0.155763	0.554563	1	305.975	224.099	0.73241	-0.449277	0.0241101	0.446121
Gtf2i	ENSRNOG00000001479	5051.57	5128.98	5025.77	0.979876	-0.0293288	0.856819	1	5001.35	5025.77	1.00488	0.00702529	0.963189	1
Ncf1	ENSRNOG00000001480	84.1777	68.4672	89.4145	1.30595	0.385097	0.266887	1	72.1397	89.4145	1.23946	0.309716	0.183591	1
GTF2IRD2	ENSRNOG00000001482	238.671	247.786	235.633	0.950953	-0.0725535	0.733051	1	236.732	235.633	0.995358	-0.00671298	0.953602	1
Wbscr16	ENSRNOG00000001483	184.666	188.168	183.498	0.975182	-0.0362573	0.865252	1	177.588	183.498	1.03328	0.0472297	0.800193	1
Gatsl2	ENSRNOG00000001484	1394.49	1466.22	1370.58	0.934771	-0.0973157	0.610334	1	1337.23	1370.58	1.02494	0.035544	0.78866	1
Fam120b	ENSRNOG00000001487	1322.32	1292.03	1332.41	1.03126	0.0444049	0.840819	1	1244.14	1332.41	1.07095	0.0988948	0.478039	1
Psmb1	ENSRNOG00000001488	1395.87	1362.36	1407.05	1.0328	0.0465661	0.883013	1	1108.9	1407.05	1.26886	0.343538	0.0584202	0.680951
Tbp	ENSRNOG00000001489	272.829	292.033	266.428	0.91232	-0.132388	0.542879	1	304.209	266.428	0.875806	-0.191316	0.240278	1
Pdcd2	ENSRNOG00000001490	230.618	244.06	226.137	0.926565	-0.110036	0.620212	1	240.086	226.137	0.941901	-0.0863521	0.60287	1
Slc8a2	ENSRNOG00000001492	303.269	333.486	293.196	0.879186	-0.18576	0.409345	1	326.393	293.196	0.898293	-0.154742	0.346387	1
KPTN	ENSRNOG00000001493	413.282	429.899	407.743	0.948461	-0.0763395	0.72036	1	356.222	407.743	1.14463	0.194882	0.20915	1
Napa	ENSRNOG00000001494	2147.56	2267.8	2107.48	0.929307	-0.105773	0.566185	1	1943.66	2107.48	1.08429	0.116747	0.385281	1
Mia	ENSRNOG00000001499	8.72538	9.78102	8.3735	0.856097	-0.224154	0.785251	1	8.798	8.3735	0.951751	-0.0713446	0.96669	1
Rab4b	ENSRNOG00000001500	626.091	605.026	633.113	1.04642	0.0654652	0.774356	1	632.835	633.113	1.00044	0.000633941	1	1
Snrpa	ENSRNOG00000001501	204.825	212.388	202.303	0.952519	-0.0701809	0.752385	1	217.189	202.303	0.931463	-0.10243	0.546569	1
Tmem35	ENSRNOG00000001506	647.866	694.453	632.338	0.910555	-0.135181	0.494149	1	652.426	632.338	0.969209	-0.0451196	0.757224	1
NA	ENSRNOG00000001510	0	0	0					0	0
NA	ENSRNOG00000001511	0	0	0					0	0
NA	ENSRNOG00000001512	0.372645	0.465763	0.341606	0.733434	-0.447262	0.861744	1	0.370978	0.341606	0.920826	-0.119	1	1
Cdca7	ENSRNOG00000001514	55.228	41.4529	59.8197	1.44308	0.529146	0.198567	1	40.8794	59.8197	1.46332	0.549246	0.0459745	0.608105
Zak	ENSRNOG00000001515	107.217	90.358	112.837	1.24878	0.320516	0.295106	1	97.296	112.837	1.15973	0.213789	0.295514	1
Rapgef4	ENSRNOG00000001516	213.327	210.991	214.106	1.01476	0.0211448	0.947544	1	194.799	214.106	1.09911	0.136337	0.437141	1
Pdk1	ENSRNOG00000001517	230.751	197.949	241.685	1.22094	0.287996	0.259089	1	203.29	241.685	1.18887	0.24959	0.146923	0.959304
Itga6	ENSRNOG00000001518	175.922	132.742	190.315	1.43372	0.519763	0.0922821	1	172.676	190.315	1.10216	0.140328	0.499502	1
Dlx2	ENSRNOG00000001519	0.250221	0.465763	0.178374	0.382971	-1.38469	0.676941	1	0.188232	0.178374	0.947624	-0.077613	1	1
Dlx1	ENSRNOG00000001520	2.12712	2.79458	1.90464	0.681548	-0.553113	0.694346	1	3.09965	1.90464	0.61447	-0.702585	0.568952	1
Metap1d	ENSRNOG00000001522	43.9038	61.9465	37.8896	0.61165	-0.709222	0.0397553	1	52.958	37.8896	0.715464	-0.483049	0.0637528	0.705051
Hat1	ENSRNOG00000001524	523.894	559.381	512.065	0.915413	-0.127505	0.518727	1	563.205	512.065	0.909199	-0.137333	0.349429	1
Igsf11	ENSRNOG00000001525	1424.4	1553.32	1381.43	0.889339	-0.169195	0.372708	1	1501.85	1381.43	0.919818	-0.12058	0.389339	1
Cd80	ENSRNOG00000001527	3.38556	4.19187	3.11679	0.743532	-0.427534	0.702737	1	4.60178	3.11679	0.6773	-0.562132	0.55264	1
Gap43	ENSRNOG00000001528	423.764	446.201	416.285	0.932954	-0.100122	0.675003	1	510.648	416.285	0.81521	-0.294757	0.0975722	0.834978
Chac2	ENSRNOG00000001531	44.9752	46.1105	44.5968	0.967172	-0.0481559	0.888724	1	49.9955	44.5968	0.892017	-0.164857	0.558419	1
Cyyr1	ENSRNOG00000001544	14.8793	7.45221	17.355	2.32884	1.21961	0.159789	1	12.6832	17.355	1.36835	0.452437	0.406556	1
Agps	ENSRNOG00000001547	221.234	224.964	219.991	0.977895	-0.0322484	0.876688	1	228.095	219.991	0.964468	-0.0521941	0.773918	1
Nfe2l2	ENSRNOG00000001548	254.765	230.087	262.991	1.14301	0.192836	0.491022	1	226.025	262.991	1.16355	0.218532	0.242696	1
Gabpa	ENSRNOG00000001549	547.642	606.889	527.893	0.869834	-0.201188	0.315221	1	648.658	527.893	0.813823	-0.297212	0.0433635	0.588272
Atp5j	ENSRNOG00000001551	582.986	600.369	577.191	0.961395	-0.0567984	0.807209	1	637.987	577.191	0.904708	-0.144476	0.444955	1
RGD1563888	ENSRNOG00000001554	1174.9	1379.12	1106.82	0.802556	-0.317326	0.121357	1	1215.21	1106.82	0.910808	-0.134781	0.357496	1
Btg3	ENSRNOG00000001555	132.29	125.756	134.468	1.06928	0.0966402	0.742531	1	150.025	134.468	0.896307	-0.157936	0.401705	1
NA	ENSRNOG00000001556	1228.31	1285.04	1209.41	0.941143	-0.0875142	0.650097	1	1558.44	1209.41	0.776038	-0.365802	0.0128388	0.318999
Cxadr	ENSRNOG00000001557	311.442	319.979	308.596	0.964426	-0.052257	0.795857	1	263.021	308.596	1.17328	0.230544	0.182642	1
Mtx2	ENSRNOG00000001559	245.494	268.279	237.899	0.886759	-0.173386	0.433459	1	247.443	237.899	0.961429	-0.0567477	0.719808	1
NA	ENSRNOG00000001566	0	0	0					0	0
Krtap14	ENSRNOG00000001567	0	0	0					0	0
2310061N02Rik	ENSRNOG00000001570	0	0	0					0	0
Cldn8	ENSRNOG00000001571	2.00219	0.931526	2.35907	2.53248	1.34055	0.8139	1	0.370978	2.35907	6.35906	2.66881	0.14865	0.961694
Hoxd1	ENSRNOG00000001572	0.252541	0.465763	0.181467	0.389612	-1.35989	0.544693	1	0	0.181467			1	1
Usp25	ENSRNOG00000001573	482.622	451.324	493.055	1.09246	0.127583	0.564608	1	536.715	493.055	0.918652	-0.122409	0.415942	1
Grik1	ENSRNOG00000001575	1078.3	1087.56	1075.22	0.988656	-0.0164591	0.919149	1	951.562	1075.22	1.12995	0.176261	0.21215	1
Hoxd3	ENSRNOG00000001577	0	0	0					0	0
Hoxd4	ENSRNOG00000001578	0.1361	0	0.181467			1	1	0	0.181467			1	1
Hoxd9	ENSRNOG00000001580	0	0	0					0	0
Hoxd10	ENSRNOG00000001581	0.1361	0	0.181467			1	1	0	0.181467			1	1
Bach1	ENSRNOG00000001582	291.365	289.239	292.074	1.0098	0.0140726	0.983208	1	266.047	292.074	1.09783	0.134651	0.439294	1
Map3k7cl	ENSRNOG00000001584	56.7713	43.7817	61.1011	1.39559	0.48087	0.207994	1	52.6779	61.1011	1.1599	0.214001	0.392989	1
Nrip1	ENSRNOG00000001585	1123.13	1080.1	1137.48	1.05312	0.0746655	0.724439	1	1138.67	1137.48	0.998948	-0.00151893	0.990758	1
Hoxd12	ENSRNOG00000001587	0	0	0					0	0
Hoxd13	ENSRNOG00000001588	0	0	0					0	0
Evx2	ENSRNOG00000001589	0	0	0					0	0
NA	ENSRNOG00000001591	0.253885	0	0.338513			1	1	0	0.338513			0.788745	1
Cct8	ENSRNOG00000001592	1974.1	2186.29	1903.36	0.87059	-0.199934	0.272712	1	2131.19	1903.36	0.8931	-0.163106	0.220697	1
Lnp	ENSRNOG00000001593	236.78	278.526	222.864	0.800155	-0.321649	0.159444	1	271.342	222.864	0.821341	-0.283946	0.0905951	0.810942
NA	ENSRNOG00000001595	0.386321	0.465763	0.359841	0.772583	-0.372238	0.859525	1	0.188232	0.359841	1.91168	0.934843	1	1
ATP5G3	ENSRNOG00000001596	1668.09	1655.32	1672.35	1.01029	0.0147654	0.965605	1	1656.99	1672.35	1.00927	0.0133153	0.934424	1
Atf2	ENSRNOG00000001597	669.643	714.015	654.852	0.917141	-0.124785	0.527553	1	659.328	654.852	0.993211	-0.00982829	0.939739	1
Usp16	ENSRNOG00000001598	544.982	600.369	526.52	0.876995	-0.18936	0.34274	1	692.877	526.52	0.759903	-0.396112	0.00727584	0.223865
Rwdd2b	ENSRNOG00000001599	187.963	231.018	173.611	0.751504	-0.412146	0.0754007	1	218.059	173.611	0.796169	-0.328854	0.0539912	0.658256
NA	ENSRNOG00000001601	0	0	0					0	0
Ltn1	ENSRNOG00000001602	763.541	907.306	715.62	0.78873	-0.342397	0.0783636	1	854.986	715.62	0.836995	-0.256708	0.070129	0.734461
N6amt1	ENSRNOG00000001603	122.962	119.701	124.049	1.03632	0.0514761	0.887743	1	125.808	124.049	0.986024	-0.0203059	0.9112	1
Adamts5	ENSRNOG00000001606	890.916	864.456	899.736	1.04081	0.0577085	0.820387	1	882.636	899.736	1.01937	0.0276822	0.859307	1
Adamts1	ENSRNOG00000001607	998.224	836.976	1051.97	1.25687	0.32984	0.416091	1	1045.85	1051.97	1.00585	0.00841969	0.944373	1
Nxpe3	ENSRNOG00000001608	110.099	108.989	110.469	1.01359	0.0194715	0.979356	1	111.908	110.469	0.987145	-0.0186659	0.924475	1
Cep97	ENSRNOG00000001609	208.203	232.882	199.976	0.858704	-0.219768	0.364561	1	212.594	199.976	0.940649	-0.0882722	0.619219	1
Rpl24	ENSRNOG00000001611	1581.69	1514.66	1604.03	1.059	0.0827074	0.791847	1	1487.05	1604.03	1.07866	0.109246	0.576036	1
Zbtb11	ENSRNOG00000001613	567.815	639.027	544.078	0.851417	-0.232063	0.238742	1	619.818	544.078	0.877804	-0.18803	0.189966	1
Senp7	ENSRNOG00000001616	940.495	1080.1	893.958	0.827659	-0.272891	0.154783	1	1121.72	893.958	0.796954	-0.327432	0.0195644	0.405738
Ripk4	ENSRNOG00000001618	76.5601	62.4122	81.276	1.30224	0.381001	0.407013	1	63.1882	81.276	1.28625	0.363175	0.229375	1
Prdm15	ENSRNOG00000001620	165.565	179.319	160.98	0.897732	-0.155643	0.544212	1	159.625	160.98	1.00849	0.0122004	0.960627	1
C2cd2	ENSRNOG00000001621	297.583	284.115	302.072	1.0632	0.0884155	0.725778	1	285.846	302.072	1.05677	0.0796562	0.623108	1
Impg2	ENSRNOG00000001622	9966.07	10969.7	9631.54	0.878017	-0.187679	0.295681	1	9820.2	9631.54	0.980788	-0.0279867	0.825535	1
Zfp295	ENSRNOG00000001623	429.769	427.57	430.502	1.00686	0.00985679	0.994797	1	423.637	430.502	1.0162	0.0231908	0.892212	1
Abi3bp	ENSRNOG00000001627	185.435	114.578	209.054	1.82456	0.867549	0.134902	1	304.314	209.054	0.686968	-0.541684	0.162695	0.986915
Pcp4	ENSRNOG00000001628	2241.42	2156.48	2269.73	1.05251	0.0738406	0.868891	1	2607.2	2269.73	0.870563	-0.199979	0.441839	1
Wrb	ENSRNOG00000001629	1047.49	1097.34	1030.88	0.939435	-0.0901346	0.629007	1	950.054	1030.88	1.08507	0.117792	0.402907	1
Brwd1	ENSRNOG00000001632	1567.72	1782.01	1496.28	0.839661	-0.25212	0.182929	1	1708.04	1496.28	0.876026	-0.190955	0.167952	0.994081
Tfg	ENSRNOG00000001633	785.346	873.306	756.027	0.865707	-0.20805	0.282208	1	967.425	756.027	0.781483	-0.355713	0.0119277	0.305292
Gpr128	ENSRNOG00000001634	0	0	0					0.361869	0	0		0.805601	1
Tomm70a	ENSRNOG00000001640	491.568	549.6	472.224	0.859213	-0.218912	0.287211	1	525.982	472.224	0.897794	-0.155544	0.303988	1
Tbc1d23	ENSRNOG00000001642	500.315	542.148	486.371	0.897118	-0.15663	0.445204	1	500.454	486.371	0.971859	-0.041181	0.790006	1
Psmg1	ENSRNOG00000001643	326.174	347.459	319.079	0.918322	-0.122928	0.55899	1	319.506	319.079	0.998665	-0.00192793	0.984706	1
Tmem30c	ENSRNOG00000001644	3.50163	5.58916	2.80579	0.502006	-0.994225	0.342075	1	3.13246	2.80579	0.895714	-0.15889	0.919765	1
Filip1l	ENSRNOG00000001645	262.339	251.046	266.104	1.05998	0.0840363	0.74198	1	293.667	266.104	0.906141	-0.142193	0.419131	1
Ets2	ENSRNOG00000001647	316.159	299.02	321.871	1.07642	0.106243	0.662509	1	310.46	321.871	1.03676	0.0520793	0.742561	1
Dcbld2	ENSRNOG00000001651	368.597	366.09	369.433	1.00913	0.0131152	0.982856	1	402.434	369.433	0.917995	-0.123441	0.441916	1
Erg	ENSRNOG00000001652	29.8422	24.6854	31.5612	1.27853	0.354491	0.505195	1	29.3799	31.5612	1.07424	0.103319	0.761958	1
St3gal6	ENSRNOG00000001653	35.4574	27.9458	37.9612	1.35839	0.441895	0.53509	1	42.7957	37.9612	0.887034	-0.172939	0.749373	1
Cpox	ENSRNOG00000001654	533.016	462.968	556.365	1.20173	0.265119	0.224038	1	546.853	556.365	1.0174	0.02488	0.880116	1
Kcnj15	ENSRNOG00000001656	2.37984	0.465763	3.01786	6.4794	2.69586	0.229143	1	1.10931	3.01786	2.72048	1.44386	0.184028	1
Cldnd1	ENSRNOG00000001657	713.221	635.767	739.039	1.16244	0.217153	0.297641	1	648.216	739.039	1.14011	0.189176	0.184478	1
Kcnj6	ENSRNOG00000001658	101.679	109.92	98.9319	0.900035	-0.151947	0.635683	1	94.7597	98.9319	1.04403	0.0621619	0.801353	1
DYRK1A	ENSRNOG00000001662	1160.39	1207.72	1144.61	0.947746	-0.0774281	0.672022	1	1214.69	1144.61	0.942308	-0.0857294	0.533582	1
NA	ENSRNOG00000001675	0	0	0					0	0
Gabrr3	ENSRNOG00000001679	97.2924	121.098	89.3571	0.737888	-0.438526	0.132369	1	109.067	89.3571	0.819285	-0.287562	0.181447	1
NA	ENSRNOG00000001680	52.634	59.6177	50.3061	0.843812	-0.245006	0.485525	1	60.8964	50.3061	0.826093	-0.275624	0.295206	1
Dscr3	ENSRNOG00000001681	446.018	431.762	450.769	1.04402	0.0621525	0.79485	1	410.481	450.769	1.09815	0.135074	0.379153	1
Ttc3	ENSRNOG00000001682	7191.05	7616.16	7049.34	0.925578	-0.111574	0.518043	1	7685.3	7049.34	0.917251	-0.124612	0.332111	1
Ripply3	ENSRNOG00000001684	10.2986	8.38373	10.9369	1.30454	0.383543	0.642408	1	11.9286	10.9369	0.916867	-0.125216	0.851373	1
Hlcs	ENSRNOG00000001686	101.141	94.0841	103.494	1.10001	0.13752	0.686525	1	95.2163	103.494	1.08693	0.120262	0.579558	1
Crybg3	ENSRNOG00000001687	275.49	300.417	267.181	0.889367	-0.169149	0.422622	1	297.962	267.181	0.896695	-0.15731	0.310955	1
Sim2	ENSRNOG00000001688	6.83346	7.91797	6.47196	0.817376	-0.290929	0.750508	1	9.9128	6.47196	0.652889	-0.615091	0.396678	1
ARL6	ENSRNOG00000001689	852.793	961.801	816.457	0.848884	-0.236361	0.251547	1	956.85	816.457	0.853276	-0.228916	0.132303	0.929982
Cldn14	ENSRNOG00000001691	0	0	0					0	0
Chaf1b	ENSRNOG00000001692	14.9441	17.2332	14.181	0.822889	-0.281231	0.648121	1	12.6815	14.181	1.11824	0.161234	0.763232	1
NA	ENSRNOG00000001694	16.5389	18.6305	15.8418	0.850312	-0.233936	0.65453	1	19.5463	15.8418	0.810474	-0.303162	0.452135	1
Setd4	ENSRNOG00000001699	302.512	305.075	301.658	0.988799	-0.0162505	0.93224	1	298.458	301.658	1.01072	0.0153857	0.926299	1
Dfnb31	ENSRNOG00000001700	2559.85	2543.53	2565.29	1.00855	0.0122887	0.965081	1	2683.36	2565.29	0.956	-0.0649173	0.628256	1
Cbr3	ENSRNOG00000001701	6.26628	5.12339	6.64724	1.29743	0.375655	0.765145	1	7.55314	6.64724	0.880063	-0.184322	0.831588	1
Runx1	ENSRNOG00000001704	8.54433	3.26034	10.3057	3.16091	1.66034	0.155509	1	7.71053	10.3057	1.33657	0.418534	0.532495	1
Kalrn	ENSRNOG00000001706	397.494	378.665	403.77	1.0663	0.0926098	0.684113	1	423.856	403.77	0.952611	-0.0700414	0.664749	1
Vwa5b2	ENSRNOG00000001707	361.925	401.022	348.892	0.870008	-0.200899	0.460316	1	366.792	348.892	0.9512	-0.0721792	0.711069	1
Dvl3	ENSRNOG00000001708	816.318	885.415	793.285	0.895947	-0.158515	0.421475	1	909.048	793.285	0.872655	-0.196517	0.17381	1
Ap2m1	ENSRNOG00000001709	6268.44	6206.29	6289.16	1.01335	0.0191348	0.933298	1	5755.29	6289.16	1.09276	0.127978	0.329772	1
Abcf3	ENSRNOG00000001710	1142.31	1133.2	1145.35	1.01072	0.0153857	0.95287	1	1108.86	1145.35	1.0329	0.046707	0.733625	1
Hrasls	ENSRNOG00000001711	10.5491	15.8359	8.78684	0.554867	-0.849786	0.275205	1	14.4981	8.78684	0.606068	-0.722449	0.246449	1
ALG3	ENSRNOG00000001712	271.122	265.951	272.845	1.02593	0.0369255	0.896054	1	274.576	272.845	0.993699	-0.00911988	0.969591	1
NA	ENSRNOG00000001713	0	0	0					0	0
Atp13a4	ENSRNOG00000001714	8.37848	5.12339	9.46351	1.84712	0.885276	0.444502	1	10.7166	9.46351	0.883074	-0.179394	0.789159	1
Ece2	ENSRNOG00000001715	380.25	439.68	360.44	0.819778	-0.286694	0.173619	1	409.684	360.44	0.879802	-0.184749	0.228987	1
Opa1	ENSRNOG00000001717	1322.62	1364.69	1308.6	0.958905	-0.0605408	0.74234	1	1346.31	1308.6	0.971992	-0.0409834	0.768694	1
Psmd2	ENSRNOG00000001719	2563.46	2587.31	2555.51	0.987708	-0.0178441	0.903058	1	2489.52	2555.51	1.02651	0.037746	0.785538	1
Hes1	ENSRNOG00000001720	179.94	171.401	182.786	1.06643	0.0927847	0.824287	1	206.532	182.786	0.885026	-0.176208	0.526682	1
Atp13a3	ENSRNOG00000001724	69.5763	80.1112	66.0646	0.824661	-0.278127	0.436463	1	83.0276	66.0646	0.795695	-0.329712	0.222263	1
Tmem44	ENSRNOG00000001726	34.6198	30.2746	36.0682	1.19137	0.252618	0.620867	1	36.4202	36.0682	0.990334	-0.0140132	0.981173	1
Lsg1	ENSRNOG00000001727	442.639	446.201	441.452	0.989356	-0.0154387	0.932435	1	457.606	441.452	0.964697	-0.0518518	0.743618	1
Fam43a	ENSRNOG00000001728	0	0	0					0	0
Xxylt1	ENSRNOG00000001729	106.481	97.3445	109.526	1.12514	0.170107	0.597951	1	85.2503	109.526	1.28476	0.361501	0.0959932	0.830457
Acap2	ENSRNOG00000001730	483.063	514.668	472.528	0.918122	-0.123242	0.553797	1	548.451	472.528	0.861568	-0.214963	0.165623	0.991034
NA	ENSRNOG00000001732	0.386321	0.465763	0.359841	0.772583	-0.372238	0.778757	1	0	0.359841			0.745717	1
Ppp1r2	ENSRNOG00000001733	414.997	407.077	417.637	1.02594	0.0369497	0.887279	1	448.899	417.637	0.930359	-0.104141	0.501334	1
Bdh1	ENSRNOG00000001736	301.811	289.239	306.002	1.05795	0.0812777	0.74295	1	286.627	306.002	1.0676	0.0943669	0.556777	1
Eif4g1	ENSRNOG00000001738	631.209	639.027	628.602	0.983687	-0.0237287	0.886894	1	676.317	628.602	0.929449	-0.105552	0.472784	1
Mfi2	ENSRNOG00000001739	10.4148	8.38373	11.0918	1.32301	0.403824	0.693748	1	16.1485	11.0918	0.686859	-0.541914	0.297933	1
Clcn2	ENSRNOG00000001742	56.2771	49.8366	58.4239	1.17231	0.229351	0.593744	1	66.3782	58.4239	0.880166	-0.184152	0.500714	1
Ncbp2	ENSRNOG00000001746	304.253	300.883	305.377	1.01493	0.0213871	0.954659	1	276.485	305.377	1.1045	0.143388	0.368089	1
Pak2	ENSRNOG00000001747	119.232	119.701	119.075	0.994773	-0.00756115	0.951727	1	125.266	119.075	0.950582	-0.073117	0.728544	1
Polr2h	ENSRNOG00000001748	1.99469	2.32882	1.88331	0.808699	-0.306325	0.800578	1	1.28844	1.88331	1.4617	0.547651	0.795433	1
Chrd	ENSRNOG00000001750	46.2989	57.2889	42.6356	0.744222	-0.426195	0.252626	1	49.5444	42.6356	0.860554	-0.216662	0.445113	1
Nrros	ENSRNOG00000001752	28.9736	19.0963	32.2661	1.68965	0.756726	0.114772	1	30.6007	32.2661	1.05442	0.0764544	0.784568	1
Fbxo45	ENSRNOG00000001753	180.105	189.566	176.951	0.933457	-0.0993452	0.688775	1	176.616	176.951	1.0019	0.00273428	0.996819	1
Wdr53	ENSRNOG00000001754	90.8993	86.6319	92.3217	1.06568	0.0917711	0.812496	1	88.8481	92.3217	1.0391	0.0553289	0.824437	1
NA	ENSRNOG00000001756	281.801	308.801	272.801	0.883421	-0.178828	0.449298	1	286.859	272.801	0.950993	-0.0724932	0.692378	1
Tm4sf19	ENSRNOG00000001757	8.90314	18.1648	5.81593	0.320177	-1.64306	0.0323703	1	13.9006	5.81593	0.418394	-1.25707	0.0426908	0.581784
Tctex1d2	ENSRNOG00000001758	173.571	151.839	180.815	1.19084	0.251978	0.347618	1	173.901	180.815	1.03976	0.0562552	0.764138	1
Pcyt1a	ENSRNOG00000001762	880.577	932.458	863.283	0.925815	-0.111204	0.547976	1	887.724	863.283	0.972467	-0.0402781	0.759215	1
Vps8	ENSRNOG00000001764	538.235	687	488.646	0.711275	-0.491522	0.0144796	0.836445	624.473	488.646	0.782493	-0.35385	0.0161667	0.365178
Slc51a	ENSRNOG00000001765	5.9771	6.98645	5.64065	0.807371	-0.308696	0.75639	1	4.39357	5.64065	1.28384	0.36047	0.722637	1
Tfrc	ENSRNOG00000001766	1453.96	1699.1	1372.24	0.807625	-0.308242	0.0976903	1	1514.68	1372.24	0.905962	-0.142477	0.298852	1
RGD1562339	ENSRNOG00000001767	362.768	357.706	364.456	1.01887	0.0269688	0.928734	1	351.016	364.456	1.03829	0.0542052	0.73521	1
Tnk2	ENSRNOG00000001769	3233.85	3345.11	3196.77	0.955654	-0.0654392	0.711048	1	3321.56	3196.77	0.962431	-0.055245	0.674708	1
Ehhadh	ENSRNOG00000001770	350.768	170.935	410.712	2.40274	1.26468	9.01391e-07	0.000487795	205.66	410.712	1.99705	0.997869	3.83752e-09	1.31772e-06
Senp2	ENSRNOG00000001773	960.397	990.212	950.459	0.959854	-0.0591137	0.740181	1	988.298	950.459	0.961713	-0.0563221	0.682261	1
Lrch3	ENSRNOG00000001774	677.282	751.742	652.462	0.867933	-0.204344	0.312888	1	766.215	652.462	0.851538	-0.231857	0.118232	0.893313
Muc20	ENSRNOG00000001776	13.3802	4.19187	16.443	3.9226	1.97181	0.126283	1	5.16823	16.443	3.18155	1.66973	0.0273386	0.471595
Muc4	ENSRNOG00000001777	155.271	11.1783	203.302	18.1872	4.18485	0.00627882	0.554153	59.7233	203.302	3.40407	1.76726	0.0282955	0.477743
Lmln	ENSRNOG00000001781	530.458	560.779	520.351	0.927908	-0.107946	0.614809	1	532.161	520.351	0.977808	-0.0323765	0.835245	1
Osbpl11	ENSRNOG00000001782	322.686	326.5	321.414	0.984423	-0.0226491	0.910965	1	343.558	321.414	0.935546	-0.0961191	0.556693	1
Tra2b	ENSRNOG00000001783	1868.26	2072.18	1800.29	0.868791	-0.202918	0.266995	1	2178.3	1800.29	0.826466	-0.274972	0.0405967	0.57108
Etv5	ENSRNOG00000001785	461.729	390.775	485.38	1.24209	0.312775	0.163142	1	438.503	485.38	1.1069	0.146526	0.33782	1
Snx4	ENSRNOG00000001786	534.12	555.655	526.941	0.948324	-0.076548	0.699401	1	572.973	526.941	0.919661	-0.120826	0.424555	1
Zfp148	ENSRNOG00000001789	975.763	1051.69	950.454	0.903737	-0.146025	0.453397	1	980.851	950.454	0.969009	-0.0454179	0.756532	1
Slc12a8	ENSRNOG00000001792	3.7289	3.7261	3.72983	1.001	0.00144093	1	1	6.82765	3.72983	0.546283	-0.872279	0.231593	1
Heg1	ENSRNOG00000001793	1364.37	1536.09	1307.13	0.850946	-0.23286	0.232278	1	1494.45	1307.13	0.874651	-0.19322	0.177953	1
Muc13	ENSRNOG00000001794	3.81699	1.39729	4.62355	3.30894	1.72637	0.406037	1	2.60058	4.62355	1.7779	0.83017	0.439111	1
Itgb5	ENSRNOG00000001795	540.142	446.667	571.301	1.27903	0.355051	0.0953214	1	515.081	571.301	1.10915	0.149451	0.292929	1
Dgkg	ENSRNOG00000001796	36.9647	30.7404	39.0395	1.26998	0.344802	0.419795	1	46.9207	39.0395	0.832033	-0.265288	0.418311	1
Umps	ENSRNOG00000001797	327.121	336.281	324.068	0.963682	-0.0533707	0.798327	1	327.085	324.068	0.990775	-0.0133704	0.93975	1
Dnajb11	ENSRNOG00000001803	1001.84	970.65	1012.23	1.04284	0.0605193	0.7862	1	1064.49	1012.23	0.950908	-0.0726226	0.601198	1
Itpr2	ENSRNOG00000001804	123.547	116.441	125.916	1.08138	0.112869	0.755576	1	112.449	125.916	1.11976	0.163196	0.463376	1
Fetub	ENSRNOG00000001806	1.47593	1.39729	1.50214	1.07504	0.104392	1	1	1.4894	1.50214	1.00856	0.0122912	1	1
Sspn	ENSRNOG00000001807	74.2137	27.48	89.7915	3.26752	1.7082	0.0381453	1	78.8527	89.7915	1.13873	0.18742	0.683644	1
Asun	ENSRNOG00000001808	654.405	752.673	621.649	0.825922	-0.275923	0.237487	1	728.008	621.649	0.853904	-0.227855	0.184481	1
Hrg	ENSRNOG00000001809	0	0	0					0	0
Fgfr1op2	ENSRNOG00000001811	561.216	577.08	555.928	0.963346	-0.0538737	0.767511	1	624.14	555.928	0.890711	-0.166971	0.253385	1
Dnm1l	ENSRNOG00000001813	1842.4	1867.71	1833.97	0.981934	-0.0263018	0.867803	1	1936.87	1833.97	0.946871	-0.0787608	0.553272	1
Eif4a2	ENSRNOG00000001815	3633.31	3892.38	3546.96	0.911257	-0.13407	0.449691	1	3773.11	3546.96	0.940064	-0.0891697	0.490799	1
Rfc4	ENSRNOG00000001816	134.604	180.25	119.389	0.66235	-0.594334	0.0134506	0.813523	163.874	119.389	0.728539	-0.456922	0.0105305	0.280626
Tm7sf3	ENSRNOG00000001817	490.931	425.242	512.828	1.20597	0.270191	0.207752	1	463.37	512.828	1.10673	0.146309	0.319713	1
Fgd4	ENSRNOG00000001818	854.391	878.895	846.223	0.962827	-0.0546518	0.771094	1	794.092	846.223	1.06565	0.091733	0.532405	1
MED21	ENSRNOG00000001820	82.9496	88.9607	80.9459	0.909906	-0.136211	0.631996	1	81.7202	80.9459	0.990525	-0.0137347	0.93463	1
Adipoq	ENSRNOG00000001821	0.719648	1.86305	0.338513	0.181698	-2.46039	0.277216	1	0.361869	0.338513	0.935456	-0.0962579	1	1
St6gal1	ENSRNOG00000001823	151.227	127.153	159.251	1.25243	0.324733	0.378289	1	149.481	159.251	1.06536	0.0913357	0.694669	1
PKP2	ENSRNOG00000001825	967.771	904.046	989.013	1.09399	0.129594	0.548241	1	922.961	989.013	1.07157	0.09972	0.498572	1
Masp1	ENSRNOG00000001827	15.1268	9.78102	16.9087	1.72872	0.789706	0.643823	1	19.4995	16.9087	0.867134	-0.205673	0.839486	1
Stk38l	ENSRNOG00000001828	475.951	537.025	455.593	0.848365	-0.237244	0.254099	1	495.753	455.593	0.918991	-0.121877	0.43385	1
Ube2v2	ENSRNOG00000001829	476.136	524.915	459.877	0.876098	-0.190836	0.477254	1	583.149	459.877	0.78861	-0.342616	0.0901832	0.810372
NA	ENSRNOG00000001830	1.14065	1.39729	1.0551	0.755105	-0.40525	0.833503	1	0.544615	1.0551	1.93733	0.954072	0.707303	1
Mcm4	ENSRNOG00000001833	469.617	539.354	446.371	0.827605	-0.272986	0.18256	1	477.028	446.371	0.935734	-0.0958289	0.523194	1
Mzt2b	ENSRNOG00000001834	172.206	131.345	185.826	1.41479	0.50059	0.0643829	1	161.282	185.826	1.15218	0.204364	0.270541	1
Sst	ENSRNOG00000001837	83.8474	69.3987	88.6636	1.2776	0.353434	0.293953	1	72.3194	88.6636	1.226	0.29396	0.198235	1
Vpreb2	ENSRNOG00000001839	0	0	0					0	0
Rep15	ENSRNOG00000001840	1.65574	0.465763	2.0524	4.40654	2.13965	0.567731	1	2.7414	2.0524	0.748671	-0.417597	0.800148	1
Mrps35	ENSRNOG00000001842	289.102	357.706	266.234	0.744283	-0.426077	0.0526137	1	355.925	266.234	0.748008	-0.418874	0.00952829	0.263994
Bcl6	ENSRNOG00000001843	292.347	277.129	297.42	1.07322	0.101942	0.662548	1	282.082	297.42	1.05437	0.0763838	0.623505	1
Klhl42	ENSRNOG00000001844	221.056	200.744	227.826	1.13491	0.182578	0.49506	1	201.98	227.826	1.12797	0.173723	0.334623	1
Top3b	ENSRNOG00000001845	618.002	564.505	635.835	1.12636	0.171667	0.427104	1	534.791	635.835	1.18894	0.249677	0.0913059	0.813481
Ccdc91	ENSRNOG00000001847	286.818	280.389	288.961	1.03057	0.043444	0.871252	1	294.809	288.961	0.980163	-0.0289067	0.875682	1
Mapk1	ENSRNOG00000001849	1840.05	2018.62	1780.53	0.882053	-0.181064	0.328764	1	1824.07	1780.53	0.976128	-0.0348575	0.792418	1
Far2	ENSRNOG00000001851	69.8846	72.659	68.9598	0.949088	-0.0753858	0.809688	1	60.6025	68.9598	1.1379	0.186379	0.45905	1
ERGIC2	ENSRNOG00000001852	114.411	118.77	112.958	0.951068	-0.0723793	0.76327	1	130.758	112.958	0.863868	-0.211118	0.287651	1
Tmtc1	ENSRNOG00000001854	205.145	198.881	207.234	1.042	0.0593533	0.840947	1	169.295	207.234	1.2241	0.291722	0.115434	0.884414
Ypel1	ENSRNOG00000001858	22.4688	28.4115	20.4879	0.721111	-0.471707	0.361461	1	31.3009	20.4879	0.654545	-0.611435	0.11967	0.896933
Sdf2l1	ENSRNOG00000001859	66.3271	64.7411	66.8558	1.03266	0.0463722	0.930368	1	74.3122	66.8558	0.899661	-0.152547	0.505043	1
Ccdc116	ENSRNOG00000001860	2.29155	0.931526	2.7449	2.94667	1.55908	0.699449	1	1.09472	2.7449	2.5074	1.32619	0.395567	1
Ydjc	ENSRNOG00000001861	48.3825	49.8366	47.8978	0.961097	-0.0572465	0.866966	1	45.3901	47.8978	1.05525	0.0775833	0.802944	1
Ube2l3	ENSRNOG00000001862	956.159	981.363	947.758	0.965757	-0.0502675	0.77128	1	957.48	947.758	0.989846	-0.0147236	0.904336	1
Hic2	ENSRNOG00000001863	237.174	220.306	242.796	1.10209	0.140237	0.582824	1	293.926	242.796	0.826044	-0.275709	0.110334	0.872834
Tmem191c	ENSRNOG00000001864	86.4576	75.9194	89.9703	1.18508	0.244982	0.498339	1	74.7408	89.9703	1.20376	0.267553	0.26393	1
Serpind1	ENSRNOG00000001865	2.739	5.12339	1.9442	0.379475	-1.39792	0.330084	1	2.40323	1.9442	0.808994	-0.3058	0.870065	1
Pi4ka	ENSRNOG00000001866	2275.93	2390.3	2237.8	0.936203	-0.0951069	0.600448	1	2061.68	2237.8	1.08543	0.118263	0.384106	1
Snap29	ENSRNOG00000001867	459.339	482.53	451.608	0.935917	-0.0955479	0.632668	1	485.335	451.608	0.930508	-0.10391	0.491255	1
Crkl	ENSRNOG00000001868	560.252	559.847	560.388	1.00097	0.00139209	1	1	507.111	560.388	1.10506	0.144125	0.347991	1
Rab44	ENSRNOG00000001869	0.1361	0	0.181467			1	1	0.370978	0.181467	0.489158	-1.03163	0.985518	1
Lztr1	ENSRNOG00000001870	595.224	616.67	588.076	0.953631	-0.068497	0.734807	1	529.503	588.076	1.11062	0.151364	0.301387	1
4930451C15Rik	ENSRNOG00000001872	1.91622	1.39729	2.0892	1.49518	0.58032	0.965986	1	4.08087	2.0892	0.51195	-0.965925	0.387022	1
P2rx6	ENSRNOG00000001873	44.8698	46.5763	44.301	0.951148	-0.0722583	0.836472	1	43.8289	44.301	1.01077	0.0154555	0.976234	1
Slc7a4	ENSRNOG00000001874	109.597	80.577	119.27	1.4802	0.565791	0.0607565	1	83.3137	119.27	1.43158	0.517604	0.0117	0.301687
Smpd4	ENSRNOG00000001875	563.607	659.986	531.48	0.80529	-0.312421	0.119901	1	569.024	531.48	0.93402	-0.0984743	0.499976	1
Ccdc74a	ENSRNOG00000001876	5.92794	4.65763	6.35138	1.36365	0.447474	0.775029	1	6.68155	6.35138	0.950585	-0.073112	0.99308	1
Med15	ENSRNOG00000001877	863.726	896.594	852.769	0.951121	-0.0722988	0.709304	1	989.212	852.769	0.86207	-0.214123	0.132517	0.930819
Klhl22	ENSRNOG00000001878	625.497	638.095	621.298	0.973676	-0.0384866	0.833286	1	521.587	621.298	1.19117	0.252378	0.0883194	0.805552
Dgcr6	ENSRNOG00000001880	503.393	459.242	518.11	1.12819	0.174004	0.424718	1	438.898	518.11	1.18048	0.239373	0.108119	0.867022
Ranbp1	ENSRNOG00000001884	616.472	638.561	609.109	0.953877	-0.0681242	0.725338	1	669.098	609.109	0.910344	-0.135517	0.354969	1
Trmt2a	ENSRNOG00000001885	452.938	432.228	459.841	1.06388	0.0893412	0.704585	1	408.634	459.841	1.12531	0.170324	0.275968	1
Dgcr8	ENSRNOG00000001886	844.584	938.978	813.119	0.865961	-0.207625	0.274665	1	913.106	813.119	0.890497	-0.167317	0.228439	1
Arvcf	ENSRNOG00000001888	725.574	713.083	729.738	1.02336	0.0333073	0.882476	1	799.268	729.738	0.913008	-0.131301	0.385435	1
Comt	ENSRNOG00000001889	543.201	527.244	548.52	1.04035	0.0570737	0.792053	1	533.279	548.52	1.02858	0.0406539	0.767877	1
Txnrd2	ENSRNOG00000001890	140.697	163.017	133.257	0.817439	-0.290817	0.240122	1	167.26	133.257	0.796703	-0.327886	0.0717725	0.740306
Gnb1l	ENSRNOG00000001891	56.5918	73.5906	50.9255	0.692012	-0.531132	0.117656	1	58.4299	50.9255	0.871566	-0.198318	0.421685	1
Tbx1	ENSRNOG00000001892	16.6208	13.0414	17.8139	1.36596	0.449911	0.612092	1	28.0437	17.8139	0.635221	-0.65467	0.230501	1
NA	ENSRNOG00000001893	0.116441	0.465763	0	0		0.509728	1	0	0
Klhl6	ENSRNOG00000001908	21.6255	9.78102	25.5736	2.61461	1.3866	0.0508538	1	9.3537	25.5736	2.73406	1.45105	0.00153886	0.0799826
Map6d1	ENSRNOG00000001911	135.769	136.003	135.692	0.997712	-0.00330398	0.984417	1	120.355	135.692	1.12743	0.173036	0.40995	1
Tecrl	ENSRNOG00000001912	0.876751	0.931526	0.858493	0.921598	-0.11779	0.952524	1	0.358247	0.858493	2.39637	1.26085	0.68394	1
Chodl	ENSRNOG00000001915	48.6397	45.6448	49.638	1.08749	0.120996	0.813173	1	55.9216	49.638	0.887636	-0.17196	0.572997	1
Tmprss15	ENSRNOG00000001916	1.15664	1.39729	1.07643	0.770369	-0.376378	0.812866	1	1.28481	1.07643	0.837809	-0.255306	0.956867	1
NA	ENSRNOG00000001918	0	0	0					0	0
Tprg1	ENSRNOG00000001923	3.90893	0.465763	5.05666	10.8567	3.44052	0.129899	1	0.559211	5.05666	9.04249	3.17672	0.00872547	0.249677
Tp63	ENSRNOG00000001924	15.5588	2.32882	19.9688	8.57466	3.10008	0.0540599	1	3.85982	19.9688	5.17351	2.37114	0.00781862	0.233622
Leprel1	ENSRNOG00000001925	74.4753	77.7824	73.3729	0.943309	-0.0841974	0.790015	1	78.4723	73.3729	0.935016	-0.096937	0.71026	1
Cldn1	ENSRNOG00000001926	74.9008	57.7546	80.6161	1.39584	0.481132	0.489589	1	97.8546	80.6161	0.823836	-0.279571	0.57595	1
Il1rap	ENSRNOG00000001928	120.717	103.865	126.334	1.21632	0.282528	0.338846	1	119.116	126.334	1.06059	0.0848717	0.647923	1
Ccdc50	ENSRNOG00000001930	228.9	245.457	223.381	0.910062	-0.135964	0.575913	1	255.018	223.381	0.875942	-0.191093	0.304086	1
Fgf12	ENSRNOG00000001931	267.308	283.184	262.016	0.925249	-0.112087	0.632024	1	261.43	262.016	1.00224	0.00322629	0.976641	1
NA	ENSRNOG00000001932	3.64677	3.26034	3.77558	1.15803	0.211674	1	1	1.09472	3.77558	3.44891	1.78614	0.199721	1
Vcsa1	ENSRNOG00000001942	0.13378	0	0.178374			1	1	0	0.178374			1	1
Retnlg	ENSRNOG00000001943	0	0	0					0	0
Vcsa2	ENSRNOG00000001945	0	0	0					0	0
NA	ENSRNOG00000001948	0	0	0					0.182746	0	0		0.992318	1
SMR3A	ENSRNOG00000001949	0	0	0					0	0
Cabs1	ENSRNOG00000001950	0	0	0					0	0
Csn3	ENSRNOG00000001951	0.120104	0	0.160139			1	1	0	0.160139			1	1
Bace2	ENSRNOG00000001953	183.506	89.8923	214.71	2.38853	1.25612	0.0644462	1	276.185	214.71	0.777414	-0.363244	0.414132	1
Retnla	ENSRNOG00000001955	0	0	0					0.188232	0	0		0.992464	1
Dzip3	ENSRNOG00000001956	321.618	323.24	321.078	0.993313	-0.0096794	0.953618	1	387.099	321.078	0.829447	-0.269779	0.102871	0.850873
ste2	ENSRNOG00000001957	0.1361	0	0.181467			1	1	0.544615	0.181467	0.333202	-1.58553	0.887248	1
Ift57	ENSRNOG00000001958	355.363	373.076	349.458	0.936695	-0.0943492	0.649067	1	445.141	349.458	0.785051	-0.349141	0.0248597	0.452324
Mx1	ENSRNOG00000001959	24.3758	19.0963	26.1356	1.36862	0.452724	1	1	14.1945	26.1356	1.84124	0.880681	0.614671	1
Sult1d1	ENSRNOG00000001960	22.7348	17.699	24.4134	1.37937	0.464007	0.452192	1	19.1144	24.4134	1.27723	0.353016	0.361647	1
Fam3b	ENSRNOG00000001962	0.664506	0	0.886007			0.466446	1	0.182746	0.886007	4.8483	2.27748	0.278048	1
Mx2	ENSRNOG00000001963	165.665	215.183	149.159	0.693177	-0.528705	0.297875	1	173.315	149.159	0.860627	-0.21654	0.576834	1
Cd47	ENSRNOG00000001964	351.325	326.966	359.445	1.09934	0.136633	0.548374	1	332.441	359.445	1.08123	0.112673	0.456752	1
Zbtb20	ENSRNOG00000001966	389.758	413.598	381.811	0.923147	-0.115368	0.622212	1	401.814	381.811	0.95022	-0.073667	0.695682	1
Sult1b1	ENSRNOG00000001967	0	0	0					0.188232	0	0		0.978318	1
Bbx	ENSRNOG00000001971	300.152	284.581	305.342	1.07295	0.101585	0.699476	1	299.151	305.342	1.02069	0.0295509	0.851225	1
Ugt2a1	ENSRNOG00000001973	0	0	0					0	0
Gramd1c	ENSRNOG00000001974	12.8388	12.5756	12.9266	1.02791	0.0397108	1	1	11.313	12.9266	1.14263	0.19236	0.722797	1
Ugt2a3	ENSRNOG00000001975	0	0	0					0	0
Tmprss2	ENSRNOG00000001976	9.74815	6.05492	10.9792	1.81327	0.858597	0.427197	1	9.98578	10.9792	1.09949	0.13683	0.874543	1
Rcan1	ENSRNOG00000001979	426.649	444.804	420.597	0.94558	-0.0807287	0.681249	1	450.58	420.597	0.933457	-0.0993442	0.502974	1
Ugt2b35	ENSRNOG00000001980	0.614198	0	0.81893			0.778173	1	0.917457	0.81893	0.892609	-0.1639	1	1
Cblb	ENSRNOG00000001982	265.115	284.581	258.626	0.908795	-0.137972	0.550668	1	297.721	258.626	0.868688	-0.203091	0.236911	1
Kcne1	ENSRNOG00000001984	0	0	0					0	0
4930563D23Rik	ENSRNOG00000001986	0	0	0					0	0
Alcam	ENSRNOG00000001989	334.527	336.281	333.943	0.993047	-0.0100661	0.956181	1	386.659	333.943	0.863663	-0.21146	0.194737	1
Ugt2b17	ENSRNOG00000001990	7.64394	2.79458	9.26039	3.3137	1.72844	0.190519	1	5.66565	9.26039	1.63448	0.708832	0.354474	1
Atp5o	ENSRNOG00000001991	1395.25	1267.34	1437.88	1.13457	0.182142	0.55187	1	1041.84	1437.88	1.38015	0.46482	0.0225696	0.432833
Atp6v1a	ENSRNOG00000001992	4023.65	4344.64	3916.66	0.901493	-0.149612	0.405085	1	4088.35	3916.66	0.958006	-0.0618938	0.633065	1
Ythdc1	ENSRNOG00000001996	1778.38	1884.01	1743.18	0.925247	-0.11209	0.528407	1	2218.75	1743.18	0.785655	-0.348031	0.00973643	0.267656
Itsn1	ENSRNOG00000002001	1228.25	1246.38	1222.2	0.980601	-0.0282618	0.867564	1	1294.07	1222.2	0.944463	-0.0824337	0.557862	1
Tmprss11bnl	ENSRNOG00000002002	14.2366	0.465763	18.8268	40.4215	5.33705	0.00477546	0.474408	1.47294	18.8268	12.7818	3.67602	7.6869e-05	0.00875054
Prdm8	ENSRNOG00000002004	1372.76	1237.53	1417.84	1.1457	0.196231	0.328421	1	1411.49	1417.84	1.0045	0.00647515	0.962228	1
Tmprss11f	ENSRNOG00000002005	0.1361	0	0.181467			1	1	0	0.181467			1	1
Tmprss11d	ENSRNOG00000002006	5.24026	0.465763	6.83176	14.6679	3.87459	0.0830599	1	1.09285	6.83176	6.25131	2.64416	0.016655	0.37073
Mrps6	ENSRNOG00000002010	92.2954	82.4401	95.5805	1.15939	0.21337	0.608085	1	86.066	95.5805	1.11055	0.151272	0.581447	1
Gnrhr	ENSRNOG00000002011	8.47726	3.26034	10.2162	3.13349	1.64777	0.0422771	1	5.88824	10.2162	1.73502	0.794955	0.107225	0.864493
Donson	ENSRNOG00000002012	187.635	195.62	184.974	0.945574	-0.080737	0.729443	1	199.896	184.974	0.925348	-0.111933	0.530886	1
Sidt1	ENSRNOG00000002013	134.586	145.318	131.009	0.90153	-0.149552	0.570882	1	123.701	131.009	1.05907	0.0827999	0.694784	1
Stap1	ENSRNOG00000002014	2.00336	3.26034	1.58436	0.485949	-1.04112	0.417164	1	2.7651	1.58436	0.572984	-0.803432	0.471007	1
Son	ENSRNOG00000002021	8823.42	9784.75	8502.98	0.869003	-0.202567	0.257146	1	9328.81	8502.98	0.911475	-0.133725	0.308337	1
Epha5	ENSRNOG00000002024	437.788	462.968	429.394	0.92748	-0.108612	0.620546	1	440.943	429.394	0.973808	-0.0382901	0.823458	1
Dnajc28	ENSRNOG00000002026	109.001	109.454	108.85	0.994475	-0.00799347	0.958053	1	113.012	108.85	0.963169	-0.0541387	0.808268	1
Tmem50b	ENSRNOG00000002028	1001.4	965.527	1013.36	1.04954	0.0697605	0.738591	1	931.124	1013.36	1.08832	0.122103	0.378477	1
NA	ENSRNOG00000002029	2.35769	3.7261	1.90155	0.510331	-0.970495	0.500776	1	0.917457	1.90155	2.07263	1.05146	0.513237	1
Naa11	ENSRNOG00000002031	26.0765	23.2882	27.0059	1.15964	0.213679	0.738417	1	23.0458	27.0059	1.17184	0.228772	0.547268	1
Ifngr2	ENSRNOG00000002032	259.521	212.854	275.077	1.29233	0.369975	0.121186	1	212.717	275.077	1.29316	0.3709	0.0234743	0.440624
NA	ENSRNOG00000002034	0	0	0					0	0
Paqr3	ENSRNOG00000002035	212.653	219.374	210.413	0.95915	-0.0601716	0.789239	1	211.336	210.413	0.995634	-0.00631292	0.979079	1
Paxbp1	ENSRNOG00000002036	791.614	900.786	755.224	0.838406	-0.25428	0.320965	1	974.833	755.224	0.774721	-0.368251	0.0536392	0.65754
Evi5	ENSRNOG00000002039	308.575	316.253	306.016	0.967631	-0.0474716	0.81611	1	332.847	306.016	0.919391	-0.121249	0.468983	1
Bmp2k	ENSRNOG00000002040	272.539	270.143	273.338	1.01183	0.0169662	0.952204	1	277.825	273.338	0.983849	-0.0234909	0.91796	1
Boc	ENSRNOG00000002041	137.015	85.2346	154.276	1.81001	0.855999	0.154987	1	131.466	154.276	1.17351	0.230824	0.530895	1
Gfi1	ENSRNOG00000002042	2.27458	2.79458	2.10125	0.751901	-0.411385	0.753222	1	1.63209	2.10125	1.28746	0.364528	0.869857	1
Gtpbp8	ENSRNOG00000002044	124.613	115.043	127.803	1.11091	0.151746	0.600024	1	140.738	127.803	0.908091	-0.139091	0.498535	1
Anxa3	ENSRNOG00000002045	98.3704	93.6184	99.9544	1.06768	0.094478	0.885398	1	88.1859	99.9544	1.13345	0.180721	0.580676	1
Cd200r1l	ENSRNOG00000002046	0	0	0					0	0
Igfbp7	ENSRNOG00000002050	1231.44	815.551	1370.08	1.67994	0.748409	0.176802	1	1422.14	1370.08	0.96339	-0.0538086	0.920016	1
Synj1	ENSRNOG00000002051	5771.36	6455.01	5543.47	0.858786	-0.219629	0.220655	1	5739.6	5543.47	0.965829	-0.0501609	0.692612	1
Ccdc80	ENSRNOG00000002052	202.446	137.4	224.128	1.6312	0.705937	0.202297	1	298.446	224.128	0.750983	-0.413148	0.270982	1
Fras1	ENSRNOG00000002053	148.978	139.263	152.216	1.09301	0.12831	0.687253	1	155.591	152.216	0.978313	-0.0316315	0.882585	1
GLMN	ENSRNOG00000002054	682.501	697.713	677.43	0.97093	-0.0425608	0.843005	1	758.811	677.43	0.892753	-0.163668	0.38683	1
Noa1	ENSRNOG00000002055	234.009	242.663	231.125	0.952454	-0.0702784	0.748699	1	197.389	231.125	1.17091	0.227632	0.194799	1
Slc10a6	ENSRNOG00000002057	4.80231	2.79458	5.47156	1.95792	0.969322	0.508459	1	3.13608	5.47156	1.74471	0.802989	0.314434	1
Ptpn13	ENSRNOG00000002061	360.387	333.952	369.199	1.10554	0.144757	0.683288	1	387.711	369.199	0.952252	-0.0705845	0.784748	1
Slc35a5	ENSRNOG00000002069	208.437	201.21	210.846	1.04789	0.0674872	0.799024	1	197.4	210.846	1.06811	0.0950667	0.574109	1
NA	ENSRNOG00000002070	0.500442	0.931526	0.356747	0.382971	-1.38469	0.604842	1	0.358247	0.356747	0.995815	-0.00605101	1	1
Eva1c	ENSRNOG00000002072	12.7793	8.38373	14.2445	1.69906	0.764737	0.287193	1	8.46708	14.2445	1.68233	0.750465	0.0992433	0.840924
BRDT	ENSRNOG00000002073	0.386321	0.465763	0.359841	0.772583	-0.372238	0.657657	1	0	0.359841			0.840296	1
Rest	ENSRNOG00000002074	209.755	190.031	216.33	1.13839	0.186994	0.479276	1	214.002	216.33	1.01088	0.0156074	0.915365	1
Cnot6l	ENSRNOG00000002075	448.861	490.914	434.844	0.885784	-0.174974	0.398359	1	491.283	434.844	0.885119	-0.176057	0.253987	1
MAPK10	ENSRNOG00000002079	719.24	793.194	694.589	0.875686	-0.191515	0.335413	1	683.707	694.589	1.01592	0.0227804	0.887347	1
Urb1	ENSRNOG00000002080	547.707	610.615	526.737	0.862633	-0.213181	0.295802	1	497.201	526.737	1.0594	0.0832522	0.598324	1
NA	ENSRNOG00000002084	0	0	0					0	0
THEGL	ENSRNOG00000002085	8.68153	2.79458	10.6438	3.80875	1.92932	0.0731892	1	3.66972	10.6438	2.90045	1.53628	0.0169202	0.375038
Ccng2	ENSRNOG00000002089	404.674	394.036	408.22	1.036	0.0510212	0.854455	1	375.276	408.22	1.08779	0.121394	0.453249	1
Gtf3c3	ENSRNOG00000002091	409.311	456.914	393.443	0.861089	-0.215767	0.29883	1	410.387	393.443	0.958712	-0.0608313	0.679328	1
Hunk	ENSRNOG00000002092	316.753	335.349	310.554	0.926062	-0.110819	0.630955	1	362.061	310.554	0.85774	-0.221388	0.189781	1
Tgfbr3	ENSRNOG00000002093	116.698	70.3302	132.155	1.87906	0.91001	0.0653049	1	104.593	132.155	1.26352	0.337444	0.283863	1
Atg3	ENSRNOG00000002094	596.084	559.847	608.163	1.0863	0.119426	0.585508	1	619.408	608.163	0.981845	-0.0264323	0.860308	1
Arhgap24	ENSRNOG00000002095	1719.56	1680.47	1732.59	1.03101	0.0440602	0.83962	1	1702.98	1732.59	1.01738	0.0248628	0.855818	1
Rasl11b	ENSRNOG00000002097	109.151	105.262	110.447	1.04925	0.0693629	0.841787	1	103.19	110.447	1.07032	0.0980442	0.628258	1
Wdfy3	ENSRNOG00000002099	4551.76	5048.41	4386.21	0.868831	-0.202852	0.260429	1	4816.64	4386.21	0.910637	-0.135052	0.303619	1
Srp72	ENSRNOG00000002100	1022.16	1170.93	972.575	0.830602	-0.267771	0.157279	1	1159.34	972.575	0.838902	-0.253425	0.0653341	0.713125
Paics	ENSRNOG00000002101	510.508	514.202	509.276	0.990419	-0.0138885	0.931084	1	452.617	509.276	1.12518	0.170156	0.248312	1
Scaf4	ENSRNOG00000002104	1059.86	1138.79	1033.55	0.907585	-0.139895	0.469037	1	1283.29	1033.55	0.805393	-0.312236	0.0272895	0.471595
Cdc7	ENSRNOG00000002105	76.3627	99.6733	68.5925	0.688173	-0.539157	0.0742207	1	105.032	68.5925	0.653065	-0.614702	0.00607039	0.199295
Usp46	ENSRNOG00000002106	800.445	829.99	790.597	0.952538	-0.070151	0.713243	1	797.675	790.597	0.991126	-0.012859	0.93407	1
Fam114a1l1	ENSRNOG00000002110	1.11794	1.39729	1.02482	0.733434	-0.447262	0.831418	1	1.65579	1.02482	0.61893	-0.692152	0.731296	1
Zfp644	ENSRNOG00000002112	967.4	1038.19	943.805	0.909091	-0.137504	0.471897	1	1051.25	943.805	0.89779	-0.15555	0.26851	1
Sod1	ENSRNOG00000002115	1583.13	1122.49	1736.68	1.54717	0.629632	0.0485916	1	1263.38	1736.68	1.37464	0.45905	0.0309578	0.499221
Rplp2	ENSRNOG00000002116	442.963	382.391	463.154	1.2112	0.276442	0.213473	1	407.097	463.154	1.1377	0.186119	0.219249	1
Barhl2	ENSRNOG00000002117	294.112	306.938	289.836	0.944283	-0.0827093	0.71182	1	284.436	289.836	1.01898	0.0271318	0.878143	1
Spata18	ENSRNOG00000002120	1.6174	1.86305	1.53552	0.824195	-0.278942	0.828362	1	2.21127	1.53552	0.694404	-0.526152	0.814763	1
Lrrc8d	ENSRNOG00000002121	759.055	680.014	785.402	1.15498	0.207867	0.310677	1	691.823	785.402	1.13526	0.183028	0.193023	1
Lrrc8c	ENSRNOG00000002122	73.7262	55.8916	79.6711	1.42546	0.511426	0.155583	1	69.8699	79.6711	1.14028	0.189385	0.423983	1
Ccni	ENSRNOG00000002125	3194.36	3298.07	3159.79	0.958074	-0.061791	0.719008	1	3459.7	3159.79	0.913313	-0.130819	0.320197	1
Ncam2	ENSRNOG00000002126	413.826	417.789	412.505	0.987352	-0.0183636	0.933859	1	408.895	412.505	1.00883	0.0126829	0.943364	1
NA	ENSRNOG00000002127	2.34767	3.26034	2.04345	0.62676	-0.674016	0.630467	1	3.12335	2.04345	0.65425	-0.612087	0.642804	1
Ppat	ENSRNOG00000002128	279.496	301.814	272.057	0.901403	-0.149755	0.486555	1	301.71	272.057	0.901715	-0.149257	0.352083	1
Lrrc8b	ENSRNOG00000002129	1465.74	1452.71	1470.09	1.01196	0.017151	0.94422	1	1462.85	1470.09	1.00495	0.00711947	0.958039	1
NA	ENSRNOG00000002130	0.120104	0	0.160139			1	1	0.179123	0.160139	0.894017	-0.161627	1	1
Mpa2l	ENSRNOG00000002134	1.94626	0.465763	2.43976	5.2382	2.38907	0.504466	1	0.559211	2.43976	4.36286	2.12528	0.174719	1
Sgcb	ENSRNOG00000002135	731.715	763.386	721.158	0.944684	-0.0820969	0.669447	1	808.673	721.158	0.891779	-0.165242	0.247852	1
Aasdh	ENSRNOG00000002137	447.666	401.953	462.904	1.15163	0.203683	0.496233	1	416.799	462.904	1.11062	0.15136	0.449166	1
C530008M17Rik	ENSRNOG00000002139	973.506	1171.86	907.388	0.774315	-0.369008	0.100383	1	1328.28	907.388	0.683129	-0.54977	0.000865482	0.0529288
Cd200	ENSRNOG00000002141	499.207	533.299	487.843	0.914764	-0.128528	0.518401	1	521.202	487.843	0.935995	-0.0954276	0.518141	1
Cds1	ENSRNOG00000002142	10777.2	11231.4	10625.8	0.94608	-0.0799656	0.660781	1	10144.9	10625.8	1.04741	0.0668232	0.658885	1
Exoc1	ENSRNOG00000002144	414.066	444.804	403.82	0.907861	-0.139457	0.508124	1	387.654	403.82	1.0417	0.0589426	0.706918	1
Tmprss7	ENSRNOG00000002145	16.6763	13.0414	17.888	1.37163	0.455895	0.577835	1	14.0762	17.888	1.27079	0.34573	0.492074	1
Pkd2	ENSRNOG00000002146	448.329	438.283	451.677	1.03056	0.0434294	0.846354	1	539.965	451.677	0.836493	-0.257574	0.0923231	0.817665
Nkx6-1	ENSRNOG00000002149	0	0	0					0.555588	0	0		0.499239	1
Tagln3	ENSRNOG00000002151	2282.73	1933.38	2399.18	1.24092	0.311416	0.300397	1	1924.21	2399.18	1.24684	0.318277	0.11584	0.884768
Dcun1d4	ENSRNOG00000002152	564.966	556.121	567.914	1.02121	0.0302737	0.924541	1	601.95	567.914	0.943458	-0.08397	0.56057	1
Cep135	ENSRNOG00000002153	206.775	219.84	202.421	0.920763	-0.119099	0.617143	1	238.5	202.421	0.848722	-0.236635	0.187245	1
Mepe	ENSRNOG00000002154	1.21606	1.86305	1.0004	0.536967	-0.897095	0.630836	1	1.47118	1.0004	0.679996	-0.556402	0.807588	1
NA	ENSRNOG00000002156	0.370325	0.465763	0.338513	0.726792	-0.460386	0.780402	1	0.540992	0.338513	0.625726	-0.676398	0.981447	1
Ibsp	ENSRNOG00000002158	0.253885	0	0.338513			1	1	0.564697	0.338513	0.599459	-0.738267	0.970733	1
Agpat9	ENSRNOG00000002159	13.1995	16.3017	12.1654	0.746267	-0.422236	0.429576	1	14.0525	12.1654	0.865712	-0.208041	0.613261	1
Tlr6	ENSRNOG00000002161	9.37981	6.52068	10.3328	1.58463	0.664143	0.471693	1	3.86355	10.3328	2.67444	1.41924	0.014709	0.346183
Klf3	ENSRNOG00000002163	368.26	319.979	384.353	1.20118	0.264454	0.404919	1	396.978	384.353	0.968196	-0.0466289	0.825828	1
Nmu	ENSRNOG00000002164	17.5894	13.0414	19.1054	1.46498	0.550885	0.562535	1	15.9401	19.1054	1.19857	0.261318	0.663185	1
Fam175a	ENSRNOG00000002165	122.37	129.016	120.154	0.931312	-0.102664	0.708107	1	141.451	120.154	0.849441	-0.235414	0.238791	1
Dmp1	ENSRNOG00000002167	2.02937	1.39729	2.24006	1.60315	0.680906	0.901247	1	1.64482	2.24006	1.36189	0.445608	0.769447	1
Dspp	ENSRNOG00000002168	0	0	0					0	0
Pdcl2	ENSRNOG00000002169	37.6944	32.6034	39.3914	1.2082	0.272857	0.564451	1	39.3128	39.3914	1.002	0.00287966	1	1
Phldb2	ENSRNOG00000002171	60.9181	39.1241	68.1828	1.74273	0.80135	0.0602533	1	65.1905	68.1828	1.0459	0.064745	0.792411	1
Cwh43	ENSRNOG00000002174	14.4868	0.931526	19.0052	20.4022	4.35065	0.0120425	0.771472	3.50695	19.0052	5.41929	2.4381	0.00477248	0.168574
Clock	ENSRNOG00000002175	574.778	643.219	551.964	0.858128	-0.220735	0.278513	1	669.921	551.964	0.823923	-0.279418	0.0629835	0.700612
Pvrl3	ENSRNOG00000002176	381.681	395.433	377.097	0.953631	-0.0684973	0.830227	1	455.438	377.097	0.827988	-0.272319	0.31693	1
Gnpda2	ENSRNOG00000002177	137.443	156.496	131.092	0.837669	-0.255549	0.312561	1	157.969	131.092	0.829859	-0.269062	0.149522	0.964546
Mrps18c	ENSRNOG00000002178	154.912	167.675	150.657	0.898509	-0.154396	0.586685	1	167.805	150.657	0.897811	-0.155516	0.473763	1
Tbc1d1	ENSRNOG00000002180	207.791	196.552	211.537	1.07624	0.106001	0.671936	1	221.792	211.537	0.953765	-0.0682943	0.733307	1
Helq	ENSRNOG00000002181	178.266	172.332	180.244	1.04591	0.0647607	0.855652	1	166.456	180.244	1.08283	0.114812	0.568605	1
Sept11	ENSRNOG00000002182	483.922	462.037	491.217	1.06316	0.0883534	0.690358	1	511.561	491.217	0.960232	-0.0585448	0.731084	1
PGM2	ENSRNOG00000002185	145.337	125.756	151.864	1.20761	0.272154	0.402549	1	136.617	151.864	1.11161	0.152646	0.489839	1
Nudt9	ENSRNOG00000002186	458.112	436.886	465.188	1.06478	0.0905582	0.692107	1	490.337	465.188	0.948711	-0.0759594	0.614349	1
Ropn1	ENSRNOG00000002187	0.116441	0.465763	0	0		0.506816	1	0	0
Hpse	ENSRNOG00000002188	150.811	99.2075	168.012	1.69354	0.760039	0.242779	1	181.259	168.012	0.926913	-0.109494	0.833696	1
RGD1563065	ENSRNOG00000002190	293.156	330.226	280.8	0.850326	-0.233912	0.300437	1	263.822	280.8	1.06435	0.0899778	0.614102	1
0610040J01Rik	ENSRNOG00000002191	32.6523	28.4115	34.0658	1.19901	0.261848	0.606242	1	26.9767	34.0658	1.26279	0.336611	0.293216	1
Rell1	ENSRNOG00000002192	69.6095	50.3024	76.0452	1.51176	0.59623	0.0963478	1	71.5075	76.0452	1.06346	0.0887624	0.691272	1
Coq2	ENSRNOG00000002194	327.76	308.801	334.08	1.08186	0.113517	0.637063	1	335.717	334.08	0.995125	-0.0070504	0.953578	1
NA	ENSRNOG00000002195	2.31702	2.79458	2.15784	0.772153	-0.373042	0.811312	1	1.44748	2.15784	1.49076	0.576048	0.681333	1
Ociad2	ENSRNOG00000002196	26.7645	26.5485	26.8365	1.01085	0.0155657	1	1	30.1147	26.8365	0.891144	-0.16627	0.630999	1
NA	ENSRNOG00000002198	52.2601	54.0285	51.6706	0.956359	-0.0643761	0.854067	1	47.2982	51.6706	1.09244	0.127559	0.67875	1
Tmem165	ENSRNOG00000002199	50.2169	64.7411	45.3755	0.700877	-0.512767	0.0871142	1	75.9393	45.3755	0.597524	-0.742932	0.000736985	0.0478468
NA	ENSRNOG00000002200	0	0	0					0	0
NA	ENSRNOG00000002201	0.75799	0.465763	0.855399	1.83655	0.877002	1	1	0	0.855399			0.293298	1
Sowahb	ENSRNOG00000002202	61.6486	59.6177	62.3255	1.04542	0.0640831	0.922599	1	53.1228	62.3255	1.17324	0.230493	0.400675	1
Lin54	ENSRNOG00000002203	282.671	322.308	269.458	0.836027	-0.258378	0.246404	1	275.281	269.458	0.978848	-0.0308425	0.854051	1
Ccdc158	ENSRNOG00000002204	44.8133	42.3844	45.6229	1.07641	0.106223	0.816776	1	52.3861	45.6229	0.870897	-0.199427	0.471129	1
Ociad1	ENSRNOG00000002205	1667.91	1682.8	1662.94	0.988198	-0.0171279	0.917869	1	1637.59	1662.94	1.01548	0.0221673	0.863119	1
Guf1	ENSRNOG00000002207	399.049	566.834	343.12	0.605328	-0.72421	0.000404205	0.0944554	546.482	343.12	0.627872	-0.671458	1.09078e-05	0.00184974
Shroom3	ENSRNOG00000002208	2421.13	2061.47	2541.02	1.23263	0.301735	0.138595	1	2175.09	2541.02	1.16824	0.224331	0.110071	0.872797
Arap2	ENSRNOG00000002209	93.9793	99.6733	92.0813	0.923831	-0.114299	0.729856	1	102.953	92.0813	0.894402	-0.161005	0.55575	1
Hsd17b11	ENSRNOG00000002210	1050.48	1003.72	1066.07	1.06212	0.0869476	0.71041	1	996.612	1066.07	1.0697	0.0971999	0.529223	1
NA	ENSRNOG00000002211	14.7303	8.38373	16.8458	2.00934	1.00672	0.231514	1	12.1914	16.8458	1.38178	0.46653	0.37285	1
Hsd17b13	ENSRNOG00000002212	50.07	47.5078	50.924	1.07191	0.10018	0.850235	1	49.6411	50.924	1.02584	0.0368116	0.919137	1
Klhl8	ENSRNOG00000002214	751.127	765.249	746.42	0.975395	-0.0359414	0.834582	1	783.688	746.42	0.952445	-0.0702916	0.617188	1
Mylk	ENSRNOG00000002215	1141.03	539.819	1341.43	2.48496	1.31322	0.0327211	1	1169.55	1341.43	1.14696	0.197817	0.569621	1
Srd5a3	ENSRNOG00000002216	72.6348	63.3438	75.7318	1.19557	0.257696	0.427115	1	73.1047	75.7318	1.03594	0.0509349	0.787702	1
Plac8	ENSRNOG00000002217	31.0715	15.8359	36.15	2.28278	1.19079	0.204754	1	16.1169	36.15	2.24299	1.16542	0.0418699	0.577243
Stbd1	ENSRNOG00000002218	20.8459	13.0414	23.4474	1.79792	0.846332	0.261993	1	22.3072	23.4474	1.05111	0.0719179	0.874118	1
NA	ENSRNOG00000002223	1.39685	1.39729	1.39671	0.999583	-0.000601235	0.909619	1	0.729225	1.39671	1.91533	0.937594	0.716111	1
Yipf7	ENSRNOG00000002224	0.814282	0	1.08571			0.651443	1	0.564697	1.08571	1.92264	0.943088	0.733925	1
Scarb2	ENSRNOG00000002225	1438.29	1173.72	1526.48	1.30054	0.379114	0.0600565	1	1148.55	1526.48	1.32905	0.410396	0.0030524	0.125224
Kit	ENSRNOG00000002227	228.539	224.032	230.041	1.02682	0.0381845	0.88115	1	250.857	230.041	0.91702	-0.124975	0.490996	1
Adcy5	ENSRNOG00000002229	813.681	785.742	822.994	1.04741	0.0668264	0.753188	1	725.119	822.994	1.13498	0.182664	0.202156	1
Aff1	ENSRNOG00000002232	1045.22	1107.12	1024.59	0.925459	-0.111758	0.555242	1	1102.96	1024.59	0.928949	-0.106328	0.449936	1
NA	ENSRNOG00000002233	0.120104	0	0.160139			1	1	0	0.160139			1	1
Sema5b	ENSRNOG00000002238	143.88	130.414	148.369	1.13768	0.186096	0.530289	1	158.532	148.369	0.935895	-0.0955818	0.658941	1
Dirc2	ENSRNOG00000002240	499.163	482.53	504.707	1.04596	0.0648248	0.780481	1	479.942	504.707	1.0516	0.0725859	0.62792	1
Hspbap1	ENSRNOG00000002241	118.03	139.263	110.952	0.79671	-0.327874	0.21502	1	141.923	110.952	0.781776	-0.355172	0.0699753	0.734461
NA	ENSRNOG00000002243	0.528405	0	0.70454			0.883553	1	0.179123	0.70454	3.93327	1.97573	0.59626	1
Pdgfra	ENSRNOG00000002244	342.166	295.294	357.79	1.21164	0.276963	0.207453	1	376.819	357.79	0.9495	-0.0747596	0.698002	1
Slc30a9	ENSRNOG00000002246	1932.53	2116.43	1871.23	0.884146	-0.177643	0.328973	1	2004.08	1871.23	0.933712	-0.0989499	0.454459	1
Nup54	ENSRNOG00000002247	325.241	353.514	315.817	0.893365	-0.162679	0.442704	1	341.699	315.817	0.924254	-0.113639	0.464171	1
Fryl	ENSRNOG00000002248	2748.16	2852.8	2713.28	0.951094	-0.0723401	0.686545	1	2825.29	2713.28	0.960353	-0.0583628	0.666043	1
Sec31a	ENSRNOG00000002251	1421.6	1436.41	1416.66	0.98625	-0.0199749	0.915024	1	1464.81	1416.66	0.967128	-0.0482211	0.742085	1
Wdr5b	ENSRNOG00000002253	84.5785	101.536	78.9259	0.777316	-0.363426	0.217741	1	92.5596	78.9259	0.852703	-0.229885	0.292128	1
Tmem33	ENSRNOG00000002254	493.1	523.052	483.115	0.923647	-0.114586	0.581894	1	578.839	483.115	0.834628	-0.260794	0.0830455	0.78496
Fam162a	ENSRNOG00000002255	521.539	508.613	525.848	1.03389	0.0480761	0.837856	1	521.235	525.848	1.00885	0.0127104	0.926974	1
Art3	ENSRNOG00000002256	31.6386	17.699	36.2852	2.05013	1.03571	0.539467	1	27.4519	36.2852	1.32177	0.402476	0.659625	1
Tmem150c	ENSRNOG00000002258	1468.23	1452.25	1473.56	1.01468	0.0210188	0.937062	1	1492.44	1473.56	0.98735	-0.0183668	0.889812	1
Enoph1	ENSRNOG00000002262	384.789	374.473	388.227	1.03673	0.0520385	0.822504	1	377.657	388.227	1.02799	0.0398236	0.786192	1
Casr	ENSRNOG00000002265	0.750298	0	1.0004			0.778354	1	1.10931	1.0004	0.901818	-0.149092	1	1
Gsx2	ENSRNOG00000002266	20.4932	3.26034	26.2375	8.04748	3.00854	0.00641528	0.558232	15.7972	26.2375	1.6609	0.731961	0.200739	1
Chic2	ENSRNOG00000002267	129.812	129.482	129.922	1.0034	0.00489675	1	1	148.069	129.922	0.877444	-0.18862	0.326773	1
Hnrnpdl	ENSRNOG00000002270	2105.05	2279.91	2046.76	0.897738	-0.155633	0.448787	1	2371.28	2046.76	0.863145	-0.212324	0.163285	0.988595
Slain2	ENSRNOG00000002271	522.911	544.011	515.878	0.948286	-0.0766065	0.695526	1	617.597	515.878	0.835298	-0.259636	0.0787918	0.769404
Lnx1	ENSRNOG00000002272	596.094	360.501	674.625	1.87136	0.904084	0.0082212	0.633186	310.719	674.625	2.17117	1.11847	1.04012e-06	0.000229329
Naaa	ENSRNOG00000002273	178.111	163.949	182.831	1.11517	0.157269	0.539428	1	174.214	182.831	1.04946	0.0696507	0.689753	1
Fip1l1	ENSRNOG00000002275	988.274	1005.12	982.66	0.977658	-0.0325988	0.848397	1	1149.77	982.66	0.854661	-0.226575	0.108535	0.868029
PHF6	ENSRNOG00000002276	41.0241	40.9871	41.0364	1.0012	0.00173402	1	1	47.718	41.0364	0.859978	-0.217628	0.524336	1
Ncor1	ENSRNOG00000002277	4612.92	4900.29	4517.13	0.921808	-0.117462	0.509703	1	4929.75	4517.13	0.9163	-0.126108	0.338789	1
Tec	ENSRNOG00000002278	34.1376	27.0143	36.5121	1.35159	0.434654	0.271089	1	40.7149	36.5121	0.896776	-0.157181	0.568891	1
Sh3bgrl	ENSRNOG00000002280	345.548	349.322	344.29	0.985596	-0.0209322	0.926459	1	475.045	344.29	0.724754	-0.464437	0.0185565	0.394774
Ppef2	ENSRNOG00000002282	5708.01	5552.36	5759.89	1.03738	0.0529393	0.885916	1	4945.57	5759.89	1.16466	0.219903	0.283332	1
Fam122b	ENSRNOG00000002285	0	0	0					0	0
NA	ENSRNOG00000002286	15.3866	18.1648	14.4605	0.796077	-0.32902	0.63465	1	20.0395	14.4605	0.721602	-0.470725	0.388396	1
Ildr1	ENSRNOG00000002289	7.59116	1.39729	9.65579	6.91037	2.78876	0.0620679	1	2.95147	9.65579	3.27152	1.70996	0.035269	0.531854
Brwd3	ENSRNOG00000002291	394.103	448.53	375.961	0.838207	-0.254622	0.2518	1	434.885	375.961	0.864505	-0.210053	0.201793	1
Hnrpd	ENSRNOG00000002292	3005.03	2905.43	3038.23	1.04571	0.0644784	0.80042	1	3642.91	3038.23	0.834012	-0.26186	0.112889	0.879995
Snx29	ENSRNOG00000002294	327.893	338.144	324.476	0.959579	-0.0595262	0.780104	1	332.362	324.476	0.976272	-0.0346451	0.836087	1
Nfxl1	ENSRNOG00000002296	553.469	613.41	533.489	0.869711	-0.201392	0.374294	1	617.126	533.489	0.864474	-0.210105	0.206597	1
PHOX2B	ENSRNOG00000002299	0.120104	0	0.160139			1	1	0.188232	0.160139	0.850753	-0.233189	1	1
Uso1	ENSRNOG00000002301	1381.62	1516.06	1336.8	0.881761	-0.18154	0.329143	1	1447.68	1336.8	0.923411	-0.114955	0.40243	1
Corin	ENSRNOG00000002302	1.00186	0	1.33582			0.654576	1	0.729225	1.33582	1.83183	0.873286	0.730311	1
Kcnj12	ENSRNOG00000002303	123.124	119.701	124.265	1.03813	0.0539843	0.879026	1	144.782	124.265	0.858288	-0.220466	0.288302	1
Tnfrsf13b	ENSRNOG00000002304	0.120104	0	0.160139			1	1	0	0.160139			1	1
Slc15a2	ENSRNOG00000002305	125.112	115.975	128.158	1.10505	0.144111	0.664237	1	142.625	128.158	0.898564	-0.154307	0.502897	1
Hlx	ENSRNOG00000002309	17.2795	6.98645	20.7106	2.96439	1.56774	0.176939	1	21.0773	20.7106	0.982601	-0.0253222	1	1
NA	ENSRNOG00000002312	38.7739	33.5349	40.5202	1.2083	0.272975	0.537253	1	48.4849	40.5202	0.835728	-0.258895	0.349331	1
Marf1	ENSRNOG00000002314	730.865	836.51	695.65	0.831609	-0.266022	0.162007	1	940.521	695.65	0.739643	-0.435099	0.001901	0.090741
C1ql4	ENSRNOG00000002316	0.13378	0	0.178374			1	1	0.917457	0.178374	0.194422	-2.36274	0.528002	1
Limch1	ENSRNOG00000002318	1106.92	1200.27	1075.8	0.896301	-0.157944	0.418167	1	1233.13	1075.8	0.872419	-0.196907	0.167832	0.994081
Tsn	ENSRNOG00000002319	417.553	390.775	426.479	1.09137	0.126135	0.595312	1	403.944	426.479	1.05579	0.0783179	0.62971	1
Commd8	ENSRNOG00000002320	382.241	391.707	379.085	0.967778	-0.0472516	0.810308	1	411.246	379.085	0.921796	-0.117481	0.451479	1
NA	ENSRNOG00000002321	0	0	0					0	0
RGD1310587	ENSRNOG00000002322	115.642	97.3445	121.741	1.25062	0.322642	0.573144	1	146.775	121.741	0.829438	-0.269794	0.452587	1
RGD1566265	ENSRNOG00000002323	141.899	175.127	130.823	0.74702	-0.420782	0.111128	1	166.02	130.823	0.787997	-0.343738	0.0786311	0.769404
Gabrb1	ENSRNOG00000002327	32.4159	37.261	30.8009	0.826625	-0.274695	0.546246	1	32.3721	30.8009	0.951464	-0.0717797	0.830905	1
Aldh3a1	ENSRNOG00000002331	622.394	36.7953	817.593	22.2201	4.47379	0.00519521	0.490551	54.718	817.593	14.9419	3.90129	1.48939e-05	0.00238144
Mospd1	ENSRNOG00000002332	16.135	17.699	15.6137	0.882178	-0.180859	0.752235	1	20.4341	15.6137	0.764099	-0.388169	0.36164	1
Olr982	ENSRNOG00000002333	0	0	0					0	0
Gspt1	ENSRNOG00000002335	240.376	276.663	228.28	0.82512	-0.277323	0.215898	1	262.911	228.28	0.868281	-0.203766	0.215403	1
Gabra4	ENSRNOG00000002336	135.051	144.387	131.94	0.913795	-0.130057	0.626712	1	110.723	131.94	1.19162	0.252927	0.233782	1
Dgke	ENSRNOG00000002338	2185.1	2572.87	2055.85	0.799047	-0.323648	0.114109	1	2367.3	2055.85	0.868434	-0.203511	0.173686	1
Mark1	ENSRNOG00000002339	528.969	564.971	516.969	0.915036	-0.128099	0.536919	1	530.194	516.969	0.975055	-0.0364445	0.813559	1
NA	ENSRNOG00000002340	0.13378	0	0.178374			1	1	0	0.178374			1	1
Trim25	ENSRNOG00000002341	50.9585	26.5485	59.0951	2.22593	1.15441	0.00559019	0.515501	37.8162	59.0951	1.56269	0.644036	0.0165677	0.369572
Aldh3a2	ENSRNOG00000002342	868.162	735.906	912.247	1.23963	0.309904	0.133573	1	712.041	912.247	1.28117	0.357464	0.0117836	0.303219
Uchl1	ENSRNOG00000002343	2446.28	2450.38	2444.92	0.99777	-0.00322018	0.969878	1	2198.85	2444.92	1.11191	0.153038	0.314769	1
Rasgef1b	ENSRNOG00000002345	292.955	302.746	289.691	0.956879	-0.0635914	0.768981	1	275.179	289.691	1.05274	0.0741448	0.664871	1
Tbx22	ENSRNOG00000002346	1.91854	1.39729	2.09229	1.49739	0.582455	0.966249	1	2.42694	2.09229	0.862112	-0.214053	0.935284	1
Rgl1	ENSRNOG00000002347	483.389	526.778	468.926	0.890177	-0.167836	0.413014	1	539.521	468.926	0.869152	-0.20232	0.179043	1
Gabra2	ENSRNOG00000002349	345.46	392.638	329.734	0.83979	-0.251899	0.269516	1	349.122	329.734	0.944465	-0.0824308	0.620034	1
Eaf2	ENSRNOG00000002350	2.15411	1.39729	2.40638	1.72218	0.784237	0.826354	1	2.94423	2.40638	0.817323	-0.291021	0.850545	1
Tsen15	ENSRNOG00000002352	280.946	236.608	295.726	1.24986	0.321765	0.177531	1	269.55	295.726	1.09711	0.13371	0.405547	1
Rab3gap2	ENSRNOG00000002353	1120.53	1187.23	1098.29	0.925087	-0.112338	0.54383	1	1070.71	1098.29	1.02576	0.0366885	0.811008	1
Slc47a1	ENSRNOG00000002355	3.90429	0.465763	5.05047	10.8434	3.43875	0.302294	1	0	5.05047			0.00303747	0.125042
Scpep1	ENSRNOG00000002358	339.312	234.279	374.323	1.59777	0.676057	0.0300189	1	310.876	374.323	1.20409	0.267944	0.196135	1
Gabrg1	ENSRNOG00000002360	38.9846	42.8502	37.6961	0.879718	-0.184887	0.653751	1	40.2433	37.6961	0.936705	-0.0943329	0.775498	1
Prkg2	ENSRNOG00000002361	33.2561	34.0007	33.008	0.970802	-0.0427504	0.925008	1	35.4459	33.008	0.931222	-0.102804	0.795565	1
Rnf112	ENSRNOG00000002364	263.918	276.197	259.825	0.940721	-0.0881609	0.706982	1	290.354	259.825	0.894855	-0.160274	0.35264	1
Itm2a	ENSRNOG00000002365	274.677	285.513	271.064	0.949395	-0.0749193	0.834554	1	293.166	271.064	0.924609	-0.113084	0.730883	1
Iars2	ENSRNOG00000002368	275.463	248.717	284.378	1.14338	0.193302	0.433989	1	229.791	284.378	1.23755	0.307487	0.0690612	0.731322
Rgs8	ENSRNOG00000002369	2387.85	2393.56	2385.95	0.996824	-0.00458919	0.969949	1	2139.7	2385.95	1.11509	0.157161	0.24365	1
Sgcd	ENSRNOG00000002372	10.7919	7.45221	11.9052	1.59753	0.675847	0.480494	1	11.0238	11.9052	1.07995	0.11097	0.860881	1
Akap1	ENSRNOG00000002373	1290	1268.27	1297.24	1.02284	0.032586	0.891892	1	1275.05	1297.24	1.0174	0.0248929	0.861832	1
CLASP1	ENSRNOG00000002376	3650.73	4029.78	3524.38	0.874583	-0.193334	0.285084	1	3650.71	3524.38	0.965396	-0.0508078	0.689256	1
Bpnt1	ENSRNOG00000002378	740.581	768.509	731.272	0.951546	-0.0716542	0.700099	1	678.34	731.272	1.07803	0.108399	0.464274	1
Plac1	ENSRNOG00000002379	0	0	0					0.179123	0	0		0.995207	1
Bmp3	ENSRNOG00000002381	40.8833	20.0278	47.8352	2.38844	1.25607	0.010206	0.700979	39.9888	47.8352	1.19621	0.258475	0.389108	1
Mfap4	ENSRNOG00000002382	173.364	119.235	191.407	1.60529	0.68283	0.468869	1	246.949	191.407	0.775086	-0.367573	0.573563	1
Prg4	ENSRNOG00000002385	9.3185	10.2468	9.00908	0.87921	-0.18572	0.769165	1	11.0531	9.00908	0.815075	-0.294995	0.538285	1
Tceal1	ENSRNOG00000002387	222.419	224.032	221.881	0.990399	-0.0139181	0.9595	1	217.805	221.881	1.01871	0.0267496	0.848833	1
Trim41	ENSRNOG00000002388	1013.97	983.691	1024.07	1.04104	0.0580316	0.788523	1	1080.75	1024.07	0.947554	-0.0777195	0.584648	1
Morf4l2	ENSRNOG00000002389	2167.52	2174.18	2165.3	0.995917	-0.00590298	0.966631	1	2378.99	2165.3	0.910179	-0.135777	0.322312	1
Gnb2l1	ENSRNOG00000002390	2183.72	2069.85	2221.67	1.07335	0.102118	0.713103	1	1742.45	2221.67	1.27502	0.350524	0.0524588	0.64936
Glra4	ENSRNOG00000002391	20.5984	23.2882	19.7018	0.845999	-0.241271	0.672693	1	16.6529	19.7018	1.18308	0.242554	0.617771	1
Eprs	ENSRNOG00000002393	2144.43	2174.65	2134.36	0.981472	-0.026981	0.860104	1	2182.32	2134.36	0.978022	-0.0320614	0.800559	1
Tpr	ENSRNOG00000002394	2659.62	3004.17	2544.76	0.847077	-0.239435	0.186422	1	3238.07	2544.76	0.785888	-0.347603	0.00917326	0.256876
Serpinb8	ENSRNOG00000002396	2.65436	0.465763	3.38389	7.26526	2.86101	0.124911	1	0.732847	3.38389	4.61746	2.2071	0.027349	0.471595
Slc30a10	ENSRNOG00000002397	141.598	129.016	145.792	1.13003	0.176361	0.566485	1	119.233	145.792	1.22275	0.290126	0.161463	0.986915
NA	ENSRNOG00000002402	0.236545	0.465763	0.160139	0.343821	-1.54027	0.687511	1	0.361869	0.160139	0.442533	-1.17614	0.982082	1
Fam129a	ENSRNOG00000002403	254.038	134.606	293.848	2.18303	1.12633	0.134631	1	499.211	293.848	0.588625	-0.76458	0.114089	0.882461
PDXDC1	ENSRNOG00000002407	319.623	333.486	315.002	0.944573	-0.0822659	0.695708	1	344.708	315.002	0.913824	-0.130011	0.42282	1
Rbm47	ENSRNOG00000002408	26.5996	21.4251	28.3245	1.32202	0.402747	0.658288	1	37.8505	28.3245	0.748324	-0.418265	0.420319	1
Mapk7	ENSRNOG00000002412	22.1552	24.6854	21.3118	0.863334	-0.212009	0.679682	1	25.2264	21.3118	0.84482	-0.243284	0.534731	1
Gpc4	ENSRNOG00000002413	65.6454	58.6861	67.9652	1.15811	0.211776	0.78413	1	87.8772	67.9652	0.773411	-0.370693	0.409168	1
Tfcp2l1	ENSRNOG00000002414	21.8473	17.2332	23.3853	1.35699	0.440406	0.521379	1	22.0696	23.3853	1.05961	0.0835398	0.855597	1
Ankfn1	ENSRNOG00000002415	2.91247	3.26034	2.79651	0.857735	-0.221397	0.830404	1	2.73591	2.79651	1.02215	0.0316041	1	1
Serpinb10	ENSRNOG00000002417	12.4613	0.931526	16.3045	17.503	4.12953	0.0389522	1	1.66304	16.3045	9.80407	3.29338	0.00176034	0.0867576
Tgfb2	ENSRNOG00000002418	1315.91	1201.2	1354.15	1.12733	0.172905	0.377686	1	1360.27	1354.15	0.995498	-0.00650932	1	1
Plp1	ENSRNOG00000002419	160.15	164.414	158.728	0.965415	-0.0507782	0.840871	1	193.438	158.728	0.820563	-0.285314	0.164531	0.989807
Zc3h7a	ENSRNOG00000002420	680.262	783.413	645.879	0.824442	-0.278511	0.222053	1	847.516	645.879	0.762084	-0.391978	0.0202014	0.409422
Fam114a2	ENSRNOG00000002423	339.682	341.404	339.107	0.993272	-0.00973911	0.943603	1	327.286	339.107	1.03612	0.0511902	0.759977	1
Pctp	ENSRNOG00000002425	27.5042	25.1512	28.2886	1.12474	0.169592	0.732539	1	27.3315	28.2886	1.03502	0.0496527	0.861707	1
Lpar4	ENSRNOG00000002428	5.71955	7.45221	5.142	0.689997	-0.535338	0.536878	1	8.60604	5.142	0.597487	-0.74302	0.258964	1
Zcchc5	ENSRNOG00000002429	0.1361	0	0.181467			1	1	0	0.181467			1	1
G3bp2	ENSRNOG00000002433	1057.69	1047.5	1061.09	1.01297	0.0185933	0.943408	1	1084.91	1061.09	0.978044	-0.0320281	0.823472	1
Tmem100	ENSRNOG00000002434	18.4603	7.45221	22.1296	2.96954	1.57024	0.0684796	1	16.7181	22.1296	1.32369	0.404569	0.407957	1
Mmd	ENSRNOG00000002436	1557.35	1504.88	1574.84	1.04649	0.0655575	0.746848	1	1387.68	1574.84	1.13488	0.182536	0.175815	1
Ralb	ENSRNOG00000002440	267.322	229.621	279.889	1.21892	0.285599	0.296553	1	240.357	279.889	1.16447	0.219678	0.230203	1
Mfap3	ENSRNOG00000002443	232.16	263.622	221.672	0.840873	-0.250041	0.311448	1	212.442	221.672	1.04345	0.0613611	0.728203	1
Maged2	ENSRNOG00000002449	778.53	747.084	789.011	1.05612	0.0787759	0.701699	1	730.337	789.011	1.08034	0.111483	0.417977	1
Rrp15	ENSRNOG00000002450	194.854	197.949	193.822	0.979152	-0.0303958	0.888598	1	225.604	193.822	0.859126	-0.219058	0.211935	1
Fndc3c1	ENSRNOG00000002451	0.388641	0.465763	0.362934	0.779225	-0.359888	0.998494	1	0.182746	0.362934	1.986	0.989869	1	1
Txndc11	ENSRNOG00000002452	458.131	436.886	465.213	1.06484	0.0906352	0.689015	1	403.928	465.213	1.15172	0.203793	0.17863	1
Taf9b	ENSRNOG00000002453	203.188	211.456	200.431	0.947861	-0.0772521	0.732793	1	256.123	200.431	0.782558	-0.353731	0.0356552	0.535749
Rnf2	ENSRNOG00000002454	691.695	738.234	676.182	0.915945	-0.126667	0.513089	1	722.572	676.182	0.9358	-0.095728	0.501312	1
Hlf	ENSRNOG00000002456	563.315	543.545	569.905	1.0485	0.0683218	0.767159	1	596.197	569.905	0.955902	-0.0650656	0.679658	1
Cox11	ENSRNOG00000002458	107.213	121.564	102.43	0.842596	-0.247086	0.355581	1	106.51	102.43	0.961692	-0.0563529	0.763831	1
Fbxo40	ENSRNOG00000002459	4.71225	4.19187	4.88571	1.16552	0.220974	1	1	2.93325	4.88571	1.66563	0.736065	0.641366	1
Serpinb2	ENSRNOG00000002460	0.272201	0	0.362934			1	1	0	0.362934			0.599862	1
Nid1	ENSRNOG00000002461	413.467	301.349	450.839	1.49607	0.581179	0.540675	1	538.818	450.839	0.836719	-0.257185	0.689026	1
B9d1	ENSRNOG00000002462	27.7411	26.5485	28.1386	1.05989	0.0839206	0.918435	1	31.1187	28.1386	0.904234	-0.145232	0.672288	1
Snn	ENSRNOG00000002463	112.811	102.934	116.103	1.12794	0.17369	0.578815	1	86.1338	116.103	1.34794	0.430753	0.0452404	0.603955
Pgk1	ENSRNOG00000002467	7138.65	6349.75	7401.61	1.16565	0.221141	0.419693	1	5744.01	7401.61	1.28858	0.365781	0.046837	0.612772
Tnr	ENSRNOG00000002468	1102.72	1274.79	1045.37	0.820029	-0.286253	0.142243	1	1124.69	1045.37	0.929473	-0.105515	0.459179	1
Trim7	ENSRNOG00000002469	9.97336	8.8495	10.348	1.16933	0.225683	0.915827	1	6.2849	10.348	1.64649	0.71939	0.279456	1
Ifi47	ENSRNOG00000002470	23.0205	11.6441	26.8127	2.30269	1.20332	0.142371	1	11.9558	26.8127	2.24265	1.1652	0.0236236	0.440624
Polq	ENSRNOG00000002471	22.0374	27.0143	20.3785	0.75436	-0.406676	0.479474	1	21.2258	20.3785	0.960081	-0.058772	0.913227	1
RGD1307830	ENSRNOG00000002473	160.504	130.879	170.379	1.3018	0.380511	0.188287	1	132.15	170.379	1.28928	0.36657	0.0606293	0.690184
Tom1l1	ENSRNOG00000002474	55.5648	51.2339	57.0084	1.11271	0.154074	0.698884	1	61.4122	57.0084	0.928291	-0.107351	0.693924	1
NA	ENSRNOG00000002475	1.09596	1.86305	0.840258	0.451012	-1.14876	0.526224	1	1.28481	0.840258	0.653993	-0.612654	0.787168	1
Insig2	ENSRNOG00000002478	458.044	462.968	456.403	0.985818	-0.0206067	0.895298	1	456.893	456.403	0.998927	-0.00154916	0.978889	1
Gpr137b	ENSRNOG00000002480	40.8033	36.3295	42.2946	1.16419	0.219332	0.655282	1	39.9927	42.2946	1.05756	0.0807386	0.806326	1
Chrna9	ENSRNOG00000002484	0	0	0					0	0
NA	ENSRNOG00000002486	0.403661	0	0.538214			1	1	0.365492	0.538214	1.47258	0.558342	1	1
Mbnl3	ENSRNOG00000002487	1.71167	0.931526	1.97172	2.11665	1.08178	0.765375	1	0.908348	1.97172	2.17066	1.11813	0.426531	1
Galnt10	ENSRNOG00000002488	863.729	821.14	877.925	1.06915	0.0964687	0.643393	1	926.278	877.925	0.947798	-0.0773481	0.611943	1
NA	ENSRNOG00000002491	9.65774	8.38373	10.0824	1.20262	0.266176	0.830713	1	8.97153	10.0824	1.12382	0.168414	0.796795	1
NA	ENSRNOG00000002495	0	0	0					0	0
Stxbp5l	ENSRNOG00000002496	326.579	366.555	313.254	0.854587	-0.2267	0.328725	1	356.475	313.254	0.878754	-0.186469	0.277761	1
Wfdc17	ENSRNOG00000002497	0	0	0					0	0
RGD1309586	ENSRNOG00000002501	1.04753	0	1.39671			0.515046	1	0.540992	1.39671	2.58175	1.36835	0.522595	1
Spata17	ENSRNOG00000002504	6.94824	6.05492	7.24602	1.19672	0.25908	0.935309	1	6.64128	7.24602	1.09106	0.125727	0.888588	1
Itih6	ENSRNOG00000002505	0.253885	0	0.338513			1	1	0.179123	0.338513	1.88983	0.918257	1	1
Cdkl2	ENSRNOG00000002506	145.507	193.292	129.579	0.670378	-0.576952	0.0226148	1	176.746	129.579	0.733136	-0.447847	0.017816	0.384318
Gnl3l	ENSRNOG00000002509	952.755	980.897	943.374	0.961746	-0.0562719	0.76055	1	907.686	943.374	1.03932	0.0556357	0.702017	1
Flt4	ENSRNOG00000002511	29.1559	19.562	32.3538	1.65391	0.725878	0.234599	1	26.9839	32.3538	1.19901	0.261839	0.506483	1
Gpatch2	ENSRNOG00000002512	164.252	133.208	174.6	1.31073	0.390368	0.186523	1	162.398	174.6	1.07513	0.104513	0.62523	1
Ccdc93	ENSRNOG00000002514	154.193	163.483	151.097	0.924235	-0.113668	0.653718	1	166.278	151.097	0.908701	-0.138122	0.471404	1
Atp7a	ENSRNOG00000002515	202.475	216.114	197.929	0.915854	-0.126811	0.610785	1	210.506	197.929	0.940251	-0.0888823	0.639909	1
Mtm1	ENSRNOG00000002516	767.266	762.454	768.87	1.00841	0.0120893	0.981002	1	704.604	768.87	1.09121	0.125926	0.399963	1
Pdc	ENSRNOG00000002517	24471.4	26149.8	23911.9	0.914421	-0.129069	0.703489	1	27372.9	23911.9	0.873563	-0.195016	0.484367	1
Magt1	ENSRNOG00000002519	100.716	103.399	99.8215	0.965397	-0.0508059	0.861319	1	108.089	99.8215	0.923514	-0.114794	0.607566	1
Litaf	ENSRNOG00000002520	157.281	107.125	173.999	1.62426	0.699779	0.222775	1	149.995	173.999	1.16003	0.214168	0.54717	1
Epn2	ENSRNOG00000002523	1225.06	1178.85	1240.46	1.05226	0.0734979	0.720244	1	1151.27	1240.46	1.07747	0.107653	0.435798	1
Gpr37	ENSRNOG00000002524	2279.6	2166.26	2317.38	1.06976	0.0972881	0.628138	1	2042.26	2317.38	1.13471	0.18233	0.179444	1
Ptgs2	ENSRNOG00000002525	54.6782	47.0421	57.2235	1.21643	0.282657	0.498498	1	38.0996	57.2235	1.50195	0.586833	0.0342751	0.525145
Rap2c	ENSRNOG00000002529	190.207	230.087	176.913	0.768898	-0.379136	0.103556	1	233.389	176.913	0.758018	-0.399696	0.0198781	0.407696
NA	ENSRNOG00000002531	1.22839	2.32882	0.861586	0.369968	-1.43453	0.474376	1	0.899239	0.861586	0.958128	-0.0617097	1	1
Prm1	ENSRNOG00000002532	0	0	0					0	0
Kif2b	ENSRNOG00000002535	0.116441	0.465763	0	0		0.505574	1	0.188232	0	0		0.996901	1
C1galt1c1	ENSRNOG00000002536	228.194	234.745	226.01	0.962791	-0.0547052	0.801645	1	229.489	226.01	0.984839	-0.0220403	0.889342	1
Wnk3	ENSRNOG00000002537	121.648	137.866	116.242	0.843156	-0.246128	0.410658	1	126.879	116.242	0.916167	-0.126317	0.571434	1
Epb4.1l5	ENSRNOG00000002538	606.014	713.549	570.169	0.799061	-0.323623	0.112744	1	580.372	570.169	0.98242	-0.0255876	0.849109	1
Prm2	ENSRNOG00000002539	0.116441	0.465763	0	0		0.505235	1	0	0
Rhoh	ENSRNOG00000002540	9.30959	9.31526	9.3077	0.999189	-0.00117122	1	1	6.25208	9.3077	1.48874	0.574088	0.362813	1
Pds5a	ENSRNOG00000002541	628.869	691.658	607.939	0.878959	-0.186133	0.349519	1	713.162	607.939	0.852456	-0.230303	0.115948	0.884768
Heatr6	ENSRNOG00000002542	364.495	361.432	365.516	1.0113	0.0162081	0.982454	1	351.317	365.516	1.04042	0.0571602	0.751784	1
Thap6	ENSRNOG00000002543	93.0026	112.249	86.5871	0.771385	-0.374477	0.21221	1	106.214	86.5871	0.815214	-0.294749	0.188955	1
Kifap3	ENSRNOG00000002544	1321.67	1473.67	1271	0.86247	-0.213453	0.25577	1	1399.52	1271	0.908169	-0.138967	0.310285	1
RGD1309748	ENSRNOG00000002545	760.087	800.181	746.722	0.933192	-0.0997546	0.605707	1	932.254	746.722	0.800985	-0.320152	0.0254037	0.456351
Rchy1	ENSRNOG00000002546	429.874	471.352	416.048	0.882669	-0.180056	0.359619	1	451.048	416.048	0.922403	-0.116531	0.413007	1
Tnn	ENSRNOG00000002548	9.60912	2.32882	12.0359	5.16825	2.36968	0.0486492	1	3.30247	12.0359	3.64451	1.86572	0.0078645	0.233659
Htr5b	ENSRNOG00000002549	29.2983	17.2332	33.32	1.93348	0.951196	0.108819	1	27.7131	33.32	1.20232	0.265823	0.510459	1
Atrx	ENSRNOG00000002550	2532.41	2793.65	2445.33	0.875317	-0.192123	0.447021	1	3151.48	2445.33	0.77593	-0.366001	0.0540524	0.658256
Smim14	ENSRNOG00000002553	426.486	388.912	439.011	1.12882	0.174813	0.42994	1	401.563	439.011	1.09326	0.128632	0.392929	1
Serpinb7	ENSRNOG00000002555	0.1361	0	0.181467			1	1	0	0.181467			1	1
Tsr2	ENSRNOG00000002556	391.364	425.707	379.916	0.892436	-0.16418	0.416834	1	402.993	379.916	0.942738	-0.0850717	0.566621	1
Fgf16	ENSRNOG00000002560	0.116441	0.465763	0	0		0.525085	1	0.182746	0	0		0.980465	1
Mcts1	ENSRNOG00000002563	149.632	167.675	143.618	0.856528	-0.223428	0.336783	1	184.809	143.618	0.777117	-0.363796	0.0357306	0.536385
Prm3	ENSRNOG00000002564	0	0	0					0	0
Taf1	ENSRNOG00000002565	2094.29	2378.19	1999.66	0.840834	-0.250108	0.176401	1	2363.81	1999.66	0.845946	-0.241362	0.075018	0.755348
Tnp2	ENSRNOG00000002566	1.87593	1.86305	1.88022	1.00921	0.0132319	1	1	0.725602	1.88022	2.59125	1.37365	0.397721	1
Socs1	ENSRNOG00000002568	21.5238	17.2332	22.9539	1.33196	0.413549	0.589724	1	15.061	22.9539	1.52407	0.607929	0.187501	1
Mrps14	ENSRNOG00000002569	255.69	262.69	253.357	0.964469	-0.0521932	0.826446	1	276.041	253.357	0.917824	-0.123711	0.517618	1
Tekt5	ENSRNOG00000002571	2.34401	3.7261	1.88331	0.505437	-0.984396	0.485493	1	2.57874	1.88331	0.730324	-0.453392	0.776984	1
Cacybp	ENSRNOG00000002572	540.778	609.218	517.964	0.850212	-0.234106	0.275795	1	642.71	517.964	0.805907	-0.311315	0.051062	0.640409
Nubp1	ENSRNOG00000002574	199.047	186.305	203.295	1.09119	0.125906	0.638144	1	202.105	203.295	1.00589	0.00846762	0.960661	1
Sap30l	ENSRNOG00000002575	316.688	312.061	318.23	1.01977	0.0282404	0.9332	1	291.642	318.23	1.09117	0.12587	0.442459	1
Serpinb3a	ENSRNOG00000002578	0.392305	0	0.523073			0.96872	1	0	0.523073			0.38841	1
Parm1	ENSRNOG00000002579	54.4468	45.179	57.5361	1.27351	0.348815	0.42045	1	69.4709	57.5361	0.828204	-0.271942	0.373767	1
Trmt1l	ENSRNOG00000002580	372.902	367.487	374.708	1.01965	0.0280719	0.933061	1	392.248	374.708	0.955283	-0.0660006	0.652382	1
Hand1	ENSRNOG00000002582	0.489086	0.931526	0.341606	0.366717	-1.44726	0.592352	1	0.188232	0.341606	1.81481	0.859819	1	1
Serpinb11	ENSRNOG00000002583	1.98155	0.931526	2.33156	2.50294	1.32363	0.617918	1	0.555588	2.33156	4.19656	2.06921	0.10967	0.87256
Cul4b	ENSRNOG00000002585	715.109	880.758	659.893	0.749234	-0.416513	0.0339575	1	854.647	659.893	0.772123	-0.373097	0.0098578	0.269207
BC055324	ENSRNOG00000002587	77.2411	88.9607	73.3345	0.824347	-0.278676	0.356117	1	80.9741	73.3345	0.905654	-0.142969	0.537128	1
Clec16a	ENSRNOG00000002588	650.859	674.425	643.003	0.95341	-0.0688321	0.727722	1	626.077	643.003	1.02703	0.0384846	0.792396	1
Rps6ka6	ENSRNOG00000002592	44.3879	43.7817	44.59	1.01846	0.0263906	0.999155	1	49.8818	44.59	0.893913	-0.161793	0.567278	1
Esrrg	ENSRNOG00000002593	1178.27	1172.33	1180.26	1.00677	0.00972804	0.983652	1	1160.18	1180.26	1.0173	0.0247521	0.872341	1
Dpp10	ENSRNOG00000002595	94.0717	96.4129	93.2913	0.967622	-0.0474848	0.866076	1	99.2229	93.2913	0.940219	-0.0889306	0.703619	1
Hsd17b6	ENSRNOG00000002597	0.116441	0.465763	0	0		0.509734	1	0	0
Hnf1b	ENSRNOG00000002598	0	0	0					0	0
Grap	ENSRNOG00000002599	11.259	8.8495	12.0622	1.36304	0.446826	0.639608	1	11.733	12.0622	1.02806	0.0399199	0.964834	1
Serpinb12	ENSRNOG00000002602	0	0	0					0	0
Sox9	ENSRNOG00000002607	311.453	327.897	305.972	0.933134	-0.0998436	0.664538	1	297.067	305.972	1.02998	0.0426097	0.808681	1
Ero1lb	ENSRNOG00000002609	185.367	231.484	169.995	0.734369	-0.445424	0.0790498	1	215.211	169.995	0.789898	-0.340262	0.0687703	0.73027
Carhsp1	ENSRNOG00000002610	223.8	191.429	234.59	1.22547	0.293338	0.406903	1	206.8	234.59	1.13438	0.181907	0.427735	1
Ddx52	ENSRNOG00000002612	266.941	312.061	251.901	0.807218	-0.30897	0.162758	1	268.753	251.901	0.937297	-0.0934218	0.55551	1
Pmm2	ENSRNOG00000002615	343.338	361.432	337.307	0.933251	-0.0996626	0.631909	1	331.612	337.307	1.01717	0.0245675	0.885757	1
Slc5a10	ENSRNOG00000002616	4.01727	0.931526	5.04585	5.41675	2.43743	0.172408	1	2.55317	5.04585	1.97631	0.982809	0.289872	1
Ivns1abp	ENSRNOG00000002618	1194.15	1168.13	1202.82	1.02969	0.0422124	0.870685	1	1269.82	1202.82	0.947238	-0.0782014	0.560868	1
Edaradd	ENSRNOG00000002624	1.7778	1.39729	1.90464	1.3631	0.446887	1	1	2.37756	1.90464	0.80109	-0.319964	0.856814	1
Ptpn4	ENSRNOG00000002625	888.269	1057.75	831.776	0.786365	-0.346729	0.123952	1	1045.01	831.776	0.795952	-0.329246	0.0469831	0.613916
Ca10	ENSRNOG00000002626	407.601	456.448	391.318	0.857313	-0.222107	0.293952	1	418.459	391.318	0.935141	-0.0967448	0.534493	1
Kctd3	ENSRNOG00000002627	1310.43	1391.7	1283.35	0.922142	-0.116939	0.530689	1	1354.89	1283.35	0.947193	-0.0782704	0.570414	1
Vom2r32	ENSRNOG00000002628	0	0	0					0	0
Cnot8	ENSRNOG00000002630	660.882	704.234	646.431	0.917921	-0.123557	0.518789	1	661.67	646.431	0.976969	-0.0336154	0.806519	1
Naca	ENSRNOG00000002632	2312.4	2207.72	2347.3	1.06322	0.0884468	0.706929	1	2451.15	2347.3	0.957631	-0.0624585	0.705603	1
Dexi	ENSRNOG00000002635	275.522	274.334	275.918	1.00577	0.00830259	0.996812	1	275.331	275.918	1.00213	0.00306902	0.987914	1
Abat	ENSRNOG00000002636	725.052	698.179	734.01	1.05132	0.0722027	0.739742	1	629.319	734.01	1.16636	0.222008	0.131096	0.929728
Serpinb5	ENSRNOG00000002640	26.6377	0.465763	35.3617	75.922	6.24645	0.000228513	0.0587393	2.20941	35.3617	16.005	4.00045	7.02511e-07	0.000165109
Vom2r28	ENSRNOG00000002641	0.253885	0	0.338513			1	1	0.179123	0.338513	1.88983	0.918257	1	1
Ptges3	ENSRNOG00000002642	1454.14	1685.6	1376.98	0.816912	-0.291747	0.112082	1	1829.42	1376.98	0.752689	-0.409874	0.00237363	0.105761
Ugdh	ENSRNOG00000002643	1815.25	1942.23	1772.92	0.912825	-0.131589	0.476127	1	1828.57	1772.92	0.969564	-0.0445922	0.74135	1
Utp18	ENSRNOG00000002644	435.708	460.64	427.397	0.927834	-0.108062	0.592975	1	434.861	427.397	0.982837	-0.0249763	0.873591	1
Gemin5	ENSRNOG00000002645	429.449	461.571	418.742	0.907211	-0.140491	0.503119	1	389.681	418.742	1.07458	0.10377	0.525818	1
Rap1gap2	ENSRNOG00000002652	1167.46	1175.59	1164.75	0.990785	-0.0133554	0.936401	1	1081.64	1164.75	1.07684	0.106801	0.442743	1
Kcnk2	ENSRNOG00000002653	125.014	106.194	131.287	1.2363	0.306024	0.295828	1	101.619	131.287	1.29195	0.369552	0.0622617	0.696281
FAM120C	ENSRNOG00000002654	1259.86	1158.35	1293.7	1.11685	0.15943	0.479165	1	1140.34	1293.7	1.13449	0.182044	0.229379	1
Pla2g4a	ENSRNOG00000002657	71.1638	61.015	74.5468	1.22178	0.288983	0.384299	1	68.2683	74.5468	1.09197	0.126929	0.552214	1
Ciita	ENSRNOG00000002659	111.847	118.304	109.695	0.927228	-0.109003	0.663966	1	100.283	109.695	1.09385	0.129417	0.552903	1
Magee1	ENSRNOG00000002660	680.136	697.713	674.278	0.966411	-0.0492911	0.803432	1	668.329	674.278	1.0089	0.0127847	0.924085	1
NA	ENSRNOG00000002661	0.972189	2.32882	0.51998	0.223281	-2.16307	0.304056	1	1.64844	0.51998	0.315437	-1.66457	0.421908	1
Pbdc1	ENSRNOG00000002662	176.986	159.291	182.884	1.14811	0.199262	0.473254	1	171.025	182.884	1.06934	0.0967192	0.611266	1
Emp2	ENSRNOG00000002664	56.8729	21.4251	68.6888	3.206	1.68077	0.0288451	1	40.2533	68.6888	1.70642	0.77097	0.10314	0.850873
Lamc2	ENSRNOG00000002667	39.3354	34.0007	41.1137	1.2092	0.274054	0.506703	1	26.8199	41.1137	1.53296	0.616317	0.0234186	0.440624
Cluh	ENSRNOG00000002669	801.825	835.579	790.574	0.946139	-0.0798757	0.675506	1	727.298	790.574	1.087	0.120353	0.407063	1
Nme2	ENSRNOG00000002671	372.06	346.528	380.571	1.09824	0.135194	0.707197	1	351.653	380.571	1.08223	0.114011	0.614455	1
Lamc1	ENSRNOG00000002680	868.968	666.507	936.455	1.40502	0.49059	0.205703	1	941.274	936.455	0.994881	-0.00740469	0.979056	1
ZFP692	ENSRNOG00000002682	806.091	870.977	784.462	0.90067	-0.15093	0.62615	1	879.838	784.462	0.891599	-0.165533	0.488891	1
Shcbp1l	ENSRNOG00000002691	0.959856	1.86305	0.658791	0.353609	-1.49977	0.433293	1	3.82887	0.658791	0.172059	-2.53903	0.0581324	0.678729
Nme1	ENSRNOG00000002693	687.418	663.247	695.476	1.04859	0.0684546	0.806568	1	722.699	695.476	0.962331	-0.0553955	0.742835	1
TFB2M	ENSRNOG00000002695	226.212	262.225	214.208	0.816887	-0.291791	0.184777	1	277.912	214.208	0.770775	-0.375618	0.0204446	0.411155
Mtmr1	ENSRNOG00000002697	720.323	715.878	721.804	1.00828	0.0118946	0.971633	1	693.895	721.804	1.04022	0.0568908	0.696677	1
NA	ENSRNOG00000002699	0.49043	0.465763	0.498652	1.07061	0.0984372	1	1	0.179123	0.498652	2.78385	1.47708	0.819735	1
Hgd	ENSRNOG00000002701	0.741627	1.39729	0.523073	0.374349	-1.41755	0.540797	1	0.926566	0.523073	0.564529	-0.824881	0.815521	1
Vps4b	ENSRNOG00000002705	614.292	556.121	633.682	1.13947	0.18836	0.369008	1	579.73	633.682	1.09306	0.128378	0.364472	1
Phf8	ENSRNOG00000002708	1533.5	1623.65	1503.45	0.925969	-0.110964	0.545631	1	1619.41	1503.45	0.928395	-0.107189	0.431052	1
Cnst	ENSRNOG00000002710	643.903	729.385	615.409	0.843737	-0.245135	0.223574	1	697.582	615.409	0.882203	-0.180817	0.21668	1
Nuf2	ENSRNOG00000002711	15.8827	13.0414	16.8298	1.29049	0.367921	0.641455	1	14.191	16.8298	1.18595	0.246039	0.595435	1
NA	ENSRNOG00000002712	0.755303	1.39729	0.541308	0.387399	-1.36811	0.554004	1	0.555588	0.541308	0.974297	-0.0375668	1	1
Zfp672	ENSRNOG00000002713	435.534	419.187	440.983	1.052	0.0731306	0.770046	1	394.637	440.983	1.11744	0.160197	0.313227	1
Mettl22	ENSRNOG00000002714	252.844	262.225	249.717	0.952302	-0.0705093	0.75265	1	235.723	249.717	1.05937	0.0832009	0.630004	1
Scgb3a1	ENSRNOG00000002718	0.26756	0	0.356747			1	1	0.911971	0.356747	0.391183	-1.35409	0.757418	1
Ndufb4	ENSRNOG00000002721	686.827	634.835	704.158	1.1092	0.149517	0.638873	1	617.479	704.158	1.14038	0.189508	0.363745	1
Sec14l1	ENSRNOG00000002722	1726.55	1610.14	1765.35	1.0964	0.132769	0.499881	1	1666.92	1765.35	1.05905	0.0827709	0.53276	1
Sele	ENSRNOG00000002723	6.2209	3.7261	7.0525	1.89273	0.920467	0.483775	1	5.47007	7.0525	1.28929	0.366577	0.637775	1
Prpsap2	ENSRNOG00000002724	802.739	800.647	803.436	1.00348	0.00501784	0.99841	1	765.184	803.436	1.04999	0.0703766	0.622823	1
NA	ENSRNOG00000002726	0	0	0					0	0
Btc	ENSRNOG00000002728	8.69173	7.45221	9.10491	1.22177	0.288976	0.866815	1	7.32682	9.10491	1.24268	0.313457	0.654488	1
Rgs5	ENSRNOG00000002730	291.994	246.854	307.04	1.24381	0.314766	0.484889	1	270.162	307.04	1.1365	0.1846	0.522721	1
NA	ENSRNOG00000002731	14.9593	11.6441	16.0643	1.37962	0.464266	0.700202	1	12.1077	16.0643	1.32679	0.407935	0.527404	1
NA	ENSRNOG00000002733	0	0	0					0.179123	0	0		0.993691	1
NA	ENSRNOG00000002734	42.8994	47.9736	41.2079	0.858971	-0.219318	0.580676	1	54.9223	41.2079	0.750296	-0.414469	0.167464	0.994081
Dhx9	ENSRNOG00000002735	2246.52	2471.8	2171.42	0.878476	-0.186925	0.30489	1	2366.42	2171.42	0.917596	-0.124068	0.354089	1
Rabgap1l	ENSRNOG00000002736	166.633	178.853	162.559	0.908899	-0.137808	0.584194	1	185.929	162.559	0.874311	-0.193782	0.315367	1
Sh3bp5l	ENSRNOG00000002737	743.685	686.069	762.89	1.11197	0.153121	0.474006	1	742.234	762.89	1.02783	0.0396002	0.789619	1
Fstl1	ENSRNOG00000002746	360.575	290.636	383.888	1.32085	0.40147	0.474856	1	378.54	383.888	1.01413	0.0202368	0.91464	1
Ccdc43	ENSRNOG00000002748	191.351	192.826	190.859	0.989801	-0.0147897	0.926784	1	238.885	190.859	0.79896	-0.323805	0.0595853	0.687352
Spag9	ENSRNOG00000002749	3500.32	3680.46	3440.27	0.934739	-0.0973646	0.5827	1	3567.74	3440.27	0.964272	-0.0524882	0.688607	1
Rc3h1	ENSRNOG00000002750	401.911	395.433	404.071	1.02184	0.0311758	0.910603	1	356.655	404.071	1.13295	0.18008	0.272442	1
Zdhhc15	ENSRNOG00000002751	53.5223	51.6997	54.1299	1.04701	0.0662693	0.910059	1	52.0314	54.1299	1.04033	0.0570437	0.844985	1
Adam11	ENSRNOG00000002753	909.258	855.607	927.141	1.08361	0.115841	0.656969	1	976.562	927.141	0.949393	-0.074922	0.654547	1
Areg	ENSRNOG00000002754	0.1361	0	0.181467			1	1	0	0.181467			1	1
Pafah1b1	ENSRNOG00000002755	4205.69	4661.36	4053.8	0.869661	-0.201475	0.262892	1	4707.8	4053.8	0.861081	-0.215779	0.100912	0.846377
Tada2a	ENSRNOG00000002757	425.607	440.612	420.605	0.954593	-0.0670421	0.747573	1	433.462	420.605	0.970338	-0.0434409	0.791907	1
Lias	ENSRNOG00000002759	201.757	217.046	196.661	0.90608	-0.14229	0.534647	1	206.678	196.661	0.951531	-0.0716774	0.666503	1
NA	ENSRNOG00000002760	0.373989	0	0.498652			0.988455	1	1.25749	0.498652	0.396547	-1.33444	0.573582	1
Ulk2	ENSRNOG00000002763	609.41	625.52	604.04	0.96566	-0.0504123	0.799619	1	607.605	604.04	0.994133	-0.00848987	0.963891	1
Mettl16	ENSRNOG00000002764	385.687	407.543	378.401	0.928495	-0.107034	0.597894	1	408.416	378.401	0.92651	-0.110122	0.465353	1
Dlg3	ENSRNOG00000002767	604.088	625.52	596.944	0.954317	-0.067459	0.734419	1	643.984	596.944	0.926955	-0.109429	0.462054	1
Tmem114	ENSRNOG00000002768	3.45999	4.19187	3.21603	0.767208	-0.38231	0.7568	1	4.21807	3.21603	0.762443	-0.391299	0.755149	1
Ereg	ENSRNOG00000002771	1.61721	0	2.15628			0.155685	1	0.370978	2.15628	5.81241	2.53914	0.0684587	0.728389
Rgs4	ENSRNOG00000002773	411.357	443.406	400.674	0.903628	-0.146199	0.513953	1	395.394	400.674	1.01336	0.0191411	0.906302	1
Npl	ENSRNOG00000002775	55.8823	56.8231	55.5687	0.977924	-0.0322051	0.93132	1	59.2187	55.5687	0.938364	-0.0917805	0.734696	1
Sell	ENSRNOG00000002776	0.539761	0	0.719681			0.871162	1	0.376465	0.719681	1.91168	0.934843	0.837443	1
Aatf	ENSRNOG00000002778	115.568	109.454	117.605	1.07447	0.103626	0.745309	1	129.709	117.605	0.906685	-0.141327	0.460131	1
Kdsr	ENSRNOG00000002781	522.507	447.132	547.632	1.22476	0.292504	0.178689	1	461.561	547.632	1.18648	0.246685	0.0943119	0.821737
Epgn	ENSRNOG00000002782	0.272201	0	0.362934			1	1	0	0.362934			0.661158	1
Serpinc1	ENSRNOG00000002783	69.3586	74.9878	67.4821	0.899908	-0.152151	0.65975	1	72.5906	67.4821	0.929627	-0.105277	0.688958	1
Pou3f4	ENSRNOG00000002784	1.12331	1.86305	0.876727	0.470586	-1.08747	0.568987	1	1.08747	0.876727	0.806207	-0.310778	0.959064	1
NA	ENSRNOG00000002789	0.370325	0.465763	0.338513	0.726792	-0.460386	0.740711	1	0	0.338513			0.774314	1
Abcb7	ENSRNOG00000002790	250.417	272.006	243.221	0.894178	-0.161366	0.480868	1	261.298	243.221	0.93082	-0.103426	0.539407	1
Bcl2	ENSRNOG00000002791	33.5504	25.1512	36.3501	1.44526	0.531331	0.297353	1	36.6487	36.3501	0.991852	-0.0118038	0.981177	1
Cxcl2	ENSRNOG00000002792	0.1361	0	0.181467			1	1	0.188232	0.181467	0.964059	-0.0528073	1	1
Sstr2	ENSRNOG00000002793	58.5945	67.5356	55.6141	0.823478	-0.280198	0.441609	1	58.3548	55.6141	0.953034	-0.0694004	0.813594	1
Selp	ENSRNOG00000002794	6.17682	5.58916	6.37271	1.14019	0.189276	0.965037	1	5.29084	6.37271	1.20448	0.268411	0.726762	1
Cog1	ENSRNOG00000002795	1695.11	1717.27	1687.73	0.982799	-0.0250321	0.878601	1	1662.26	1687.73	1.01532	0.0219359	0.881151	1
Gpr156	ENSRNOG00000002797	22.9948	15.8359	25.3811	1.60275	0.680552	0.272707	1	20.9547	25.3811	1.21124	0.276482	0.475031	1
Gdpd2	ENSRNOG00000002800	220.018	208.196	223.959	1.07571	0.105293	0.726596	1	207.229	223.959	1.08073	0.112009	0.569479	1
Cxcl1	ENSRNOG00000002802	3.5515	1.39729	4.26957	3.05561	1.61146	0.417471	1	1.85313	4.26957	2.30398	1.20413	0.245482	1
Cnot6	ENSRNOG00000002803	1676.91	1875.63	1610.67	0.858739	-0.219709	0.239776	1	1679.7	1610.67	0.958904	-0.0605419	0.658173	1
Sept9	ENSRNOG00000002807	566.579	451.79	604.841	1.33877	0.420904	0.11211	1	491.493	604.841	1.23062	0.299385	0.0945841	0.822584
Gfpt2	ENSRNOG00000002810	42.9584	28.4115	47.8074	1.68268	0.750757	0.312913	1	57.2858	47.8074	0.834542	-0.260944	0.606122	1
Fam5c	ENSRNOG00000002811	27.1317	21.4251	29.0339	1.35513	0.438436	0.434772	1	27.2274	29.0339	1.06635	0.092678	0.820218	1
Lhx1	ENSRNOG00000002812	66.8331	61.4807	68.6172	1.11608	0.158437	0.723848	1	46.6821	68.6172	1.46988	0.5557	0.0387659	0.559607
Dars2	ENSRNOG00000002813	228.978	232.882	227.677	0.977652	-0.0326071	0.875503	1	232.624	227.677	0.978733	-0.0310127	0.853821	1
Higd1b	ENSRNOG00000002814	20.4552	18.1648	21.2187	1.16813	0.224196	0.763493	1	19.3339	21.2187	1.09749	0.134206	0.743061	1
F5	ENSRNOG00000002815	211.956	227.292	206.843	0.910032	-0.136011	0.78648	1	277.754	206.843	0.7447	-0.425269	0.372329	1
Eftud2	ENSRNOG00000002818	1469.3	1528.63	1449.52	0.948244	-0.0766691	0.6758	1	1348.67	1449.52	1.07478	0.104041	0.449457	1
Gm12253	ENSRNOG00000002820	80.1571	40.9871	93.2138	2.27422	1.18537	0.00107775	0.177725	84.9146	93.2138	1.09774	0.13453	0.547475	1
Phlpp1	ENSRNOG00000002821	1299.08	1333.48	1287.62	0.965606	-0.0504942	0.784712	1	1242.09	1287.62	1.03665	0.0519319	0.706698	1
Mapk9	ENSRNOG00000002823	1018.86	1181.18	964.761	0.816781	-0.291979	0.124878	1	1102.84	964.761	0.874795	-0.192983	0.164497	0.989807
Rlim	ENSRNOG00000002824	47.7738	44.7132	48.794	1.09127	0.126002	0.810756	1	48.8369	48.794	0.999123	-0.00126566	1	1
Hsd17b7	ENSRNOG00000002826	27.9001	26.0827	28.5058	1.0929	0.128162	0.889062	1	27.5542	28.5058	1.03453	0.0489823	0.925356	1
Rbfox1	ENSRNOG00000002827	1267.81	1433.62	1212.55	0.845794	-0.241622	0.206697	1	1406.75	1212.55	0.861949	-0.214326	0.126067	0.915605
Tob1	ENSRNOG00000002828	1676.83	1651.6	1685.24	1.02037	0.0290947	0.895972	1	1748.5	1685.24	0.963822	-0.053162	0.702489	1
Ppbp	ENSRNOG00000002829	0	0	0					0.179123	0	0		0.998751	1
Wfikkn2	ENSRNOG00000002831	47.134	27.0143	53.8406	1.99305	0.994974	0.237352	1	53.9566	53.8406	0.997851	-0.00310377	0.99145	1
Slc16a2	ENSRNOG00000002832	93.1265	60.0834	104.141	1.73327	0.793497	0.0484131	1	92.1349	104.141	1.13031	0.176717	0.491855	1
Gsk3b	ENSRNOG00000002833	894.595	909.635	889.582	0.977955	-0.0321605	0.851816	1	937.544	889.582	0.948843	-0.0757588	0.595738	1
Klb	ENSRNOG00000002834	0.376309	0	0.501745			1	1	0.550102	0.501745	0.912096	-0.132742	1	1
Luc7l3	ENSRNOG00000002835	3809.72	4464.8	3591.35	0.804369	-0.31407	0.268033	1	5238.86	3591.35	0.685522	-0.544726	0.0105032	0.280612
Pdzd11	ENSRNOG00000002838	222.388	217.511	224.014	1.0299	0.0424992	0.881047	1	206.192	224.014	1.08643	0.119602	0.482318	1
Slc19a2	ENSRNOG00000002839	249.348	258.033	246.453	0.955123	-0.0662416	0.761691	1	252.911	246.453	0.974466	-0.0373168	0.828255	1
Atp5b	ENSRNOG00000002840	14017	13542.1	14175.4	1.04677	0.0659396	0.766111	1	13006.6	14175.4	1.08986	0.124144	0.392904	1
Cdc42bpa	ENSRNOG00000002841	1720.48	1901.24	1660.22	0.87323	-0.195567	0.293981	1	1923.71	1660.22	0.863031	-0.212516	0.12189	0.905358
Cxcl5	ENSRNOG00000002843	0.619203	1.39729	0.359841	0.257528	-1.9572	0.346673	1	1.09296	0.359841	0.329236	-1.60281	0.380776	1
Usp27x	ENSRNOG00000002844	29.5455	36.7953	27.1289	0.737294	-0.439689	0.315255	1	21.9821	27.1289	1.23414	0.303501	0.383167	1
4930504O13Rik	ENSRNOG00000002845	0	0	0					0	0
Maoa	ENSRNOG00000002848	312.023	312.061	312.01	0.999835	-0.000237437	1	1	354.018	312.01	0.881339	-0.182231	0.255419	1
Fam104a	ENSRNOG00000002851	751.882	768.043	746.495	0.971945	-0.0410541	0.808599	1	738.783	746.495	1.01044	0.0149832	0.94332	1
Myo19	ENSRNOG00000002852	114.919	139.263	106.804	0.76692	-0.382853	0.187057	1	115.438	106.804	0.925205	-0.112155	0.602747	1
Rfc1	ENSRNOG00000002855	1082.49	1162.54	1055.81	0.908189	-0.138935	0.459808	1	1145.62	1055.81	0.92161	-0.117771	0.396944	1
Olr1432	ENSRNOG00000002858	0	0	0					0	0
Ccdc181	ENSRNOG00000002860	674.624	657.192	680.434	1.03537	0.0501418	0.826967	1	782.696	680.434	0.869347	-0.201996	0.161955	0.986915
Clcn5	ENSRNOG00000002862	119.833	124.359	118.324	0.951472	-0.0717663	0.802525	1	112.603	118.324	1.0508	0.0714945	0.776046	1
Cacna1e	ENSRNOG00000002863	117.331	133.208	112.039	0.841082	-0.249681	0.422926	1	129.139	112.039	0.867583	-0.204926	0.384247	1
Nacc1	ENSRNOG00000002864	837.004	851.881	832.046	0.976716	-0.0339885	0.852573	1	750.674	832.046	1.1084	0.148477	0.302181	1
Rassf6	ENSRNOG00000002866	10.5492	10.2468	10.65	1.03935	0.0556861	1	1	11.1865	10.65	0.95204	-0.0709057	0.935952	1
Rbm25	ENSRNOG00000002871	910.323	1016.76	874.844	0.860423	-0.216882	0.431401	1	1263.12	874.844	0.692608	-0.529889	0.0110636	0.290399
Fam183b	ENSRNOG00000002873	2.56144	0.931526	3.10474	3.33296	1.7368	0.567324	1	2.19492	3.10474	1.41451	0.500303	0.730752	1
NA	ENSRNOG00000002874	745.467	1004.19	659.227	0.65648	-0.607177	0.0113349	0.749488	1148.33	659.227	0.574074	-0.80069	7.32438e-06	0.00131125
Klhl20	ENSRNOG00000002875	317.449	315.787	318.003	1.00702	0.0100878	0.98775	1	331.277	318.003	0.95993	-0.0589981	0.717791	1
Fam86a	ENSRNOG00000002876	29.2731	34.9322	27.3867	0.783997	-0.351081	0.402329	1	29.128	27.3867	0.940222	-0.0889264	0.788396	1
Huwe1	ENSRNOG00000002877	5410.49	6121.99	5173.33	0.84504	-0.242908	0.178126	1	5764.53	5173.33	0.89744	-0.156112	0.237353	1
Afm	ENSRNOG00000002878	1.9476	0	2.59681			0.347721	1	0	2.59681			0.0264042	0.464199
Psen2	ENSRNOG00000002879	368.239	350.254	374.234	1.06846	0.0955389	0.686462	1	341.68	374.234	1.09528	0.131296	0.408812	1
Ddr2	ENSRNOG00000002881	111.435	63.8095	127.31	1.99515	0.996498	0.0713623	1	134.341	127.31	0.947658	-0.0775616	0.866581	1
Zcchc2	ENSRNOG00000002882	542.982	580.341	530.529	0.914168	-0.129468	0.518973	1	566.298	530.529	0.936837	-0.0941308	0.529739	1
Alg1	ENSRNOG00000002883	173.578	184.442	169.956	0.921462	-0.118004	0.642922	1	163.268	169.956	1.04096	0.0579181	0.737008	1
Blzf1	ENSRNOG00000002884	390.538	414.995	382.386	0.921424	-0.118063	0.564368	1	381.511	382.386	1.00229	0.00330658	0.997574	1
Myh10	ENSRNOG00000002886	3097.98	3312.04	3026.63	0.913825	-0.13001	0.474033	1	3519.55	3026.63	0.859947	-0.21768	0.103611	0.852472
Afp	ENSRNOG00000002889	0.253885	0	0.338513			1	1	0	0.338513			0.826877	1
Ankrd45	ENSRNOG00000002890	40.0349	46.5763	37.8544	0.81274	-0.299134	0.466349	1	47.5026	37.8544	0.796892	-0.327543	0.290929	1
Mnt	ENSRNOG00000002894	1189.76	1156.96	1200.7	1.03781	0.053541	0.795785	1	1229.53	1200.7	0.976552	-0.0342307	0.823053	1
Nagpa	ENSRNOG00000002895	102.928	102.468	103.082	1.00599	0.00861489	1	1	96.3012	103.082	1.07041	0.0981615	0.65543	1
Prdx6	ENSRNOG00000002896	440.981	493.243	423.561	0.858727	-0.219729	0.27967	1	529.228	423.561	0.800337	-0.321321	0.0303233	0.495472
Nme7	ENSRNOG00000002898	166.062	168.606	165.214	0.979879	-0.0293252	0.89518	1	160.985	165.214	1.02626	0.0374026	0.844081	1
Akap10	ENSRNOG00000002899	570.269	620.862	553.404	0.891348	-0.165939	0.40669	1	576.952	553.404	0.959185	-0.0601184	0.675476	1
Specc1	ENSRNOG00000002903	205.487	181.648	213.434	1.17499	0.232648	0.371511	1	216.565	213.434	0.985544	-0.0210078	0.900457	1
Arr3	ENSRNOG00000002904	1295.89	1162.08	1340.49	1.15353	0.206054	0.682344	1	1136.84	1340.49	1.17914	0.237738	0.448497	1
Ccdc103	ENSRNOG00000002905	17.4058	20.4936	16.3765	0.799106	-0.32354	0.582632	1	19.0197	16.3765	0.861032	-0.215861	0.646082	1
Nr1i2	ENSRNOG00000002906	1.50829	0.465763	1.8558	3.98442	1.99437	0.627312	1	1.84765	1.8558	1.00441	0.00635004	1	1
Plekha6	ENSRNOG00000002907	759.091	812.291	741.358	0.912676	-0.131826	0.495507	1	863.956	741.358	0.858097	-0.220787	0.122726	0.907062
Slc35a4	ENSRNOG00000002908	507.046	485.325	514.287	1.05968	0.083622	0.71782	1	470.657	514.287	1.0927	0.127897	0.402037	1
NA	ENSRNOG00000002909	0	0	0					0	0
Alb	ENSRNOG00000002911	0.120104	0	0.160139			1	1	0	0.160139			1	1
Parn	ENSRNOG00000002912	216.449	229.155	212.214	0.926069	-0.110809	0.629386	1	223.08	212.214	0.951288	-0.0720466	0.670591	1
Trmt1	ENSRNOG00000002914	541.627	568.231	532.759	0.937574	-0.0929954	0.639827	1	508.171	532.759	1.04838	0.0681682	0.659794	1
Trim11	ENSRNOG00000002915	443.151	437.351	445.084	1.01768	0.0252855	0.941199	1	428.155	445.084	1.03954	0.0559471	0.73582	1
Car4	ENSRNOG00000002916	3.73219	4.19187	3.57897	0.853789	-0.228049	0.855569	1	4.77365	3.57897	0.749733	-0.41555	0.61038	1
Sec14l5	ENSRNOG00000002917	5.34806	4.65763	5.5782	1.19765	0.260204	0.952344	1	6.62679	5.5782	0.841765	-0.24851	0.755697	1
FAM187A	ENSRNOG00000002918	1.13064	0.931526	1.19701	1.28499	0.361762	1	1	1.27022	1.19701	0.942363	-0.0856457	1	1
Gfap	ENSRNOG00000002919	368.227	366.555	368.784	1.00608	0.00874354	1	1	254.91	368.784	1.44672	0.532786	0.458436	1
Akap4	ENSRNOG00000002921	0.120104	0	0.160139			1	1	0	0.160139			1	1
Adora2b	ENSRNOG00000002922	47.3504	36.7953	50.8687	1.38248	0.467259	0.243737	1	41.0382	50.8687	1.23955	0.309811	0.247221	1
Zcchc13	ENSRNOG00000002923	0	0	0					0	0
Tsx	ENSRNOG00000002925	4.8831	3.7261	5.26877	1.41401	0.499797	0.744823	1	4.39357	5.26877	1.1992	0.262072	0.737174	1
Uap1	ENSRNOG00000002926	169.368	164.88	170.864	1.03629	0.05143	0.866147	1	163.117	170.864	1.04749	0.0669403	0.712349	1
Guk1	ENSRNOG00000002928	1986.14	2187.22	1919.11	0.87742	-0.18866	0.303104	1	2014.45	1919.11	0.952676	-0.0699431	0.597357	1
Ppl	ENSRNOG00000002930	244.466	21.8909	318.657	14.5566	3.8636	0.0092659	0.668576	119.978	318.657	2.65596	1.40923	0.0751069	0.755348
Wdr19	ENSRNOG00000002932	754.799	811.825	735.791	0.906342	-0.141873	0.466692	1	772.89	735.791	0.951999	-0.0709684	0.609703	1
Atp1b1	ENSRNOG00000002934	5330.06	5083.34	5412.31	1.06472	0.0904677	0.634164	1	5506.89	5412.31	0.982825	-0.0249942	0.863572	1
Ankrd40	ENSRNOG00000002935	2722.14	2743.81	2714.92	0.989471	-0.0152712	0.910173	1	2921.33	2714.92	0.929343	-0.105716	0.421547	1
Golt1a	ENSRNOG00000002936	0.1361	0	0.181467			1	1	0.358247	0.181467	0.506542	-0.981245	0.987784	1
Ren	ENSRNOG00000002937	1.88789	0.931526	2.20668	2.36889	1.24421	0.662059	1	2.39402	2.20668	0.921748	-0.117556	1	1
Ankrd17	ENSRNOG00000002940	3086.7	3468.07	2959.58	0.85338	-0.22874	0.210288	1	3459.95	2959.58	0.855382	-0.22536	0.0918685	0.817103
Uhmk1	ENSRNOG00000002941	923.123	1097.8	864.896	0.787842	-0.344021	0.0765337	1	1005.23	864.896	0.860393	-0.216933	0.127336	0.92035
Mrpl55	ENSRNOG00000002943	181.676	174.661	184.014	1.05355	0.0752579	0.798514	1	185.624	184.014	0.991327	-0.0125664	0.942957	1
RGD1304587	ENSRNOG00000002944	242.733	249.649	240.428	0.963063	-0.0542973	0.80668	1	269.689	240.428	0.891499	-0.165695	0.336796	1
Socs3	ENSRNOG00000002946	5.02494	3.26034	5.61314	1.72164	0.783785	0.741631	1	4.04795	5.61314	1.38666	0.471617	0.647939	1
Dpt	ENSRNOG00000002947	10.2665	0.931526	13.3782	14.3616	3.84414	0.00220863	0.28565	2.95696	13.3782	4.52431	2.1777	0.000749306	0.0479789
Abcc3	ENSRNOG00000002948	219.075	208.662	222.547	1.06654	0.0929405	0.755866	1	220.997	222.547	1.00701	0.010081	0.968455	1
Pgs1	ENSRNOG00000002949	259.449	261.293	258.834	0.990589	-0.0136417	0.946359	1	245.326	258.834	1.05506	0.077328	0.645007	1
Lyl1	ENSRNOG00000002950	20.0215	18.6305	20.4851	1.09955	0.136907	0.897091	1	18.8334	20.4851	1.0877	0.121281	0.807003	1
Ccnb3	ENSRNOG00000002951	0.879071	0.931526	0.861586	0.924919	-0.112601	0.760427	1	0.734711	0.861586	1.17269	0.229817	1	1
P2ry4	ENSRNOG00000002953	88.0591	87.0977	88.3796	1.01472	0.0210787	0.994256	1	82.4246	88.3796	1.07225	0.100639	0.689161	1
Stim2	ENSRNOG00000002956	630.332	679.082	614.081	0.904281	-0.145157	0.460529	1	709.169	614.081	0.865917	-0.207699	0.154268	0.973314
Shroom4	ENSRNOG00000002959	66.1598	62.878	67.2537	1.06959	0.097058	0.792638	1	76.8804	67.2537	0.874783	-0.193003	0.404114	1
Ndp	ENSRNOG00000002960	163.267	178.853	158.071	0.883807	-0.178197	0.480774	1	149.471	158.071	1.05754	0.080716	0.658505	1
C1ql1	ENSRNOG00000002963	1179.01	1095.01	1207.01	1.10228	0.140494	0.503431	1	1064.05	1207.01	1.13435	0.181871	0.205668	1
Xcl1	ENSRNOG00000002964	0.366662	0.931526	0.178374	0.191485	-2.38469	0.470444	1	0.550102	0.178374	0.324256	-1.6248	0.742534	1
Tnfsf4	ENSRNOG00000002968	0.47309	0.931526	0.320278	0.343821	-1.54027	0.618594	1	0.911971	0.320278	0.351194	-1.50966	0.637765	1
Itpkb	ENSRNOG00000002969	188.666	159.757	198.302	1.24127	0.311822	0.405981	1	184.707	198.302	1.0736	0.102459	0.677474	1
Zswim7	ENSRNOG00000002970	25.4434	24.6854	25.6961	1.04094	0.0578874	0.962462	1	24.7889	25.6961	1.03659	0.0518517	0.885476	1
RGD1565283	ENSRNOG00000002972	9.79801	14.9044	8.09588	0.543187	-0.88048	0.29127	1	13.5534	8.09588	0.59733	-0.743399	0.269472	1
Cdx4	ENSRNOG00000002974	0	0	0					0	0
RGD1563606	ENSRNOG00000002975	0.116441	0.465763	0	0		0.505049	1	0	0
Maats1	ENSRNOG00000002976	8.10307	14.4387	5.99121	0.414943	-1.26902	0.051507	1	16.8067	5.99121	0.356477	-1.48812	0.00272727	0.115196
Ttc19	ENSRNOG00000002977	448.991	504.887	430.359	0.852387	-0.230419	0.266411	1	473.575	430.359	0.908745	-0.138052	0.371954	1
Faslg	ENSRNOG00000002978	7.37664	9.78102	6.57518	0.672238	-0.572956	0.519196	1	6.71296	6.57518	0.979476	-0.0299183	0.990651	1
Tbx19	ENSRNOG00000002979	34.6805	41.4529	32.423	0.782164	-0.354456	0.596816	1	40.8884	32.423	0.792963	-0.334675	0.559841	1
Tsr1	ENSRNOG00000002980	582.255	624.122	568.3	0.910558	-0.135178	0.494369	1	638.834	568.3	0.889589	-0.168789	0.249273	1
CACNA1G	ENSRNOG00000002981	2512.78	2879.35	2390.6	0.830256	-0.268371	0.149284	1	2793.08	2390.6	0.8559	-0.224486	0.0963137	0.831372
Nfix	ENSRNOG00000002983	511.339	537.956	502.467	0.934029	-0.0984607	0.640137	1	498.08	502.467	1.00881	0.0126513	0.925284	1
Bmp15	ENSRNOG00000002984	80.2864	99.2075	73.9794	0.745703	-0.423327	0.183389	1	87.3585	73.9794	0.846848	-0.239826	0.30473	1
Nos1ap	ENSRNOG00000002985	91.3158	79.6455	95.2059	1.19537	0.257459	0.45963	1	116.08	95.2059	0.820176	-0.285994	0.227386	1
Efhc2	ENSRNOG00000002986	27.7519	27.9458	27.6873	0.990749	-0.0134082	0.980146	1	25.4237	27.6873	1.08904	0.123051	0.726161	1
Nmt1	ENSRNOG00000002989	1137.2	1122.95	1141.94	1.01691	0.0241908	0.921841	1	1032.39	1141.94	1.10611	0.145496	0.299336	1
Srr	ENSRNOG00000002991	195.018	211.922	189.383	0.893646	-0.162224	0.520858	1	179.359	189.383	1.05589	0.0784581	0.674371	1
Zc3h11a	ENSRNOG00000002993	2080.49	2287.83	2011.37	0.879163	-0.185798	0.309292	1	2421.89	2011.37	0.830496	-0.267955	0.045718	0.606081
Popdc2	ENSRNOG00000002994	29.1149	27.0143	29.8151	1.10368	0.142324	0.836062	1	32.4851	29.8151	0.91781	-0.123732	0.783982	1
Slc9a3r2	ENSRNOG00000002997	338.787	307.869	349.093	1.1339	0.181294	0.716785	1	363.16	349.093	0.961266	-0.056992	0.865484	1
Timmdc1	ENSRNOG00000002999	248.771	231.484	254.533	1.09957	0.136938	0.584564	1	244.692	254.533	1.04022	0.0568846	0.734318	1
Tbc1d19	ENSRNOG00000003003	259.783	299.486	246.548	0.823239	-0.280616	0.21259	1	263.76	246.548	0.934745	-0.0973553	0.557971	1
Rasgef1c	ENSRNOG00000003005	12.8484	19.562	10.6105	0.542401	-0.882569	0.147978	1	13.7362	10.6105	0.772447	-0.372493	0.461854	1
NA	ENSRNOG00000003008	1.89693	0.931526	2.21873	2.38182	1.25207	0.863199	1	2.0158	2.21873	1.10067	0.138385	0.981062	1
RGD1562521	ENSRNOG00000003009	0	0	0					0.188232	0	0		0.992738	1
Gadd45gip1	ENSRNOG00000003011	421.045	402.419	427.254	1.06171	0.0863935	0.740947	1	432.824	427.254	0.987129	-0.0186893	0.90639	1
RPGR	ENSRNOG00000003013	130.503	151.373	123.546	0.81617	-0.293059	0.268307	1	146.388	123.546	0.843965	-0.244744	0.214658	1
Poglut1	ENSRNOG00000003014	314.274	311.13	315.322	1.01347	0.0193079	0.954683	1	306.336	315.322	1.02933	0.0417083	0.792712	1
Olfml2b	ENSRNOG00000003018	70.5793	52.6312	76.562	1.45469	0.540709	0.277365	1	77.8324	76.562	0.983677	-0.0237429	0.985056	1
Ubn1	ENSRNOG00000003019	1600.85	1630.64	1590.92	0.975642	-0.0355763	0.838556	1	1623.17	1590.92	0.980128	-0.028958	0.836146	1
Slc25a47	ENSRNOG00000003020	2.39933	0.465763	3.04385	6.53519	2.70823	0.495473	1	1.46394	3.04385	2.07922	1.05604	0.500462	1
PPP1R2-PS1	ENSRNOG00000003021	0	0	0					0	0
Nap1l2	ENSRNOG00000003025	365.348	374.939	362.151	0.965892	-0.0500668	0.805748	1	404.747	362.151	0.894759	-0.160429	0.309417	1
Rad23a	ENSRNOG00000003026	951.024	950.622	951.158	1.00056	0.000812481	0.983364	1	927.998	951.158	1.02496	0.0355636	0.811105	1
NA	ENSRNOG00000003027	0	0	0					0	0
DNAH17	ENSRNOG00000003028	26.6506	28.4115	26.0637	0.917362	-0.124437	0.800529	1	30.8073	26.0637	0.846021	-0.241234	0.510961	1
Calr	ENSRNOG00000003029	6063.68	5364.66	6296.68	1.17373	0.231106	0.22543	1	5977.69	6296.68	1.05336	0.0750035	0.56305	1
Awat2	ENSRNOG00000003030	1.57906	3.26034	1.01863	0.312431	-1.67839	0.390018	1	0.544615	1.01863	1.87037	0.903324	0.762027	1
Atp2b4	ENSRNOG00000003031	251.373	259.896	248.532	0.956275	-0.0645024	0.784058	1	270.008	248.532	0.920462	-0.11957	0.500986	1
Plcd3	ENSRNOG00000003033	3874.23	3450.37	4015.51	1.16379	0.218832	0.258006	1	3099.74	4015.51	1.29543	0.373435	0.00515226	0.178085
NA	ENSRNOG00000003035	0.972189	2.32882	0.51998	0.223281	-2.16307	0.378334	1	0.182746	0.51998	2.84537	1.50862	0.807675	1
Sft2d2	ENSRNOG00000003038	38.58	31.2061	41.0379	1.31506	0.395129	0.561497	1	35.051	41.0379	1.17081	0.227503	0.594259	1
Wnt3a	ENSRNOG00000003039	0.1361	0	0.181467			1	1	0	0.181467			1	1
Smg6	ENSRNOG00000003041	21.7274	24.6854	20.7414	0.840228	-0.251147	0.604214	1	19.7981	20.7414	1.04765	0.0671537	0.88142	1
Mettl13	ENSRNOG00000003042	342.691	337.212	344.518	1.02166	0.0309209	0.924282	1	322.337	344.518	1.06881	0.0960105	0.562619	1
Tiprl	ENSRNOG00000003048	371.569	421.981	354.765	0.840712	-0.250317	0.232776	1	374.855	354.765	0.946405	-0.0794709	0.607169	1
Hsd17b10	ENSRNOG00000003049	154.776	140.66	159.481	1.1338	0.181165	0.646567	1	132.563	159.481	1.20305	0.266701	0.291227	1
Tbc1d9b	ENSRNOG00000003050	1264.16	1098.73	1319.3	1.20074	0.263928	0.194056	1	1119.06	1319.3	1.17894	0.237489	0.0894103	0.808506
Cox18	ENSRNOG00000003052	130.716	149.976	124.296	0.828774	-0.270949	0.294534	1	137.137	124.296	0.906363	-0.141839	0.453632	1
Cask	ENSRNOG00000003054	218.325	227.758	215.18	0.944776	-0.0819563	0.733474	1	217.484	215.18	0.989407	-0.0153643	0.942507	1
Optc	ENSRNOG00000003059	246.327	188.634	265.557	1.40779	0.493434	0.829772	1	360.453	265.557	0.736733	-0.440786	0.686091	1
Klhdc2	ENSRNOG00000003062	167.345	182.579	162.267	0.888748	-0.170153	0.481532	1	185.938	162.267	0.872693	-0.196453	0.273985	1
Phka1	ENSRNOG00000003063	194.538	221.703	185.483	0.836627	-0.257343	0.292376	1	199.394	185.483	0.930232	-0.104337	0.552106	1
Bst1	ENSRNOG00000003064	39.7423	34.0007	41.6562	1.22516	0.292966	0.622432	1	39.2541	41.6562	1.06119	0.0856875	0.816468	1
Glyr1	ENSRNOG00000003065	1894.87	1901.24	1892.75	0.995532	-0.00646062	0.962177	1	1866.78	1892.75	1.01391	0.0199337	0.877074	1
Wnt9a	ENSRNOG00000003066	13.506	6.98645	15.6792	2.24423	1.16622	0.101274	1	15.9691	15.6792	0.981845	-0.0264326	0.96222	1
Npffr2	ENSRNOG00000003067	1.74178	0.465763	2.16712	4.65284	2.21811	0.454831	1	4.21434	2.16712	0.514226	-0.959527	0.419806	1
RGD1564036	ENSRNOG00000003068	53.9419	41.4529	58.1049	1.40171	0.487187	0.206873	1	52.404	58.1049	1.10879	0.148984	0.556072	1
Cd38	ENSRNOG00000003069	19.7934	12.1098	22.3546	1.84599	0.884393	0.162366	1	20.951	22.3546	1.067	0.0935567	0.794006	1
PIGL	ENSRNOG00000003070	165.417	176.058	161.87	0.919413	-0.121214	0.618236	1	181.94	161.87	0.889693	-0.168621	0.353758	1
Vamp4	ENSRNOG00000003071	472.454	522.12	455.899	0.873168	-0.195669	0.327379	1	513.008	455.899	0.888677	-0.170269	0.24925	1
Gpr161	ENSRNOG00000003073	44.867	44.2475	45.0735	1.01867	0.0266835	1	1	40.7385	45.0735	1.10641	0.145887	0.625553	1
Tmem39a	ENSRNOG00000003075	184.869	179.785	186.563	1.0377	0.0533953	0.860661	1	172.2	186.563	1.08341	0.115576	0.526538	1
Rbms2	ENSRNOG00000003076	812.439	845.36	801.466	0.948077	-0.0769243	0.667001	1	906.335	801.466	0.884293	-0.177403	0.199774	1
DCAF6	ENSRNOG00000003078	653.991	696.316	639.883	0.918955	-0.121934	0.526201	1	665.303	639.883	0.961792	-0.0562032	0.686591	1
NA	ENSRNOG00000003080	0.372645	0.465763	0.341606	0.733434	-0.447262	0.612918	1	0	0.341606			0.881455	1
Ribc1	ENSRNOG00000003081	72.1471	74.5221	71.3554	0.957507	-0.0626452	0.844296	1	80.2951	71.3554	0.888665	-0.170288	0.478946	1
Parp1	ENSRNOG00000003084	1376.93	1373.07	1378.22	1.00375	0.00539975	1	1	1405.31	1378.22	0.980721	-0.028086	0.817062	1
Mycs	ENSRNOG00000003085	0	0	0					0	0
Cenpv	ENSRNOG00000003086	102.995	108.989	100.997	0.926676	-0.109864	0.693908	1	113.44	100.997	0.890311	-0.167618	0.424022	1
Arhgap31	ENSRNOG00000003088	232.795	189.566	247.204	1.30406	0.383008	0.13164	1	208.602	247.204	1.18505	0.244952	0.156208	0.98001
NA	ENSRNOG00000003089	0.1361	0	0.181467			1	1	0.188232	0.181467	0.964059	-0.0528073	1	1
Cmah	ENSRNOG00000003094	0.644846	0.465763	0.70454	1.51266	0.597086	1	1	1.47853	0.70454	0.476513	-1.06941	0.667418	1
Fgfbp1	ENSRNOG00000003095	13.4857	4.19187	16.5837	3.95616	1.9841	0.199752	1	2.21138	16.5837	7.49926	2.90675	0.00198089	0.0932397
Hic1	ENSRNOG00000003096	4.86747	5.12339	4.78216	0.933397	-0.0994369	0.915243	1	4.03708	4.78216	1.18456	0.244351	0.803815	1
Prom1	ENSRNOG00000003098	5865.21	5811.79	5883.02	1.01226	0.0175736	0.955932	1	5366.36	5883.02	1.09628	0.132612	0.327092	1
Ubqln2	ENSRNOG00000003099	2053.11	2208.18	2001.42	0.906365	-0.141836	0.445752	1	1993.3	2001.42	1.00407	0.00586274	0.958879	1
Dusp12	ENSRNOG00000003100	168.802	175.127	166.693	0.951843	-0.0712052	0.771391	1	142.414	166.693	1.17048	0.227101	0.214541	1
Lbr	ENSRNOG00000003103	234.454	213.319	241.499	1.1321	0.179002	0.479943	1	190.488	241.499	1.26779	0.342318	0.047042	0.61392
Trpv2	ENSRNOG00000003104	63.2941	61.9465	63.7433	1.02901	0.0412521	0.959578	1	47.7877	63.7433	1.33389	0.415634	0.105312	0.85598
Kif19a	ENSRNOG00000003105	2191.63	2210.51	2185.34	0.988611	-0.0165252	0.923693	1	2212.7	2185.34	0.987634	-0.0179517	0.90053	1
Acbd4	ENSRNOG00000003108	550.801	534.23	556.325	1.04136	0.0584655	0.802806	1	509.575	556.325	1.09174	0.126631	0.400167	1
Btbd17	ENSRNOG00000003109	430.345	416.392	434.996	1.04468	0.0630608	0.794237	1	416.61	434.996	1.04413	0.0623051	0.68822	1
Mageb17	ENSRNOG00000003110	0	0	0					0	0
Ovca2	ENSRNOG00000003111	114.092	114.112	114.086	0.999772	-0.000329153	0.985007	1	108.88	114.086	1.04781	0.0673763	0.757229	1
NA	ENSRNOG00000003112	0.640206	0.465763	0.698353	1.49938	0.584361	1	1	0.550102	0.698353	1.2695	0.344259	1	1
B4galt4	ENSRNOG00000003114	119.896	94.5499	128.345	1.35743	0.44088	0.130452	1	97.1011	128.345	1.32177	0.402469	0.0429131	0.583864
NA	ENSRNOG00000003115	0	0	0					0.188232	0	0		0.998751	1
[truncated: 24,634 more rows]
