# Supplementary material for: Application of quantitative trait locus mapping and transcriptomics to studies of the senescence-accelerated phenotype in rats
Source: BMC Genomics. 2014 Dec 19;15(Suppl 12):S3. doi: 10.1186/1471-2164-15-S12-S3 (PMC4303943; doi:10.1186/1471-2164-15-S12-S3)
Supplement: Additional file 2 — Contains DAVID results for DE genes, DESeq. [file 1471-2164-15-S12-S3-S2.xlsx]

## Sheet: Read me
DAVID analyses results (Additional file 2)
QTL1	WAG/OXYS-1.1 strain in comparison
QTL2	WAG/OXYS-1.2 strain in comparison
OX	OXYS strain in comparison
vs	versus
Goterms|KEGG	GO-Chart-table and KEGG-pathway results for a corresponding gene set
Clustering	Clustering -table for a corresponding gene set

## Sheet: QTL1-OX GOterms|KEGG_DeSeq
Category	Term	Count	%	PValue	Genes	List Total	Pop Hits	Pop Total	Fold Enrichment	Bonferroni	Benjamini	FDR
GOTERM_BP_FAT	GO:0034440~lipid oxidation	3	5.660377358490567	0.0069302731242437835	ACADM, EHHADH, ADH7	38	41	12092	23.28369704749679	0.985011274510534	0.985011274510534	9.769674419687258
GOTERM_BP_FAT	GO:0019395~fatty acid oxidation	3	5.660377358490567	0.0069302731242437835	ACADM, EHHADH, ADH7	38	41	12092	23.28369704749679	0.985011274510534	0.985011274510534	9.769674419687258
GOTERM_BP_FAT	GO:0051103~DNA ligation during DNA repair	2	3.7735849056603774	0.012184939404221634	RGD1563668, LIG4	38	4	12092	159.1052631578947	0.9993917409940275	0.9753370925077249	16.57585357898601
GOTERM_BP_FAT	GO:0030258~lipid modification	3	5.660377358490567	0.01728167755072725	ACADM, EHHADH, ADH7	38	66	12092	14.464114832535884	0.9999732608095847	0.9700969088495819	22.717499336983682
GOTERM_BP_FAT	GO:0006266~DNA ligation	2	3.7735849056603774	0.01822311414232186	RGD1563668, LIG4	38	6	12092	106.0701754385965	0.9999850123638435	0.9377795302828648	23.804753992201277
GOTERM_BP_FAT	GO:0006631~fatty acid metabolic process	4	7.547169811320755	0.019505728348264195	ACADM, EHHADH, EPHX2, ADH7	38	188	12092	6.77043673012318	0.9999931951793904	0.9074101594613178	25.263092465086288
GOTERM_BP_FAT	GO:0006954~inflammatory response	4	7.547169811320755	0.028304772897205704	EPHX2, CRCP, CD14, FN1	38	217	12092	5.865631821489207	0.9999999706125444	0.9444487719478697	34.58744910549344
GOTERM_BP_FAT	GO:0030198~extracellular matrix organization	3	5.660377358490567	0.029575236637599363	SERPINB5, ADAMTSL4, FN1	38	88	12092	10.848086124401913	0.9999999866657162	0.9250113266155344	35.84040957561512
GOTERM_BP_FAT	GO:0016054~organic acid catabolic process	3	5.660377358490567	0.035362699215368006	ACADM, EHHADH, ASRGL1	38	97	12092	9.841562669560497	0.9999999996403443	0.9340088232462459	41.27015276216564
GOTERM_BP_FAT	GO:0046395~carboxylic acid catabolic process	3	5.660377358490567	0.035362699215368006	ACADM, EHHADH, ASRGL1	38	97	12092	9.841562669560497	0.9999999996403443	0.9340088232462459	41.27015276216564
GOTERM_BP_FAT	GO:0060429~epithelium development	4	7.547169811320755	0.03811079240120339	SERPINB5, UPK1B, FZD2, KRT4	38	244	12092	5.216566005176876	0.9999999999358006	0.9262938904756172	43.69549451577388
GOTERM_BP_FAT	GO:0030855~epithelial cell differentiation	3	5.660377358490567	0.04369933170692965	UPK1B, FZD2, KRT4	38	109	12092	8.758087880251086	0.9999999999980987	0.9327170011217241	48.342400352347546
GOTERM_BP_FAT	GO:0042127~regulation of cell proliferation	6	11.320754716981133	0.05038419087853047	EDN3, SERPINB5, IRF1, RGD1563668, LIG4, KRT4	38	665	12092	2.8710724178868223	0.9999999999999726	0.9414970747106912	53.43083360797088
GOTERM_BP_FAT	GO:0043062~extracellular structure organization	3	5.660377358490567	0.06644327451830084	SERPINB5, ADAMTSL4, FN1	38	138	12092	6.91762013729977	1.0	0.9685889463284927	63.809058050021115
GOTERM_BP_FAT	GO:0006635~fatty acid beta-oxidation	2	3.7735849056603774	0.0794946683756817	ACADM, EHHADH	38	27	12092	23.57115009746589	1.0	0.9786888473527087	70.6091158170971
GOTERM_BP_FAT	GO:0050921~positive regulation of chemotaxis	2	3.7735849056603774	0.0794946683756817	EDN3, RGD1563668	38	27	12092	23.57115009746589	1.0	0.9786888473527087	70.6091158170971
GOTERM_BP_FAT	GO:0050920~regulation of chemotaxis	2	3.7735849056603774	0.08793822283645475	EDN3, RGD1563668	38	30	12092	21.2140350877193	1.0	0.9811490964594807	74.35211178619399
GOTERM_BP_FAT	GO:0046928~regulation of neurotransmitter secretion	2	3.7735849056603774	0.08793822283645475	EDN3, GRM2	38	30	12092	21.2140350877193	1.0	0.9811490964594807	74.35211178619399
GOTERM_BP_FAT	GO:0030334~regulation of cell migration	3	5.660377358490567	0.09040092811534915	EDN3, CLIC4, RGD1563668	38	165	12092	5.7856459330143535	1.0	0.9779693652275095	75.35702703081849
GOTERM_BP_FAT	GO:0006259~DNA metabolic process	4	7.547169811320755	0.09199544406738364	PRIM2, RGD1563668, LIG4, RTEL1	38	352	12092	3.616028708133971	1.0	0.973828835802053	75.98796404075037
GOTERM_BP_FAT	GO:0051588~regulation of neurotransmitter transport	2	3.7735849056603774	0.09352534310756422	EDN3, GRM2	38	32	12092	19.88815789473684	1.0	0.9694597968962664	76.57914572421024
GOTERM_BP_FAT	GO:0048520~positive regulation of behavior	2	3.7735849056603774	0.09907915721910143	EDN3, RGD1563668	38	34	12092	18.718266253869967	1.0	0.9698362839327935	78.61312656728194
Category	Term	Count	%	PValue	Genes	List Total	Pop Hits	Pop Total	Fold Enrichment	Bonferroni	Benjamini	FDR
GOTERM_CC_FAT	GO:0045095~keratin filament	3	5.660377358490567	0.01612264612074805	KRT5, KRT15, KRT4	36	60	10776	14.966666666666667	0.8645625945731461	0.8645625945731461	17.090381557545655
GOTERM_CC_FAT	GO:0005777~peroxisome	3	5.660377358490567	0.033644917877576466	PEX11B, EHHADH, EPHX2	36	89	10776	10.089887640449438	0.985146855632971	0.878126523119142	32.606613118682404
GOTERM_CC_FAT	GO:0042579~microbody	3	5.660377358490567	0.033644917877576466	PEX11B, EHHADH, EPHX2	36	89	10776	10.089887640449438	0.985146855632971	0.878126523119142	32.606613118682404
GOTERM_CC_FAT	GO:0005882~intermediate filament	3	5.660377358490567	0.044652461341562144	KRT5, KRT15, KRT4	36	104	10776	8.634615384615385	0.9963704661496797	0.8463201420655999	40.94611959402377
GOTERM_CC_FAT	GO:0045111~intermediate filament cytoskeleton	3	5.660377358490567	0.04699535934293408	KRT5, KRT15, KRT4	36	107	10776	8.392523364485982	0.9973165908320002	0.7724002792839701	42.594634364571796
GOTERM_CC_FAT	GO:0016592~Srb-mediator complex	2	3.7735849056603774	0.05998872884066149	MED8, MED20	36	19	10776	31.50877192982456	0.9995041315176623	0.7816901651820866	50.998718964878485
GOTERM_CC_FAT	GO:0044421~extracellular region part	6	11.320754716981133	0.07118400139890901	EDN3, SERPINB5, ADAMTSL4, RGD1563668, CD14, FN1	36	693	10776	2.5916305916305915	0.9998864070050856	0.7799311410431093	57.32148593776637
GOTERM_CC_FAT	GO:0005615~extracellular space	5	9.433962264150944	0.07366602458193139	EDN3, SERPINB5, RGD1563668, CD14, FN1	36	492	10776	3.042005420054201	0.9999182638928427	0.7393491559127505	58.61817708887784
GOTERM_CC_FAT	GO:0043233~organelle lumen	8	15.09433962264151	0.09405453295521345	MCCC2, ACADM, MED8, PRIM2, RGD1563668, GEMIN6, MED20, FN1	36	1221	10776	1.961233961233961	0.9999947088152402	0.7809999994986545	67.9845250117419
Category	Term	Count	%	PValue	Genes	List Total	Pop Hits	Pop Total	Fold Enrichment	Bonferroni	Benjamini	FDR
GOTERM_MF_FAT	GO:0003899~DNA-directed RNA polymerase activity	3	5.660377358490567	0.0027345071556256944	RPAP1, PRIM2, CRCP	37	26	11963	37.30665280665281	0.3704592632782526	0.3704592632782526	3.2822217551384703
GOTERM_MF_FAT	GO:0034062~RNA polymerase activity	3	5.660377358490567	0.0027345071556256944	RPAP1, PRIM2, CRCP	37	26	11963	37.30665280665281	0.3704592632782526	0.3704592632782526	3.2822217551384703
GOTERM_MF_FAT	GO:0005198~structural molecule activity	7	13.20754716981132	0.006998384330675985	RGD1359290, KRT5, KRT15, MRPS10, KRT4, CLDN23, FN1	37	578	11963	3.9156925091181147	0.694829594441623	0.44757769274007675	8.203309091793031
GOTERM_MF_FAT	GO:0019841~retinol binding	2	3.7735849056603774	0.023829087197170487	CRABP1, ADH7	37	8	11963	80.8310810810811	0.9830226147957689	0.7429859091929447	25.467694305163434
GOTERM_MF_FAT	GO:0016779~nucleotidyltransferase activity	3	5.660377358490567	0.03428784188620526	RPAP1, PRIM2, CRCP	37	97	11963	9.999721370855392	0.997250452981922	0.7710106482443507	34.63750963767449
GOTERM_MF_FAT	GO:0005501~retinoid binding	2	3.7735849056603774	0.05569463524800748	CRABP1, ADH7	37	19	11963	34.034139402560456	0.9999377692218703	0.8558545141560777	50.263116894371194
GOTERM_MF_FAT	GO:0019840~isoprenoid binding	2	3.7735849056603774	0.06420823096071389	CRABP1, ADH7	37	22	11963	29.393120393120395	0.9999865324579867	0.8457537113547232	55.460889500084676
GOTERM_MF_FAT	GO:0002020~protease binding	2	3.7735849056603774	0.08101212984390484	ADAMTSL4, FN1	37	28	11963	23.094594594594597	0.9999993699824172	0.869925178502341	64.28659219376375
Category	Term	Count	%	PValue	Genes	List Total	Pop Hits	Pop Total	Fold Enrichment	Bonferroni	Benjamini	FDR
KEGG_PATHWAY	rno00071:Fatty acid metabolism	3	5.660377358490567	0.006978574488661232	ACADM, EHHADH, ADH7	18	42	5590	22.18253968253968	0.2904674403856836	0.2904674403856836	6.494030677070739
KEGG_PATHWAY	rno00280:Valine, leucine and isoleucine degradation	3	5.660377358490567	0.008329222942082458	MCCC2, ACADM, EHHADH	18	46	5590	20.253623188405793	0.33624430909256253	0.1852879705641769	7.706342857452697
KEGG_PATHWAY	rno00410:beta-Alanine metabolism	2	3.7735849056603774	0.06492964673662918	ACADM, EHHADH	18	22	5590	28.23232323232323	0.9627290811239125	0.6659664929091538	47.464124962601836
KEGG_PATHWAY	rno00640:Propanoate metabolism	2	3.7735849056603774	0.09588611017001727	ACADM, EHHADH	18	33	5590	18.82154882154882	0.9928396553794472	0.7091068588961931	61.95751401096441
Category	Term	Count	%	PValue	Genes	List Total	Pop Hits	Pop Total	Fold Enrichment	Bonferroni	Benjamini	FDR
GOTERM_BP_ALL	GO:0009987~cellular process	33	62.264150943396224	0.006312568227734039	EDN3, ADAMTSL4, EHHADH, PCDHA4, HAUS1, MRPS10, CRCP, ADH7, MED20, ITPKA, TTLL11, GSTM4, UPK1B, PRIM2, ASRGL1, KRT4, GEMIN6, TNIP1, RTEL1, FN1, RGD1359290, ACADM, EPHX2, LIG4, FZD2, PEX11B, RPAP1, GRM2, SERPINB5, KRT15, RGD1563668, CKS2, IRF1	41	7619	12668	1.3382589738746844	0.989663980054319	0.989663980054319	9.144031204818026
GOTERM_BP_ALL	GO:0034440~lipid oxidation	3	5.660377358490567	0.007375146733662696	ACADM, EHHADH, ADH7	41	41	12668	22.60797144556811	0.9952260862624128	0.9309064855606028	10.604182082848823
GOTERM_BP_ALL	GO:0019395~fatty acid oxidation	3	5.660377358490567	0.007375146733662696	ACADM, EHHADH, ADH7	41	41	12668	22.60797144556811	0.9952260862624128	0.9309064855606028	10.604182082848823
GOTERM_BP_ALL	GO:0051103~DNA ligation during DNA repair	2	3.7735849056603774	0.01257203575370947	RGD1563668, LIG4	41	4	12668	154.4878048780488	0.9998921264489835	0.9523965613704329	17.435150958904533
GOTERM_BP_ALL	GO:0030258~lipid modification	3	5.660377358490567	0.01835961105979406	ACADM, EHHADH, ADH7	41	66	12668	14.044345898004433	0.9999984524438864	0.9647295012198845	24.467325444526278
GOTERM_BP_ALL	GO:0006266~DNA ligation	2	3.7735849056603774	0.018800130540485425	RGD1563668, LIG4	41	6	12668	102.9918699186992	0.9999988808151383	0.9354672213368797	24.978988436462004
GOTERM_BP_ALL	GO:0006631~fatty acid metabolic process	4	7.547169811320755	0.02125572582316525	ACADM, EHHADH, EPHX2, ADH7	41	188	12668	6.5739491437467565	0.9999998166895518	0.9246301120067089	27.7723470755207
GOTERM_BP_ALL	GO:0006954~inflammatory response	4	7.547169811320755	0.03077579670645171	EPHX2, CRCP, CD14, FN1	41	217	12668	5.695402944812859	0.9999999998421266	0.9602114207439488	37.70956118351933
GOTERM_BP_ALL	GO:0030198~extracellular matrix organization	3	5.660377358490567	0.03137332931697628	SERPINB5, ADAMTSL4, FN1	41	88	12668	10.533259423503326	0.9999999998988567	0.9436858967037326	38.28856374451588
GOTERM_BP_ALL	GO:0046395~carboxylic acid catabolic process	3	5.660377358490567	0.03749006015268469	ACADM, EHHADH, ASRGL1	41	97	12668	9.555946693487552	0.9999999999989563	0.9533630516374899	43.933425203986495
GOTERM_BP_ALL	GO:0016054~organic acid catabolic process	3	5.660377358490567	0.03749006015268469	ACADM, EHHADH, ASRGL1	41	97	12668	9.555946693487552	0.9999999999989563	0.9533630516374899	43.933425203986495
GOTERM_BP_ALL	GO:0060429~epithelium development	4	7.547169811320755	0.04135324347024581	SERPINB5, UPK1B, FZD2, KRT4	41	244	12668	5.065173930427829	0.9999999999999428	0.9526029358727625	47.246061796470954
GOTERM_BP_ALL	GO:0009888~tissue development	6	11.320754716981133	0.0455239319570799	EDN3, ACADM, SERPINB5, UPK1B, FZD2, KRT4	41	625	12668	2.966165853658536	0.9999999999999976	0.9530267028314334	50.61665451749475
GOTERM_BP_ALL	GO:0030855~epithelial cell differentiation	3	5.660377358490567	0.0462912331725257	UPK1B, FZD2, KRT4	41	109	12668	8.503915864846721	0.9999999999999987	0.9422548137749912	51.21441647299125
GOTERM_BP_ALL	GO:0006807~nitrogen compound metabolic process	12	22.641509433962266	0.05127032788247754	RPAP1, ACADM, GSTM4, PRIM2, IRF1, RGD1563668, CRCP, ASRGL1, LIG4, GEMIN6, MED20, RTEL1	41	2069	12668	1.7920286694408751	1.0	0.9462314028062022	54.932145739389206
GOTERM_BP_ALL	GO:0042127~regulation of cell proliferation	6	11.320754716981133	0.056715251935231276	EDN3, SERPINB5, IRF1, RGD1563668, LIG4, KRT4	41	665	12668	2.7877498624610304	1.0	0.9507627701309322	58.693902223616426
GOTERM_BP_ALL	GO:0044237~cellular metabolic process	21	39.62264150943396	0.05857367854425796	RGD1359290, ACADM, EHHADH, MRPS10, EPHX2, CRCP, ADH7, LIG4, MED20, ITPKA, TTLL11, RPAP1, GSTM4, PRIM2, RGD1563668, IRF1, ASRGL1, GEMIN6, TNIP1, RTEL1, FN1	41	4650	12668	1.3953737214791504	1.0	0.9452670314861694	59.90922140997691
GOTERM_BP_ALL	GO:0048513~organ development	10	18.867924528301888	0.06329232000525742	EDN3, ACADM, SERPINB5, PCDHA4, UPK1B, IRF1, RGD1563668, LIG4, FZD2, KRT4	41	1627	12668	1.8990510741001694	1.0	0.9476840453350363	62.84661169953725
GOTERM_BP_ALL	GO:0032787~monocarboxylic acid metabolic process	4	7.547169811320755	0.06998546630083811	ACADM, EHHADH, EPHX2, ADH7	41	303	12668	4.078885937374225	1.0	0.9541076252761266	66.66982035381056
GOTERM_BP_ALL	GO:0043062~extracellular structure organization	3	5.660377358490567	0.07025009339449585	SERPINB5, ADAMTSL4, FN1	41	138	12668	6.716861081654295	1.0	0.9461567999541337	66.81314559801125
GOTERM_BP_ALL	GO:0008152~metabolic process	24	45.28301886792453	0.07354229241460349	RGD1359290, ACADM, MMEL1, EHHADH, MRPS10, EPHX2, HEPHL1, CRCP, ADH7, LIG4, MED20, ITPKA, TTLL11, SLC35C2, RPAP1, GSTM4, PRIM2, IRF1, RGD1563668, ASRGL1, GEMIN6, TNIP1, RTEL1, FN1	41	5681	12668	1.3053009389449641	1.0	0.9451252250419214	68.5487794327093
GOTERM_BP_ALL	GO:0034641~cellular nitrogen compound metabolic process	11	20.754716981132077	0.0799833591424049	RPAP1, ACADM, PRIM2, IRF1, RGD1563668, CRCP, ASRGL1, LIG4, GEMIN6, MED20, RTEL1	41	1963	12668	1.7313966924692172	1.0	0.9506798774464246	71.70203177317876
GOTERM_BP_ALL	GO:0006635~fatty acid beta-oxidation	2	3.7735849056603774	0.08192569914848524	ACADM, EHHADH	41	27	12668	22.887082204155373	1.0	0.9470696870904091	72.59333764995779
GOTERM_BP_ALL	GO:0050921~positive regulation of chemotaxis	2	3.7735849056603774	0.08192569914848524	EDN3, RGD1563668	41	27	12668	22.887082204155373	1.0	0.9470696870904091	72.59333764995779
GOTERM_BP_ALL	GO:0043436~oxoacid metabolic process	5	9.433962264150944	0.0861196764998356	ACADM, EHHADH, EPHX2, ASRGL1, ADH7	41	533	12668	2.8984578776369374	1.0	0.9479454358602379	74.4292136521938
GOTERM_BP_ALL	GO:0019752~carboxylic acid metabolic process	5	9.433962264150944	0.0861196764998356	ACADM, EHHADH, EPHX2, ASRGL1, ADH7	41	533	12668	2.8984578776369374	1.0	0.9479454358602379	74.4292136521938
GOTERM_BP_ALL	GO:0006082~organic acid metabolic process	5	9.433962264150944	0.08703657186627284	ACADM, EHHADH, EPHX2, ASRGL1, ADH7	41	535	12668	2.887622521085024	1.0	0.9426438438110302	74.81496726731459
GOTERM_BP_ALL	GO:0050920~regulation of chemotaxis	2	3.7735849056603774	0.09061404159349067	EDN3, RGD1563668	41	30	12668	20.598373983739837	1.0	0.9425870745866843	76.26870133728886
GOTERM_BP_ALL	GO:0046928~regulation of neurotransmitter secretion	2	3.7735849056603774	0.09061404159349067	EDN3, GRM2	41	30	12668	20.598373983739837	1.0	0.9425870745866843	76.26870133728886
GOTERM_BP_ALL	GO:0042180~cellular ketone metabolic process	5	9.433962264150944	0.09075276971733036	ACADM, EHHADH, EPHX2, ASRGL1, ADH7	41	543	12668	2.845079279522077	1.0	0.9359180411610323	76.3234638598354
GOTERM_BP_ALL	GO:0030334~regulation of cell migration	3	5.660377358490567	0.09541367719729416	EDN3, CLIC4, RGD1563668	41	165	12668	5.617738359201773	1.0	0.938248079043084	78.09620953083014
GOTERM_BP_ALL	GO:0051588~regulation of neurotransmitter transport	2	3.7735849056603774	0.09636167695389454	EDN3, GRM2	41	32	12668	19.3109756097561	1.0	0.9334322156147634	78.44125468639137
GOTERM_BP_ALL	GO:0006259~DNA metabolic process	4	7.547169811320755	0.09903123892397166	PRIM2, RGD1563668, LIG4, RTEL1	41	352	12668	3.511086474501109	1.0	0.9320549037161148	79.3858218688529

## Sheet: QTL1-OXYS Clustering DeSeq
Annotation Cluster 1	Enrichment Score: 1.8504447035646472
Category	Term	Count	%	PValue	Genes	List Total	Pop Hits	Pop Total	Fold Enrichment	Bonferroni	Benjamini	FDR
GOTERM_MF_FAT	GO:0034062~RNA polymerase activity	3	5.660377358490567	0.0027345071556256944	RPAP1, PRIM2, CRCP	37	26	11963	37.30665280665281	0.3704592632782526	0.3704592632782526	3.2822217551384703
GOTERM_MF_FAT	GO:0003899~DNA-directed RNA polymerase activity	3	5.660377358490567	0.0027345071556256944	RPAP1, PRIM2, CRCP	37	26	11963	37.30665280665281	0.3704592632782526	0.3704592632782526	3.2822217551384703
GOTERM_MF_FAT	GO:0016779~nucleotidyltransferase activity	3	5.660377358490567	0.03428784188620526	RPAP1, PRIM2, CRCP	37	97	11963	9.999721370855392	0.997250452981922	0.8599057264542602	34.63750963767449
GOTERM_BP_FAT	GO:0006350~transcription	5	9.433962264150944	0.15464037934931424	RPAP1, PRIM2, IRF1, CRCP, MED20	38	684	12092	2.326100338565712	1.0	0.9952061143636362	91.65400176073189
Annotation Cluster 2	Enrichment Score: 1.4479874089250326
Category	Term	Count	%	PValue	Genes	List Total	Pop Hits	Pop Total	Fold Enrichment	Bonferroni	Benjamini	FDR
GOTERM_MF_FAT	GO:0005198~structural molecule activity	7	13.20754716981132	0.006998384330675985	RGD1359290, KRT5, KRT15, MRPS10, KRT4, CLDN23, FN1	37	578	11963	3.9156925091181147	0.694829594441623	0.44757769274007675	8.203309091793031
PIR_SUPERFAMILY	PIRSF002282:cytoskeletal keratin	3	5.660377358490567	0.011258789000685733	KRT5, KRT15, KRT4	22	34	4368	17.518716577540104	0.23795035507821893	0.23795035507821893	8.682591468898238
UP_SEQ_FEATURE	region of interest:Coil 2	3	5.660377358490567	0.011961642001370502	KRT5, KRT15, KRT4	37	34	7317	17.44912559618442	0.9076975048065499	0.9076975048065499	13.979319802887137
UP_SEQ_FEATURE	region of interest:Linker 12	3	5.660377358490567	0.01264764657369657	KRT5, KRT15, KRT4	37	35	7317	16.950579150579152	0.9195568988763467	0.7163750696365827	14.723698750474956
UP_SEQ_FEATURE	region of interest:Coil 1A	3	5.660377358490567	0.014806245813906906	KRT5, KRT15, KRT4	37	38	7317	15.612375533428166	0.9478461134786088	0.6263810525963298	17.027489218224723
UP_SEQ_FEATURE	region of interest:Coil 1B	3	5.660377358490567	0.015558734632640698	KRT5, KRT15, KRT4	37	39	7317	15.212058212058214	0.9551685924129719	0.5398540608278015	17.8170345502884
UP_SEQ_FEATURE	region of interest:Head	3	5.660377358490567	0.015558734632640698	KRT5, KRT15, KRT4	37	39	7317	15.212058212058214	0.9551685924129719	0.5398540608278015	17.8170345502884
UP_SEQ_FEATURE	region of interest:Linker 1	3	5.660377358490567	0.015558734632640698	KRT5, KRT15, KRT4	37	39	7317	15.212058212058214	0.9551685924129719	0.5398540608278015	17.8170345502884
UP_SEQ_FEATURE	region of interest:Rod	3	5.660377358490567	0.015558734632640698	KRT5, KRT15, KRT4	37	39	7317	15.212058212058214	0.9551685924129719	0.5398540608278015	17.8170345502884
GOTERM_CC_FAT	GO:0045095~keratin filament	3	5.660377358490567	0.01612264612074805	KRT5, KRT15, KRT4	36	60	10776	14.966666666666667	0.8645625945731461	0.8645625945731461	17.090381557545655
UP_SEQ_FEATURE	region of interest:Tail	3	5.660377358490567	0.016327417943063773	KRT5, KRT15, KRT4	37	40	7317	14.831756756756759	0.9615928432989509	0.4789463632262928	18.616429390588006
SP_PIR_KEYWORDS	keratin	3	5.660377358490567	0.02150237607834668	KRT5, KRT15, KRT4	41	51	8979	12.882352941176471	0.919659607976999	0.919659607976999	21.963443458142816
INTERPRO	IPR018039:Intermediate filament protein, conserved site	3	5.660377358490567	0.02813209175631804	KRT5, KRT15, KRT4	45	61	10240	11.191256830601093	0.9775217167138123	0.9775217167138123	28.37012869278135
INTERPRO	IPR001664:Intermediate filament protein	3	5.660377358490567	0.028991629732462193	KRT5, KRT15, KRT4	45	62	10240	11.010752688172042	0.9800172391157616	0.8586396063805761	29.10738305204792
INTERPRO	IPR016044:Filament	3	5.660377358490567	0.029861653423454555	KRT5, KRT15, KRT4	45	63	10240	10.835978835978835	0.9822630772009634	0.7392089045611985	29.84655861210016
SP_PIR_KEYWORDS	Intermediate filament	3	5.660377358490567	0.032791168445684804	KRT5, KRT15, KRT4	41	64	8979	10.265625	0.9790902233222918	0.8553978676585015	31.63984235400751
UP_SEQ_FEATURE	compositionally biased region:Gly-rich	3	5.660377358490567	0.038104463882844684	KRT5, KRT15, KRT4	37	63	7317	9.416988416988419	0.9995436205907002	0.7225268228567232	38.50017637856581
GOTERM_CC_FAT	GO:0005882~intermediate filament	3	5.660377358490567	0.044652461341562144	KRT5, KRT15, KRT4	36	104	10776	8.634615384615385	0.9963704661496797	0.8463201420655999	40.94611959402377
GOTERM_CC_FAT	GO:0045111~intermediate filament cytoskeleton	3	5.660377358490567	0.04699535934293408	KRT5, KRT15, KRT4	36	107	10776	8.392523364485982	0.9973165908320002	0.7724002792839701	42.594634364571796
GOTERM_CC_FAT	GO:0043232~intracellular non-membrane-bounded organelle	9	16.9811320754717	0.23033907769477047	RGD1359290, KRT5, KRT15, HAUS1, PRIM2, MRPS10, RGD1563668, LIG4, KRT4	36	1823	10776	1.4777838727372463	0.9999999999999897	0.9316766381347492	95.11390867176307
GOTERM_CC_FAT	GO:0043228~non-membrane-bounded organelle	9	16.9811320754717	0.23033907769477047	RGD1359290, KRT5, KRT15, HAUS1, PRIM2, MRPS10, RGD1563668, LIG4, KRT4	36	1823	10776	1.4777838727372463	0.9999999999999897	0.9316766381347492	95.11390867176307
SP_PIR_KEYWORDS	coiled coil	5	9.433962264150944	0.37714807244105	KRT5, MMEL1, KRT15, HAUS1, KRT4	41	697	8979	1.5710186513629842	1.0	0.9998941299671881	99.54900512132305
GOTERM_CC_FAT	GO:0044430~cytoskeletal part	4	7.547169811320755	0.39493780281390467	KRT5, KRT15, HAUS1, KRT4	36	695	10776	1.7227817745803355	1.0	0.9613239390920633	99.69519778519886
GOTERM_CC_FAT	GO:0005856~cytoskeleton	4	7.547169811320755	0.5995596320158935	KRT5, KRT15, HAUS1, KRT4	36	940	10776	1.273758865248227	1.0	0.9953009786562382	99.99738775748395
Annotation Cluster 3	Enrichment Score: 1.230713338444115
Category	Term	Count	%	PValue	Genes	List Total	Pop Hits	Pop Total	Fold Enrichment	Bonferroni	Benjamini	FDR
GOTERM_BP_FAT	GO:0019395~fatty acid oxidation	3	5.660377358490567	0.0069302731242437835	ACADM, EHHADH, ADH7	38	41	12092	23.28369704749679	0.985011274510534	0.985011274510534	9.769674419687258
GOTERM_BP_FAT	GO:0034440~lipid oxidation	3	5.660377358490567	0.0069302731242437835	ACADM, EHHADH, ADH7	38	41	12092	23.28369704749679	0.985011274510534	0.985011274510534	9.769674419687258
KEGG_PATHWAY	rno00071:Fatty acid metabolism	3	5.660377358490567	0.006978574488661232	ACADM, EHHADH, ADH7	18	42	5590	22.18253968253968	0.2904674403856836	0.2904674403856836	6.494030677070739
GOTERM_BP_FAT	GO:0030258~lipid modification	3	5.660377358490567	0.01728167755072725	ACADM, EHHADH, ADH7	38	66	12092	14.464114832535884	0.9999732608095847	0.9948290048911947	22.717499336983682
GOTERM_BP_FAT	GO:0006631~fatty acid metabolic process	4	7.547169811320755	0.019505728348264195	ACADM, EHHADH, EPHX2, ADH7	38	188	12092	6.77043673012318	0.9999931951793904	0.9810501594408991	25.263092465086288
GOTERM_MF_FAT	GO:0050662~coenzyme binding	3	5.660377358490567	0.1466276050022765	ACADM, EHHADH, ADH7	37	225	11963	4.310990990990992	0.9999999999976963	0.9987680149628136	85.52098209640246
GOTERM_MF_FAT	GO:0048037~cofactor binding	3	5.660377358490567	0.22910677604818686	ACADM, EHHADH, ADH7	37	301	11963	3.222501571338781	1.0	0.9998485026917712	95.8050990934399
GOTERM_BP_FAT	GO:0055114~oxidation reduction	4	7.547169811320755	0.287856287981409	ACADM, EHHADH, HEPHL1, ADH7	38	612	12092	2.0798073615411075	1.0	0.9998051865040132	99.33846080928575
SP_PIR_KEYWORDS	oxidoreductase	3	5.660377358490567	0.5279512525179373	ACADM, EHHADH, ADH7	41	393	8979	1.6717557251908395	1.0	0.999294430910481	99.9809202839558
SP_PIR_KEYWORDS	acetylation	5	9.433962264150944	0.8547279511362231	ACADM, CLIC4, EHHADH, RGD1563668, ADH7	41	1309	8979	0.8365164247517188	1.0	0.9999764466170515	99.99999997236377
Annotation Cluster 4	Enrichment Score: 1.1063148923089208
Category	Term	Count	%	PValue	Genes	List Total	Pop Hits	Pop Total	Fold Enrichment	Bonferroni	Benjamini	FDR
GOTERM_BP_FAT	GO:0006954~inflammatory response	4	7.547169811320755	0.028304772897205704	EPHX2, CRCP, CD14, FN1	38	217	12092	5.865631821489207	0.9999999706125444	0.9869069599517404	34.58744910549344
GOTERM_BP_FAT	GO:0006952~defense response	4	7.547169811320755	0.12187652216008939	EPHX2, CRCP, CD14, FN1	38	399	12092	3.190080464318691	1.0	0.9926001404638665	85.35799055664835
GOTERM_BP_FAT	GO:0009611~response to wounding	4	7.547169811320755	0.1390834950470226	EPHX2, CRCP, CD14, FN1	38	424	12092	3.0019860973187686	1.0	0.9951111828593535	89.07176105951652
Annotation Cluster 5	Enrichment Score: 0.9830431674303448
Category	Term	Count	%	PValue	Genes	List Total	Pop Hits	Pop Total	Fold Enrichment	Bonferroni	Benjamini	FDR
GOTERM_BP_FAT	GO:0030334~regulation of cell migration	3	5.660377358490567	0.09040092811534915	EDN3, CLIC4, RGD1563668	38	165	12092	5.7856459330143535	1.0	0.9944983700157741	75.35702703081849
GOTERM_BP_FAT	GO:0051270~regulation of cell motion	3	5.660377358490567	0.11053513308582849	EDN3, CLIC4, RGD1563668	38	186	12092	5.132427843803056	1.0	0.9936133808149914	82.29941483386042
GOTERM_BP_FAT	GO:0040012~regulation of locomotion	3	5.660377358490567	0.11251159203556978	EDN3, CLIC4, RGD1563668	38	188	12092	5.077827547592385	1.0	0.9918212998901133	82.87202797569947
Annotation Cluster 6	Enrichment Score: 0.786789665361057
Category	Term	Count	%	PValue	Genes	List Total	Pop Hits	Pop Total	Fold Enrichment	Bonferroni	Benjamini	FDR
GOTERM_CC_FAT	GO:0043233~organelle lumen	8	15.09433962264151	0.09405453295521345	MCCC2, ACADM, MED8, PRIM2, RGD1563668, GEMIN6, MED20, FN1	36	1221	10776	1.961233961233961	0.9999947088152402	0.8237123669599202	67.9845250117419
GOTERM_CC_FAT	GO:0031974~membrane-enclosed lumen	8	15.09433962264151	0.10525288551601458	MCCC2, ACADM, MED8, PRIM2, RGD1563668, GEMIN6, MED20, FN1	36	1255	10776	1.9081009296148737	0.9999988541238037	0.81911930742315	72.26204722969518
GOTERM_CC_FAT	GO:0070013~intracellular organelle lumen	7	13.20754716981132	0.17744423996307157	MCCC2, ACADM, MED8, PRIM2, RGD1563668, GEMIN6, MED20	36	1178	10776	1.7787209960384833	0.9999999999632432	0.930722359461088	89.48513886957863
GOTERM_CC_FAT	GO:0005654~nucleoplasm	5	9.433962264150944	0.1866314335494625	MED8, PRIM2, RGD1563668, GEMIN6, MED20	36	695	10776	2.1534772182254196	0.9999999999907668	0.9211984372141142	90.7624334234333
GOTERM_CC_FAT	GO:0031981~nuclear lumen	5	9.433962264150944	0.35513316584521615	MED8, PRIM2, RGD1563668, GEMIN6, MED20	36	927	10776	1.614527148507731	1.0	0.9581727114748163	99.3645655947914
Annotation Cluster 7	Enrichment Score: 0.6766977510737254
Category	Term	Count	%	PValue	Genes	List Total	Pop Hits	Pop Total	Fold Enrichment	Bonferroni	Benjamini	FDR
GOTERM_BP_FAT	GO:0006259~DNA metabolic process	4	7.547169811320755	0.09199544406738364	PRIM2, RGD1563668, LIG4, RTEL1	38	352	12092	3.616028708133971	1.0	0.9922298263800348	75.98796404075037
GOTERM_BP_FAT	GO:0006281~DNA repair	3	5.660377358490567	0.1085683228446048	RGD1563668, LIG4, RTEL1	38	184	12092	5.188215102974828	1.0	0.9952025041534036	81.71191994002017
GOTERM_BP_FAT	GO:0006974~response to DNA damage stimulus	3	5.660377358490567	0.1864548841167334	RGD1563668, LIG4, RTEL1	38	258	12092	3.700122399020808	1.0	0.9973551239365896	95.26629650162246
GOTERM_CC_FAT	GO:0005694~chromosome	3	5.660377358490567	0.315278876711181	PRIM2, RGD1563668, LIG4	36	350	10776	2.5657142857142854	1.0	0.9456109131602297	98.73126578497842
GOTERM_MF_FAT	GO:0003677~DNA binding	6	11.320754716981133	0.38263405383975235	RPAP1, PRIM2, IRF1, RGD1563668, LIG4, RTEL1	37	1348	11963	1.4391290400192478	1.0	0.9999987402475554	99.71997236903705
GOTERM_BP_FAT	GO:0033554~cellular response to stress	3	5.660377358490567	0.38751791696688354	RGD1563668, LIG4, RTEL1	38	436	12092	2.1895219700627715	1.0	0.9999744553331054	99.9287686750062
Annotation Cluster 8	Enrichment Score: 0.6069542300221954
Category	Term	Count	%	PValue	Genes	List Total	Pop Hits	Pop Total	Fold Enrichment	Bonferroni	Benjamini	FDR
GOTERM_BP_FAT	GO:0030198~extracellular matrix organization	3	5.660377358490567	0.029575236637599363	SERPINB5, ADAMTSL4, FN1	38	88	12092	10.848086124401913	0.9999999866657162	0.9733931207377143	35.84040957561512
GOTERM_BP_FAT	GO:0043062~extracellular structure organization	3	5.660377358490567	0.06644327451830084	SERPINB5, ADAMTSL4, FN1	38	138	12092	6.91762013729977	1.0	0.9842783180638733	63.809058050021115
GOTERM_CC_FAT	GO:0044421~extracellular region part	6	11.320754716981133	0.07118400139890901	EDN3, SERPINB5, ADAMTSL4, RGD1563668, CD14, FN1	36	693	10776	2.5916305916305915	0.9998864070050856	0.8374188055120708	57.32148593776637
GOTERM_CC_FAT	GO:0005615~extracellular space	5	9.433962264150944	0.07366602458193139	EDN3, SERPINB5, RGD1563668, CD14, FN1	36	492	10776	3.042005420054201	0.9999182638928427	0.791677749641849	58.61817708887784
GOTERM_CC_FAT	GO:0005576~extracellular region	7	13.20754716981132	0.23107321840917217	EDN3, MMEL1, SERPINB5, ADAMTSL4, RGD1563668, CD14, FN1	36	1281	10776	1.6357012750455373	0.9999999999999908	0.9167668327835639	95.16737916945758
SP_PIR_KEYWORDS	signal	9	16.9811320754717	0.36120648834120417	RT1-A1, EDN3, LAMP3, GRM2, ADAMTSL4, PCDHA4, FZD2, CD14, FN1	41	1517	8979	1.2992748846407385	1.0	0.999969495527894	99.39828436043587
SP_PIR_KEYWORDS	Secreted	5	9.433962264150944	0.44746781380587514	EDN3, MMEL1, SERPINB5, ADAMTSL4, FN1	41	765	8979	1.4313725490196079	1.0	0.9999462353196709	99.88502541318698
UP_SEQ_FEATURE	signal peptide	9	16.9811320754717	0.47707515830407937	RT1-A1, EDN3, LAMP3, GRM2, ADAMTSL4, PCDHA4, FZD2, CD14, FN1	37	1516	7317	1.1740176852314057	1.0	0.999999989139402	99.97002658714112
SP_PIR_KEYWORDS	glycoprotein	10	18.867924528301888	0.5133795379750584	LAMP3, GRM2, MMEL1, SERPINB5, ADAMTSL4, PCDHA4, UPK1B, FZD2, CD14, FN1	41	1949	8979	1.1236531554643405	1.0	0.9997648157392118	99.97300964678317
UP_SEQ_FEATURE	glycosylation site:N-linked (GlcNAc...)	9	16.9811320754717	0.711978822182175	LAMP3, GRM2, MMEL1, SERPINB5, ADAMTSL4, PCDHA4, FZD2, CD14, FN1	37	1831	7317	0.9720430424963468	1.0	0.9999999999987196	99.99998279730518
SP_PIR_KEYWORDS	disulfide bond	5	9.433962264150944	0.8676671961896657	EDN3, MMEL1, FZD2, CD14, FN1	41	1340	8979	0.8171641791044776	1.0	0.9999766228077829	99.99999999046643
UP_SEQ_FEATURE	disulfide bond	5	9.433962264150944	0.8941446513771478	EDN3, MMEL1, FZD2, CD14, FN1	37	1272	7317	0.7773457419683835	1.0	0.9999999999999986	99.9999999999375
Annotation Cluster 9	Enrichment Score: 0.5201289008042926
Category	Term	Count	%	PValue	Genes	List Total	Pop Hits	Pop Total	Fold Enrichment	Bonferroni	Benjamini	FDR
GOTERM_BP_FAT	GO:0010033~response to organic substance	6	11.320754716981133	0.15068518333558956	ACADM, GSTM4, GRM2, RGD1563668, ADH7, CD14	38	928	12092	2.0573956442831216	1.0	0.9958326416919345	91.05777195746427
GOTERM_BP_FAT	GO:0048545~response to steroid hormone stimulus	3	5.660377358490567	0.2234281835753011	ACADM, GSTM4, RGD1563668	38	291	12092	3.2805208898534994	1.0	0.9990339793047562	97.61992420497197
GOTERM_BP_FAT	GO:0009725~response to hormone stimulus	3	5.660377358490567	0.4664492868022829	ACADM, GSTM4, RGD1563668	38	510	12092	1.8718266253869968	1.0	0.9999979216031686	99.9907332499964
GOTERM_BP_FAT	GO:0009719~response to endogenous stimulus	3	5.660377358490567	0.5290192284180236	ACADM, GSTM4, RGD1563668	38	573	12092	1.6660236979884264	1.0	0.9999997391060788	99.99853407200311
Annotation Cluster 10	Enrichment Score: 0.4555942414649504
Category	Term	Count	%	PValue	Genes	List Total	Pop Hits	Pop Total	Fold Enrichment	Bonferroni	Benjamini	FDR
GOTERM_BP_FAT	GO:0006350~transcription	5	9.433962264150944	0.15464037934931424	RPAP1, PRIM2, IRF1, CRCP, MED20	38	684	12092	2.326100338565712	1.0	0.9952061143636362	91.65400176073189
SP_PIR_KEYWORDS	Transcription	4	7.547169811320755	0.5149047025582248	RPAP1, IRF1, CRCP, MED20	41	608	8979	1.4407894736842106	1.0	0.999513700761097	99.9739591660981
SP_PIR_KEYWORDS	nucleus	8	15.09433962264151	0.5397187564088886	RPAP1, CLIC4, IRF1, RGD1563668, CRCP, MED20, RTEL1, SNURF	41	1537	8979	1.139882888744307	1.0	0.999015692517459	99.98569491649755
Annotation Cluster 11	Enrichment Score: 0.340654191446504
Category	Term	Count	%	PValue	Genes	List Total	Pop Hits	Pop Total	Fold Enrichment	Bonferroni	Benjamini	FDR
GOTERM_MF_FAT	GO:0003677~DNA binding	6	11.320754716981133	0.38263405383975235	RPAP1, PRIM2, IRF1, RGD1563668, LIG4, RTEL1	37	1348	11963	1.4391290400192478	1.0	0.9999987402475554	99.71997236903705
SP_PIR_KEYWORDS	dna-binding	4	7.547169811320755	0.460348037117726	RPAP1, IRF1, RGD1563668, RTEL1	41	561	8979	1.5614973262032086	1.0	0.9998694882733294	99.912152002589
SP_PIR_KEYWORDS	nucleus	8	15.09433962264151	0.5397187564088886	RPAP1, CLIC4, IRF1, RGD1563668, CRCP, MED20, RTEL1, SNURF	41	1537	8979	1.139882888744307	1.0	0.999015692517459	99.98569491649755
Annotation Cluster 12	Enrichment Score: 0.29147296500027065
Category	Term	Count	%	PValue	Genes	List Total	Pop Hits	Pop Total	Fold Enrichment	Bonferroni	Benjamini	FDR
GOTERM_CC_FAT	GO:0005625~soluble fraction	3	5.660377358490567	0.25220296413995724	CLIC4, RGD1563668, ADH7	36	298	10776	3.013422818791946	0.9999999999999997	0.9221784286433365	96.49532475641855
GOTERM_CC_FAT	GO:0000267~cell fraction	4	7.547169811320755	0.6194453712577725	CLIC4, PCDHA4, RGD1563668, ADH7	36	967	10776	1.2381937263012752	1.0	0.9942964778372348	99.99854806767694
SP_PIR_KEYWORDS	acetylation	5	9.433962264150944	0.8547279511362231	ACADM, CLIC4, EHHADH, RGD1563668, ADH7	41	1309	8979	0.8365164247517188	1.0	0.9999764466170515	99.99999997236377
Annotation Cluster 13	Enrichment Score: 0.20261540033911352
Category	Term	Count	%	PValue	Genes	List Total	Pop Hits	Pop Total	Fold Enrichment	Bonferroni	Benjamini	FDR
GOTERM_BP_FAT	GO:0042981~regulation of apoptosis	3	5.660377358490567	0.6214812459322608	ADAMTSL4, LIG4, FN1	38	677	12092	1.410090958563321	1.0	0.9999999891257401	99.99994205663636
GOTERM_BP_FAT	GO:0043067~regulation of programmed cell death	3	5.660377358490567	0.6288218944506954	ADAMTSL4, LIG4, FN1	38	686	12092	1.3915912229553475	1.0	0.9999999867549768	99.99995662132248
GOTERM_BP_FAT	GO:0010941~regulation of cell death	3	5.660377358490567	0.6312452404744043	ADAMTSL4, LIG4, FN1	38	689	12092	1.3855320449163546	1.0	0.9999999798988222	99.99996062470746
Annotation Cluster 14	Enrichment Score: 0.166093015131077
Category	Term	Count	%	PValue	Genes	List Total	Pop Hits	Pop Total	Fold Enrichment	Bonferroni	Benjamini	FDR
GOTERM_CC_FAT	GO:0005886~plasma membrane	10	18.867924528301888	0.372134743988616	RT1-A1, GRM2, CLIC4, PCDHA4, KCNH6, CRCP, LIG4, CD14, CLDN23, FN1	36	2396	10776	1.2493043962159154	1.0	0.9584324829212876	99.53304600833103
SP_PIR_KEYWORDS	cell membrane	6	11.320754716981133	0.4942119771278154	GRM2, CLIC4, PCDHA4, CRCP, CD14, CLDN23	41	1033	8979	1.2720232333010648	1.0	0.999847073264767	99.95806005282307
SP_PIR_KEYWORDS	glycoprotein	10	18.867924528301888	0.5133795379750584	LAMP3, GRM2, MMEL1, SERPINB5, ADAMTSL4, PCDHA4, UPK1B, FZD2, CD14, FN1	41	1949	8979	1.1236531554643405	1.0	0.9997648157392118	99.97300964678317
SP_PIR_KEYWORDS	transmembrane	12	22.641509433962266	0.5654983097419494	SLC35C2, RT1-A1, ST7L, LAMP3, GRM2, MMEL1, CLIC4, PCDHA4, UPK1B, KCNH6, FZD2, CLDN23	41	2478	8979	1.0605326876513317	1.0	0.9984134002926076	99.99258848827708
SP_PIR_KEYWORDS	membrane	14	26.41509433962264	0.643108432026307	MMEL1, PCDHA4, CRCP, FZD2, CLDN23, SLC35C2, RT1-A1, ST7L, LAMP3, GRM2, CLIC4, UPK1B, KCNH6, CD14	41	3063	8979	1.000979431929481	1.0	0.9991154585361812	99.99921483075357
UP_SEQ_FEATURE	glycosylation site:N-linked (GlcNAc...)	9	16.9811320754717	0.711978822182175	LAMP3, GRM2, MMEL1, SERPINB5, ADAMTSL4, PCDHA4, FZD2, CD14, FN1	37	1831	7317	0.9720430424963468	1.0	0.9999999999987196	99.99998279730518
UP_SEQ_FEATURE	topological domain:Cytoplasmic	7	13.20754716981132	0.7860620935014023	LAMP3, GRM2, MMEL1, PCDHA4, UPK1B, KCNH6, FZD2	37	1516	7317	0.9131248662910932	1.0	0.9999999999991186	99.9999995834512
GOTERM_CC_FAT	GO:0016021~integral to membrane	13	24.528301886792452	0.8130061949535596	MMEL1, PCDHA4, FZD2, CLDN23, SLC35C2, RT1-A1, ST7L, LAMP3, GRM2, CLIC4, UPK1B, KCNH6, CD14	36	4336	10776	0.8974477244772449	1.0	0.9997385492348025	99.99999959847406
GOTERM_CC_FAT	GO:0031224~intrinsic to membrane	13	24.528301886792452	0.8496268963718399	MMEL1, PCDHA4, FZD2, CLDN23, SLC35C2, RT1-A1, ST7L, LAMP3, GRM2, CLIC4, UPK1B, KCNH6, CD14	36	4467	10776	0.8711290202223714	1.0	0.9998719493087994	99.9999999674719
UP_SEQ_FEATURE	transmembrane region	9	16.9811320754717	0.85184258194893	ST7L, LAMP3, GRM2, MMEL1, CLIC4, PCDHA4, UPK1B, KCNH6, FZD2	37	2097	7317	0.8487414453079689	1.0	0.9999999999999792	99.99999999580257
UP_SEQ_FEATURE	topological domain:Extracellular	4	7.547169811320755	0.9450860406022357	GRM2, PCDHA4, UPK1B, FZD2	37	1181	7317	0.6697942650525208	1.0	1.0	99.99999999999997
SP_PIR_KEYWORDS	receptor	3	5.660377358490567	0.9506913276444777	GRM2, PCDHA4, FZD2	41	1018	8979	0.6453831041257367	1.0	0.9999985262389581	99.99999999999987
Annotation Cluster 15	Enrichment Score: 0.15047541196841166
Category	Term	Count	%	PValue	Genes	List Total	Pop Hits	Pop Total	Fold Enrichment	Bonferroni	Benjamini	FDR
GOTERM_MF_FAT	GO:0043167~ion binding	10	18.867924528301888	0.5418351102683574	MMEL1, CLIC4, PCDHA4, PRIM2, KCNH6, EPHX2, HEPHL1, ADH7, RTEL1, FN1	37	2943	11963	1.0986215573371538	1.0	0.999999993452163	99.99261004313617
GOTERM_MF_FAT	GO:0046872~metal ion binding	9	16.9811320754717	0.6542054882611565	MMEL1, PCDHA4, PRIM2, KCNH6, EPHX2, HEPHL1, ADH7, RTEL1, FN1	37	2854	11963	1.019593174113146	1.0	0.9999996800946375	99.99976052395105
GOTERM_MF_FAT	GO:0043169~cation binding	9	16.9811320754717	0.6708472970542416	MMEL1, PCDHA4, PRIM2, KCNH6, EPHX2, HEPHL1, ADH7, RTEL1, FN1	37	2893	11963	1.005848226380546	1.0	0.9999994676876585	99.99986872144487
GOTERM_MF_FAT	GO:0046914~transition metal ion binding	6	11.320754716981133	0.6851814320484639	MMEL1, PRIM2, HEPHL1, ADH7, RTEL1, FN1	37	1874	11963	1.0351899391387118	1.0	0.9999991272874209	99.99992370087735
SP_PIR_KEYWORDS	alternative splicing	4	7.547169811320755	0.7401776923973857	MMEL1, PCDHA4, RTEL1, FN1	41	845	8979	1.0366863905325445	1.0	0.9998309890638335	99.99997900364593
UP_SEQ_FEATURE	splice variant	4	7.547169811320755	0.7789347076555488	MMEL1, PCDHA4, RTEL1, FN1	37	812	7317	0.974171215550526	1.0	0.999999999999895	99.99999937228002
SP_PIR_KEYWORDS	metal-binding	4	7.547169811320755	0.9415090142139724	MMEL1, EPHX2, ADH7, RTEL1	41	1295	8979	0.6764478764478764	1.0	0.9999980976400878	99.99999999999915
Annotation Cluster 16	Enrichment Score: 0.14015662819812297
Category	Term	Count	%	PValue	Genes	List Total	Pop Hits	Pop Total	Fold Enrichment	Bonferroni	Benjamini	FDR
GOTERM_BP_FAT	GO:0006357~regulation of transcription from RNA polymerase II promoter	3	5.660377358490567	0.5580350815590283	IRF1, RGD1563668, MED20	38	604	12092	1.5805158591843849	1.0	0.9999998767515084	99.99942735759771
GOTERM_BP_FAT	GO:0006355~regulation of transcription, DNA-dependent	4	7.547169811320755	0.7379398891229948	KCNH6, IRF1, RGD1563668, MED20	38	1224	12092	1.0399036807705537	1.0	0.9999999999081114	99.99999974741326
GOTERM_BP_FAT	GO:0051252~regulation of RNA metabolic process	4	7.547169811320755	0.753327431324819	KCNH6, IRF1, RGD1563668, MED20	38	1254	12092	1.01502560228322	1.0	0.9999999999367386	99.99999989674266
GOTERM_BP_FAT	GO:0045449~regulation of transcription	4	7.547169811320755	0.8865581292366886	KCNH6, IRF1, RGD1563668, MED20	38	1608	12092	0.7915684734223618	1.0	0.9999999999999997	99.99999999999893
Annotation Cluster 17	Enrichment Score: 0.13949870700366038
Category	Term	Count	%	PValue	Genes	List Total	Pop Hits	Pop Total	Fold Enrichment	Bonferroni	Benjamini	FDR
GOTERM_MF_FAT	GO:0000166~nucleotide binding	7	13.20754716981132	0.5485729712802747	MCCC2, ACADM, CRCP, ADH7, LIG4, ITPKA, RTEL1	37	1955	11963	1.1576830026957905	1.0	0.9999999495150219	99.99383087801604
GOTERM_MF_FAT	GO:0030554~adenyl nucleotide binding	5	9.433962264150944	0.5887766180895971	MCCC2, ACADM, LIG4, ITPKA, RTEL1	37	1346	11963	1.2010561824826311	1.0	0.9999999433449409	99.99802073770942
GOTERM_MF_FAT	GO:0001883~purine nucleoside binding	5	9.433962264150944	0.603421047379888	MCCC2, ACADM, LIG4, ITPKA, RTEL1	37	1370	11963	1.1800157822055635	1.0	0.9999998371561811	99.99872775703852
GOTERM_MF_FAT	GO:0001882~nucleoside binding	5	9.433962264150944	0.6100367894812813	MCCC2, ACADM, LIG4, ITPKA, RTEL1	37	1381	11963	1.170616670254614	1.0	0.9999994792420832	99.99896360200427
GOTERM_MF_FAT	GO:0005524~ATP binding	4	7.547169811320755	0.7385979596055798	MCCC2, LIG4, ITPKA, RTEL1	37	1245	11963	1.0387930098773472	1.0	0.9999997277208218	99.99999208688169
GOTERM_MF_FAT	GO:0017076~purine nucleotide binding	5	9.433962264150944	0.7438971758913773	MCCC2, ACADM, LIG4, ITPKA, RTEL1	37	1634	11963	0.9893645175162924	1.0	0.9999994358731673	99.99999383485859
GOTERM_MF_FAT	GO:0032559~adenyl ribonucleotide binding	4	7.547169811320755	0.7512645543223424	MCCC2, LIG4, ITPKA, RTEL1	37	1270	11963	1.0183443285805491	1.0	0.9999990161664597	99.99999568039935
SP_PIR_KEYWORDS	atp-binding	3	5.660377358490567	0.8467367600705048	MCCC2, ITPKA, RTEL1	41	728	8979	0.9024725274725275	1.0	0.9999811400554105	99.99999994909014
GOTERM_MF_FAT	GO:0032555~purine ribonucleotide binding	4	7.547169811320755	0.8650163297171634	MCCC2, LIG4, ITPKA, RTEL1	37	1557	11963	0.8306341023104029	1.0	0.9999999931717859	99.99999999748728
GOTERM_MF_FAT	GO:0032553~ribonucleotide binding	4	7.547169811320755	0.8653202048920796	MCCC2, LIG4, ITPKA, RTEL1	37	1558	11963	0.8301009610380599	1.0	0.9999999819957764	99.99999999755535
SP_PIR_KEYWORDS	nucleotide-binding	3	5.660377358490567	0.9390512694021261	MCCC2, ITPKA, RTEL1	41	966	8979	0.6801242236024845	1.0	0.9999986593073966	99.99999999999862

## Sheet: QTL2-OX GOterms|KEGG_DeSeq
Category	Term	Count	%	PValue	Genes	List Total	Pop Hits	Pop Total	Fold Enrichment	Bonferroni	Benjamini	FDR
GOTERM_CC_FAT	GO:0005882~intermediate filament	10	7.4074074074074066	6.721861250291682E-8	KRT75, KRT19, KRT5, KRT77, KRT15, KRT14, KRT12, KRT13, KRT10, KRT4	81	104	10776	12.792022792022792	1.0822138409083415E-5	1.0822138409083415E-5	8.125201129693949E-5
GOTERM_CC_FAT	GO:0045111~intermediate filament cytoskeleton	10	7.4074074074074066	8.616454052803244E-8	KRT75, KRT19, KRT5, KRT77, KRT15, KRT14, KRT12, KRT13, KRT10, KRT4	81	107	10776	12.433367947386639	1.3872395395964077E-5	6.936221753628402E-6	1.0415331747060108E-4
GOTERM_CC_FAT	GO:0045095~keratin filament	7	5.185185185185185	5.0373524993632645E-6	KRT75, KRT5, KRT77, KRT15, KRT14, KRT10, KRT4	81	60	10776	15.520987654320987	8.106870106622255E-4	2.703020601747541E-4	0.006088845481899696
GOTERM_CC_FAT	GO:0042612~MHC class I protein complex	5	3.7037037037037033	3.0510098612882323E-4	RT1-A1, RT1-S2, RT1-M1-4, RT1-S3, RT1-M6-2, RT1-T24-4	81	44	10776	15.117845117845118	0.04794145931341598	0.012207070217664984	0.3681746646889028
GOTERM_CC_FAT	GO:0042611~MHC protein complex	5	3.7037037037037033	6.719454454739164E-4	RT1-A1, RT1-S2, RT1-M1-4, RT1-S3, RT1-M6-2, RT1-T24-4	81	54	10776	12.31824417009602	0.10256948265922705	0.0214113671530759	0.8092106186423531
GOTERM_CC_FAT	GO:0005886~plasma membrane	30	22.22222222222222	0.002948893378743039	PCDHA6, LY6G6D, LYPD3, GPR160, PCDHA4, ITLN1, AQP5, RT1-M1-4, CRCP, COL17A1, RT1-M6-2, FGFBP1, RT1-T24-4, FN1, ZP2, RT1-S2, PDE4D, RT1-S3, LIG4, PIGR, CLDN23, ABCG2, RT1-A1, ALOX15, KRT19, SDC1, GRM2, DSG3, DSC3, DSP, CAR9	81	2396	10776	1.6657391949545537	0.37840917416370257	0.07618693630932649	3.506842491293105
GOTERM_CC_FAT	GO:0016323~basolateral plasma membrane	6	4.444444444444445	0.0120371142256187	SDC1, COL17A1, AQP5, CAR9, DSP, LIG4	81	185	10776	4.3147147147147145	0.8576880298389182	0.2431069975689888	13.617422728756656
GOTERM_CC_FAT	GO:0044430~cytoskeletal part	12	8.88888888888889	0.013257109486050089	KRT75, KRT19, KRT5, KRT77, KRT15, HAUS1, KRT14, KRT12, KRT13, PDE4D, KRT10, KRT4	81	695	10776	2.297042366107114	0.8833606841361913	0.23553849611628686	14.898034376305347
GOTERM_CC_FAT	GO:0044459~plasma membrane part	18	13.333333333333334	0.020049094700544456	PCDHA6, ITLN1, RT1-S2, AQP5, RT1-M1-4, CRCP, RT1-S3, LIG4, CLDN23, RT1-A1, SDC1, COL17A1, GRM2, DSC3, DSP, CAR9, RT1-M6-2, RT1-T24-4, FN1	81	1358	10776	1.7633775159548355	0.9616385272981774	0.3039266122323132	21.71470737270966
GOTERM_CC_FAT	GO:0005576~extracellular region	17	12.592592592592592	0.024572761196089195	PCDHA6, ZP2, MMEL1, LGALS7, PIGR, LECT1, SERPINB5, CAPG, APOA5, DSC3, RGD1563668, SLPI, APOL9A, PLA2G2C, GPHA2, FGFBP1, FN1	81	1281	10776	1.765518836557088	0.981787249644618	0.3300574631164177	25.972919900564484
GOTERM_CC_FAT	GO:0005856~cytoskeleton	13	9.62962962962963	0.0437526154225165	HAUS1, KRT12, KRT13, KRT10, PDE4D, KRT19, KRT75, KRT77, KRT5, KRT15, KRT14, DSP, KRT4	81	940	10776	1.8398739164696611	0.9992555904895829	0.48045967127700684	41.77110355650869
GOTERM_CC_FAT	GO:0030057~desmosome	2	1.4814814814814816	0.06488839570798742	DSC3, DSP	81	9	10776	29.56378600823045	0.9999796288815791	0.5934775139661708	55.55681069354994
GOTERM_CC_FAT	GO:0070161~anchoring junction	4	2.9629629629629632	0.07088695605959303	SDC1, DSC3, DSP, LIG4	81	129	10776	4.1251794430089	0.9999927716742673	0.5977080310810801	58.88300642075205
GOTERM_CC_FAT	GO:0043228~non-membrane-bounded organelle	20	14.814814814814813	0.07286183940428972	RGD1359290, HMGB2, HAUS1, KRT12, MRPS10, KRT13, PDE4D, KRT10, LIG4, KRT19, KRT75, KRT5, KRT77, KRT15, KRT14, RPL8, RGD1563668, DSP, KRT4, CBS	81	1823	10776	1.4595396273948111	0.9999948683438695	0.5810509081482429	59.92707200896885
GOTERM_CC_FAT	GO:0043232~intracellular non-membrane-bounded organelle	20	14.814814814814813	0.07286183940428972	RGD1359290, HMGB2, HAUS1, KRT12, MRPS10, KRT13, PDE4D, KRT10, LIG4, KRT19, KRT75, KRT5, KRT77, KRT15, KRT14, RPL8, RGD1563668, DSP, KRT4, CBS	81	1823	10776	1.4595396273948111	0.9999948683438695	0.5810509081482429	59.92707200896885
Category	Term	Count	%	PValue	Genes	List Total	Pop Hits	Pop Total	Fold Enrichment	Bonferroni	Benjamini	FDR
GOTERM_MF_FAT	GO:0005198~structural molecule activity	14	10.37037037037037	2.5973209698734316E-4	RGD1359290, KRT12, MRPS10, KRT13, KRT10, CLDN23, KRT19, KRT77, KRT5, KRT15, RPL8, KRT14, KRT4, FN1	88	578	11963	3.292741428122051	0.06579431760559806	0.06579431760559806	0.33937161047281617
GOTERM_MF_FAT	GO:0016836~hydro-lyase activity	3	2.2222222222222223	0.031030338958065982	EHHADH, CAR9, CBS	88	38	11963	10.732356459330143	0.9997410195572083	0.9839071306849362	33.80199815247305
GOTERM_MF_FAT	GO:0016803~ether hydrolase activity	2	1.4814814814814816	0.03584297304878158	ALOX15, EPHX2	88	5	11963	54.37727272727273	0.9999297387367378	0.9587359373053478	37.97796606423929
GOTERM_MF_FAT	GO:0005509~calcium ion binding	10	7.4074074074074066	0.05486159243016467	PCDHA6, ANXA8, DSG3, CALML3, PCDHA4, S100A9, DSC3, PLA2G2C, PKDREJ, PADI1	88	672	11963	2.022964015151515	0.9999996199874598	0.9751715572038174	52.212442171322124
GOTERM_MF_FAT	GO:0016801~hydrolase activity, acting on ether bonds	2	1.4814814814814816	0.056736043118381915	ALOX15, EPHX2	88	8	11963	33.98579545454546	0.9999997741038369	0.9531422133254492	53.4379797259469
GOTERM_MF_FAT	GO:0019841~retinol binding	2	1.4814814814814816	0.056736043118381915	CRABP1, ADH7	88	8	11963	33.98579545454546	0.9999997741038369	0.9531422133254492	53.4379797259469
GOTERM_MF_FAT	GO:0004029~aldehyde dehydrogenase (NAD) activity	2	1.4814814814814816	0.056736043118381915	ALDH1B1, ALDH3A1	88	8	11963	33.98579545454546	0.9999997741038369	0.9531422133254492	53.4379797259469
GOTERM_MF_FAT	GO:0048037~cofactor binding	6	4.444444444444445	0.06812598278488909	FMO5, RNASEL, ACADM, EHHADH, ADH7, CBS	88	301	11963	2.7098308668076108	0.9999999906332888	0.9540874739367424	60.28215363899724
GOTERM_MF_FAT	GO:0019887~protein kinase regulator activity	3	2.2222222222222223	0.08104274016869024	CCNE2, CKS2, RGD1563668	88	65	11963	6.2743006993006984	0.9999999997582469	0.957714058607263	66.91315786351566
GOTERM_MF_FAT	GO:0050662~coenzyme binding	5	3.7037037037037033	0.08133374713510705	FMO5, RNASEL, ACADM, EHHADH, ADH7	88	225	11963	3.020959595959596	0.999999999777498	0.9378534914250849	67.05001388041116
GOTERM_MF_FAT	GO:0016813~hydrolase activity, acting on carbon-nitrogen (but not peptide) bonds, in linear amidines	2	1.4814814814814816	0.08389876093905216	GATM, PADI1	88	12	11963	22.657196969696972	0.9999999998930479	0.9219932575114278	68.23388468243849
GOTERM_MF_FAT	GO:0008201~heparin binding	3	2.2222222222222223	0.09645072097856942	APOA5, RGD1563668, FN1	88	72	11963	5.664299242424242	0.9999999999971201	0.929864434207247	73.48123787191561
Category	Term	Count	%	PValue	Genes	List Total	Pop Hits	Pop Total	Fold Enrichment	Bonferroni	Benjamini	FDR
KEGG_PATHWAY	rno00071:Fatty acid metabolism	4	2.9629629629629632	0.0029869719106889337	ACADM, ALDH1B1, EHHADH, ADH7	40	42	5590	13.30952380952381	0.21047509724429325	0.21047509724429325	3.122531939206241
KEGG_PATHWAY	rno04612:Antigen processing and presentation	5	3.7037037037037033	0.003098109948624305	RT1-A1, TAP2, RT1-M1-4, RT1-S3, RT1-M6-2, RT1-T24-4	40	88	5590	7.940340909090908	0.21739767871835924	0.11535186583498591	3.2369906700646878
KEGG_PATHWAY	rno04514:Cell adhesion molecules (CAMs)	6	4.444444444444445	0.003387120198870743	RT1-A1, SDC1, RT1-M1-4, RT1-S3, RT1-M6-2, RT1-T24-4, CLDN23	40	148	5590	5.66554054054054	0.23512028181075606	0.08547050848132809	3.5340631102229736
KEGG_PATHWAY	rno00280:Valine, leucine and isoleucine degradation	4	2.9629629629629632	0.003874457864743713	MCCC2, ACADM, ALDH1B1, EHHADH	40	46	5590	12.152173913043478	0.2641114943325702	0.0738037786223612	4.033125191876574
KEGG_PATHWAY	rno05332:Graft-versus-host disease	4	2.9629629629629632	0.005189150450230689	RT1-A1, RT1-M1-4, RT1-S3, RT1-M6-2, RT1-T24-4	40	51	5590	10.96078431372549	0.3370198355732026	0.07891415760576148	5.367805635960721
KEGG_PATHWAY	rno05330:Allograft rejection	4	2.9629629629629632	0.005781509804319815	RT1-A1, RT1-M1-4, RT1-S3, RT1-M6-2, RT1-T24-4	40	53	5590	10.547169811320755	0.3674934527016265	0.07350267255238496	5.963658236493796
KEGG_PATHWAY	rno04940:Type I diabetes mellitus	4	2.9629629629629632	0.008166736840735885	RT1-A1, RT1-M1-4, RT1-S3, RT1-M6-2, RT1-T24-4	40	60	5590	9.316666666666668	0.4768155070106854	0.0883926090800583	8.32871924788401
KEGG_PATHWAY	rno05320:Autoimmune thyroid disease	4	2.9629629629629632	0.00854810991575784	RT1-A1, RT1-M1-4, RT1-S3, RT1-M6-2, RT1-T24-4	40	61	5590	9.16393442622951	0.4924720571961777	0.0812814301558934	8.70183156033253
KEGG_PATHWAY	rno00410:beta-Alanine metabolism	3	2.2222222222222223	0.010033292884927767	ACADM, ALDH1B1, EHHADH	40	22	5590	19.05681818181818	0.5491557226125023	0.08471044399499039	10.141773755332062
KEGG_PATHWAY	rno00640:Propanoate metabolism	3	2.2222222222222223	0.021855397914684507	ACADM, ALDH1B1, EHHADH	40	33	5590	12.704545454545453	0.8254813094177353	0.1601839030968939	20.89066267006203
KEGG_PATHWAY	rno05416:Viral myocarditis	4	2.9629629629629632	0.022235473788334265	RT1-A1, RT1-M1-4, RT1-S3, RT1-M6-2, RT1-T24-4	40	87	5590	6.42528735632184	0.8307581100432302	0.1491277666172004	21.21603562752584
KEGG_PATHWAY	rno00903:Limonene and pinene degradation	2	1.4814814814814816	0.07418640277152072	ALDH1B1, EHHADH	40	11	5590	25.40909090909091	0.9977334733186466	0.39797655723824854	55.84359601865225
KEGG_PATHWAY	rno00590:Arachidonic acid metabolism	3	2.2222222222222223	0.08517084384417503	ALOX15, EPHX2, PLA2G2C	40	70	5590	5.989285714285714	0.9991172051454684	0.41780812801320666	61.093350223326105
KEGG_PATHWAY	rno03320:PPAR signaling pathway	3	2.2222222222222223	0.08726446560024934	ACADM, EHHADH, APOA5	40	71	5590	5.904929577464788	0.9992633660379123	0.402645324881563	62.02727279861991
KEGG_PATHWAY	rno00982:Drug metabolism	3	2.2222222222222223	0.08937375984848815	FMO5, ADH7, ALDH3A1	40	72	5590	5.822916666666666	0.9993864178954631	0.38925744867694523	62.94760825152896
Category	Term	Count	%	PValue	Genes	List Total	Pop Hits	Pop Total	Fold Enrichment	Bonferroni	Benjamini	FDR
GOTERM_BP_ALL	GO:0030855~epithelial cell differentiation	7	5.185185185185185	1.150641939191393E-4	ELF3, KRT14, UPK1B, DSP, EHF, FZD2, KRT4	90	109	12668	9.039347604485219	0.10941462702037574	0.10941462702037574	0.18180473512416917
GOTERM_BP_ALL	GO:0048513~organ development	25	18.51851851851852	2.598766210678817E-4	PCDHA6, HMGB2, ELF3, PCDHA4, EHF, LECT1, OSR2, APOA5, UPK1B, KRT4, ACADM, GATM, KRT13, LIG4, FZD2, KRT19, SDC1, ALOX15, SERPINB5, KRT14, RGD1563668, IRF1, CAR9, DSP, CBS	90	1627	12668	2.1628081677251934	0.23028100139165675	0.12266369127435328	0.41017249265820066
GOTERM_BP_ALL	GO:0019882~antigen processing and presentation	6	4.444444444444445	2.8837024207626483E-4	RT1-A1, TAP2, RT1-S2, RT1-M1-4, RT1-S3, RT1-M6-2, RT1-T24-4	90	83	12668	10.175100401606425	0.2520586488020302	0.09227175714753855	0.45504898558361706
GOTERM_BP_ALL	GO:0051103~DNA ligation during DNA repair	3	2.2222222222222223	2.9017271125594157E-4	HMGB2, RGD1563668, LIG4	90	4	12668	105.56666666666666	0.25341538781841033	0.07045641378363743	0.45788717664385636
GOTERM_BP_ALL	GO:0060429~epithelium development	9	6.666666666666667	3.1114913277035806E-4	ELF3, SERPINB5, KRT14, UPK1B, CAR9, DSP, EHF, FZD2, KRT4	90	244	12668	5.191803278688525	0.2690249364121806	0.060751495268444033	0.49091134482639465
GOTERM_BP_ALL	GO:0009888~tissue development	14	10.37037037037037	4.0076003096902813E-4	ACADM, GATM, ELF3, EHF, FZD2, ALOX15, LECT1, SERPINB5, UPK1B, APOA5, KRT14, CAR9, DSP, KRT4	90	625	12668	3.1529244444444444	0.3321196506502999	0.06506135596991791	0.6318744617157535
GOTERM_BP_ALL	GO:0006266~DNA ligation	3	2.2222222222222223	7.188117516270394E-4	HMGB2, RGD1563668, LIG4	90	6	12668	70.37777777777778	0.5152411422506424	0.09827292964156065	1.1306794661824715
GOTERM_BP_ALL	GO:0048731~system development	27	20.0	0.0016448373518117138	PCDHA6, HMGB2, ELF3, PCDHA4, EHF, LECT1, OSR2, B3GNT5, APOA5, UPK1B, KRT4, FN1, ACADM, GATM, KRT13, LIG4, FZD2, ALOX15, KRT19, SDC1, SERPINB5, KRT14, RGD1563668, IRF1, CAR9, DSP, CBS	90	2071	12668	1.835055528730082	0.809426040904585	0.18715461459967075	2.569655162736295
GOTERM_BP_ALL	GO:0048002~antigen processing and presentation of peptide antigen	4	2.9629629629629632	0.0025517593739457266	RT1-A1, TAP2, RT1-S2, RT1-S3, RT1-T24-4	90	39	12668	14.436467236467237	0.9236865291926073	0.24864604213872132	3.959910074604067
GOTERM_BP_ALL	GO:0034440~lipid oxidation	4	2.9629629629629632	0.002946523923529701	ALOX15, ACADM, EHHADH, ADH7	90	41	12668	13.732249322493224	0.9487751024867614	0.2570696338866807	4.5592355826778785
GOTERM_BP_ALL	GO:0019395~fatty acid oxidation	4	2.9629629629629632	0.002946523923529701	ALOX15, ACADM, EHHADH, ADH7	90	41	12668	13.732249322493224	0.9487751024867614	0.2570696338866807	4.5592355826778785
GOTERM_BP_ALL	GO:0048856~anatomical structure development	27	20.0	0.003660983270344712	PCDHA6, HMGB2, ELF3, PCDHA4, EHF, LECT1, OSR2, B3GNT5, APOA5, UPK1B, KRT4, FN1, ACADM, GATM, KRT13, LIG4, FZD2, ALOX15, KRT19, SDC1, SERPINB5, KRT14, RGD1563668, IRF1, CAR9, DSP, CBS	90	2190	12668	1.7353424657534247	0.9751121358520615	0.2852063373414584	5.6350181821297145
GOTERM_BP_ALL	GO:0007275~multicellular organismal development	28	20.74074074074074	0.004848222084320829	PCDHA6, HMGB2, ELF3, PCDHA4, EHF, LECT1, OSR2, B3GNT5, APOA5, UPK1B, KRT4, FN1, ACADM, GATM, KRT13, LIG4, FZD2, ALOX15, KRT19, SDC1, SERPINB5, KRT14, RGD1563668, DSC3, IRF1, DSP, CAR9, CBS	90	2353	12668	1.6749492373801766	0.9925088497946355	0.3349121071192722	7.397594437209043
GOTERM_BP_ALL	GO:0032502~developmental process	30	22.22222222222222	0.005245895661329696	PCDHA6, HMGB2, ELF3, PCDHA4, EHF, ALDH3A1, LECT1, OSR2, B3GNT5, APOA5, UPK1B, KRT4, FN1, ACADM, GATM, LGALS7, KRT13, LIG4, FZD2, ALOX15, KRT19, SDC1, SERPINB5, KRT14, RGD1563668, DSC3, IRF1, DSP, CAR9, CBS	90	2606	12668	1.6203632642619594	0.9949910131466903	0.334638474826366	7.981052675218104
GOTERM_BP_ALL	GO:0042060~wound healing	6	4.444444444444445	0.007572225022837859	SDC1, ANXA8, GATM, APOA5, DSP, FN1	90	174	12668	4.853639846743295	0.9995259734151639	0.4211615983452559	11.32578205840633
GOTERM_BP_ALL	GO:0009725~response to hormone stimulus	10	7.4074074074074066	0.009458004994667143	SDC1, HMGB2, KRT19, ACADM, GATM, CYP11B2, APOA5, RGD1563668, CAR9, ALDH3A1	90	510	12668	2.7599128540305014	0.9999301763003795	0.4716356296809786	13.953160632908956
GOTERM_BP_ALL	GO:0009611~response to wounding	9	6.666666666666667	0.009791804379680044	SDC1, ANXA8, ELF3, GATM, APOA5, EPHX2, DSP, CRCP, FN1	90	424	12668	2.987735849056604	0.9999502718691679	0.4616835720991329	14.410563593687531
GOTERM_BP_ALL	GO:0055114~oxidation reduction	11	8.148148148148149	0.010535810281650432	AKR1B8, FMO5, ALOX15, RNASEL, ACADM, ALDH1B1, CYP11B2, EHHADH, HEPHL1, ADH7, ALDH3A1	90	612	12668	2.529920116194626	0.9999766717808549	0.4660231288525517	15.421886388429185
GOTERM_BP_ALL	GO:0030258~lipid modification	4	2.9629629629629632	0.011153484135231605	ALOX15, ACADM, EHHADH, ADH7	90	66	12668	8.53063973063973	0.9999875608735749	0.46606507804920116	16.25297107433775
GOTERM_BP_ALL	GO:0002474~antigen processing and presentation of peptide antigen via MHC class I	3	2.2222222222222223	0.011219427294846807	RT1-A1, RT1-S2, RT1-S3, RT1-T24-4	90	23	12668	18.359420289855073	0.9999883688032594	0.45008442376503954	16.341244678074172
GOTERM_BP_ALL	GO:0009605~response to external stimulus	13	9.62962962962963	0.011377432555203383	ACADM, GATM, ELF3, S100A9, EPHX2, CRCP, ALDH3A1, ANXA8, SDC1, APOA5, DSP, CBS, FN1	90	815	12668	2.2451806407634627	0.9999900977568363	0.43793482283798246	16.55240102880494
GOTERM_BP_ALL	GO:0006288~base-excision repair, DNA ligation	2	1.4814814814814816	0.014002344527468916	HMGB2, RGD1563668	90	2	12668	140.75555555555556	0.9999993192095685	0.4914496313376291	19.988081392650102
GOTERM_BP_ALL	GO:0048545~response to steroid hormone stimulus	7	5.185185185185185	0.016535124535804118	SDC1, HMGB2, KRT19, ACADM, RGD1563668, CAR9, ALDH3A1	90	291	12668	3.385872470408553	0.9999999489300254	0.5338207018160734	23.177176563091408
GOTERM_BP_ALL	GO:0009719~response to endogenous stimulus	10	7.4074074074074066	0.019011733979475025	SDC1, HMGB2, KRT19, ACADM, GATM, CYP11B2, APOA5, RGD1563668, CAR9, ALDH3A1	90	573	12668	2.4564669381423307	0.999999995968568	0.5684610792331553	26.180083275265975
GOTERM_BP_ALL	GO:0030198~extracellular matrix organization	4	2.9629629629629632	0.023963770125544022	ELF3, SERPINB5, FN1, DPT	90	88	12668	6.397979797979798	0.9999999999753282	0.638583192590966	31.85768174001421
GOTERM_BP_ALL	GO:0009987~cellular process	64	47.40740740740741	0.024067535730604776	PCDHA6, RNASEL, LYPD3, ELF3, PCDHA4, CYP11B2, EHHADH, S100A9, CRCP, ITPKA, MED20, LNX1, TTLL11, CCNE2, APOA5, TNIP1, RTEL1, RGD1359290, CLCA2, ACADM, GATM, ZP2, PDE4D, LIG4, PADI1, SDC1, ALOX15, KRT19, GRM2, SERPINB5, KRT15, KRT14, RGD1563668, CAR9, DSP, PLA2G2C, HMGB2, HAUS1, MRPS10, EHF, ADH7, ALDH3A1, LECT1, B3GNT5, TAP2, RPL8, UPK1B, ASRGL1, KRT4, FGFBP1, FN1, DPT, ZFP52, EPHX2, LGALS7, FZD2,…	90	7619	12668	1.182354056379519	0.9999999999778332	0.6251753588325636	31.97215327952263
GOTERM_BP_ALL	GO:0006955~immune response	8	5.9259259259259265	0.026307479690246403	RT1-A1, KLHL6, TAP2, RT1-S2, RT1-M1-4, RT1-S3, LIG4, RT1-M6-2, RT1-T24-4	90	414	12668	2.7199141170155663	0.9999999999978083	0.6439026684043389	34.39972149229315
GOTERM_BP_ALL	GO:0010033~response to organic substance	13	9.62962962962963	0.02854492643709665	HMGB2, ACADM, GATM, CYP11B2, ADH7, ALDH3A1, KRT19, SDC1, GRM2, TAP2, APOA5, RGD1563668, CAR9	90	928	12668	1.9717911877394634	0.9999999999997838	0.6604419211991266	36.74338462436386
GOTERM_BP_ALL	GO:0006950~response to stress	17	12.592592592592592	0.029663647921110023	HMGB2, ACADM, ELF3, GATM, CYP11B2, EPHX2, CRCP, LIG4, ALDH3A1, ANXA8, SDC1, APOA5, RGD1563668, DSP, CAR9, RTEL1, FN1	90	1379	12668	1.735202642816856	0.9999999999999323	0.6614132752769788	37.88557826281311
GOTERM_BP_ALL	GO:0046395~carboxylic acid catabolic process	4	2.9629629629629632	0.030789215733405272	ACADM, EHHADH, ASRGL1, CBS	90	97	12668	5.804352806414662	0.9999999999999789	0.6624135420807773	39.01524262334421
GOTERM_BP_ALL	GO:0016054~organic acid catabolic process	4	2.9629629629629632	0.030789215733405272	ACADM, EHHADH, ASRGL1, CBS	90	97	12668	5.804352806414662	0.9999999999999789	0.6624135420807773	39.01524262334421
GOTERM_BP_ALL	GO:0019752~carboxylic acid metabolic process	9	6.666666666666667	0.03348753189695931	ALOX15, ACADM, GATM, EHHADH, EPHX2, ASRGL1, ADH7, PADI1, CBS	90	533	12668	2.3767354596622887	0.9999999999999988	0.6812400361543531	41.64549812267631
GOTERM_BP_ALL	GO:0043436~oxoacid metabolic process	9	6.666666666666667	0.03348753189695931	ALOX15, ACADM, GATM, EHHADH, EPHX2, ASRGL1, ADH7, PADI1, CBS	90	533	12668	2.3767354596622887	0.9999999999999988	0.6812400361543531	41.64549812267631
GOTERM_BP_ALL	GO:0006082~organic acid metabolic process	9	6.666666666666667	0.03412734377518982	ALOX15, ACADM, GATM, EHHADH, EPHX2, ASRGL1, ADH7, PADI1, CBS	90	535	12668	2.36785046728972	0.9999999999999993	0.6763027212539733	42.25338970189314
GOTERM_BP_ALL	GO:0042180~cellular ketone metabolic process	9	6.666666666666667	0.03677036729613615	ALOX15, ACADM, GATM, EHHADH, EPHX2, ASRGL1, ADH7, PADI1, CBS	90	543	12668	2.3329650092081033	1.0	0.6923915678723317	44.702239363190024
GOTERM_BP_ALL	GO:0007156~homophilic cell adhesion	4	2.9629629629629632	0.04037252966526667	PCDHA6, DSG3, PCDHA4, DSC3	90	108	12668	5.213168724279835	1.0	0.7156453645821255	47.88341135020799
GOTERM_BP_ALL	GO:0009653~anatomical structure morphogenesis	14	10.37037037037037	0.04076898111634171	PCDHA6, ELF3, GATM, PCDHA4, KRT13, KRT19, SDC1, OSR2, SERPINB5, APOA5, RGD1563668, CAR9, CBS, FN1	90	1091	12668	1.8062124452591912	1.0	0.7085204178312074	48.22285677422057
GOTERM_BP_ALL	GO:0045953~negative regulation of natural killer cell mediated cytotoxicity	2	1.4814814814814816	0.04142800877082691	RT1-A1, TAP2	90	6	12668	46.91851851851852	1.0	0.703982505978171	48.78254339725334
GOTERM_BP_ALL	GO:0002716~negative regulation of natural killer cell mediated immunity	2	1.4814814814814816	0.04142800877082691	RT1-A1, TAP2	90	6	12668	46.91851851851852	1.0	0.703982505978171	48.78254339725334
GOTERM_BP_ALL	GO:0006631~fatty acid metabolic process	5	3.7037037037037033	0.0433115257255977	ALOX15, ACADM, EHHADH, EPHX2, ADH7	90	188	12668	3.743498817966903	1.0	0.7101926987705618	50.3510574859798
GOTERM_BP_ALL	GO:0009887~organ morphogenesis	9	6.666666666666667	0.04913646847025835	PCDHA6, SDC1, OSR2, SERPINB5, PCDHA4, APOA5, CAR9, KRT13, CBS	90	576	12668	2.1993055555555556	1.0	0.746218499373858	54.921820106648035
GOTERM_BP_ALL	GO:0042476~odontogenesis	3	2.2222222222222223	0.05519201318299873	PCDHA6, SDC1, PCDHA4	90	54	12668	7.819753086419753	1.0	0.7778715272060499	59.253626613612
GOTERM_BP_ALL	GO:0051384~response to glucocorticoid stimulus	4	2.9629629629629632	0.05667664816673315	SDC1, ACADM, RGD1563668, ALDH3A1	90	124	12668	4.5405017921146955	1.0	0.7783216285627401	60.254438948167056
GOTERM_BP_ALL	GO:0002376~immune system process	10	7.4074074074074066	0.0632445251666621	RT1-A1, KLHL6, TAP2, S100A9, RT1-S2, IRF1, RT1-M1-4, RT1-S3, LIG4, RT1-M6-2, RT1-T24-4	90	715	12668	1.9686091686091685	1.0	0.8069407601863487	64.4119471395065
GOTERM_BP_ALL	GO:0031960~response to corticosteroid stimulus	4	2.9629629629629632	0.06465401528591125	SDC1, ACADM, RGD1563668, ALDH3A1	90	131	12668	4.297879558948262	1.0	0.8063350491051471	65.24936375370751
GOTERM_BP_ALL	GO:0048869~cellular developmental process	17	12.592592592592592	0.06636277292610199	HMGB2, ACADM, ELF3, LGALS7, EHF, FZD2, LIG4, KRT19, SDC1, LECT1, UPK1B, KRT14, RGD1563668, IRF1, DSP, KRT4, FN1	90	1531	12668	1.562929094999637	1.0	0.8072537729096474	66.23982868740552
GOTERM_BP_ALL	GO:0006954~inflammatory response	5	3.7037037037037033	0.0664480909755841	SDC1, ELF3, EPHX2, CRCP, FN1	90	217	12668	3.243215565796211	1.0	0.8001589665778974	66.28858249681612
GOTERM_BP_ALL	GO:0031342~negative regulation of cell killing	2	1.4814814814814816	0.06809915929113976	RT1-A1, TAP2	90	10	12668	28.151111111111113	1.0	0.8009400472274344	67.2191730204125
GOTERM_BP_ALL	GO:0045824~negative regulation of innate immune response	2	1.4814814814814816	0.06809915929113976	RT1-A1, TAP2	90	10	12668	28.151111111111113	1.0	0.8009400472274344	67.2191730204125
GOTERM_BP_ALL	GO:0001911~negative regulation of leukocyte mediated cytotoxicity	2	1.4814814814814816	0.06809915929113976	RT1-A1, TAP2	90	10	12668	28.151111111111113	1.0	0.8009400472274344	67.2191730204125
GOTERM_BP_ALL	GO:0043062~extracellular structure organization	4	2.9629629629629632	0.0731207269574367	ELF3, SERPINB5, FN1, DPT	90	138	12668	4.07987117552335	1.0	0.8171681564455922	69.90374896227567
GOTERM_BP_ALL	GO:0001916~positive regulation of T cell mediated cytotoxicity	2	1.4814814814814816	0.08115822869632626	RT1-A1, TAP2	90	12	12668	23.45925925925926	1.0	0.8432196460319672	73.77606816892339
GOTERM_BP_ALL	GO:0030154~cell differentiation	16	11.851851851851853	0.08913161171380865	HMGB2, ACADM, ELF3, LGALS7, EHF, FZD2, LIG4, KRT19, SDC1, LECT1, UPK1B, KRT14, IRF1, DSP, KRT4, FN1	90	1474	12668	1.5278757726518921	1.0	0.864694543934468	77.1523704499929
GOTERM_BP_ALL	GO:0042127~regulation of cell proliferation	9	6.666666666666667	0.09499410596390995	ALOX15, OSR2, SERPINB5, IRF1, RGD1563668, LIG4, KRT4, ALDH3A1, DPT	90	665	12668	1.9049624060150376	1.0	0.8768079573744395	79.37016032531557
GOTERM_BP_ALL	GO:0006629~lipid metabolic process	9	6.666666666666667	0.09686651021944856	ALOX15, ACADM, CYP11B2, EHHADH, APOA5, EPHX2, PLA2G2C, ADH7, PNPLA1	90	668	12668	1.8964071856287426	1.0	0.8767867652486494	80.03487656388118

## Sheet: QTL2-OXYS Clustering DeSeq
Annotation Cluster 1	Enrichment Score: 6.544906099139488
Category	Term	Count	%	PValue	Genes	List Total	Pop Hits	Pop Total	Fold Enrichment	Bonferroni	Benjamini	FDR
PIR_SUPERFAMILY	PIRSF002282:cytoskeletal keratin	10	7.4074074074074066	1.9601414200807617E-11	KRT75, KRT19, KRT5, KRT77, KRT15, KRT14, KRT12, KRT13, KRT10, KRT4	45	34	4368	28.549019607843135	7.448544003807456E-10	7.448544003807456E-10	1.7714496536314073E-8
UP_SEQ_FEATURE	region of interest:Coil 2	10	7.4074074074074066	3.2582197386904775E-11	KRT75, KRT19, KRT5, KRT77, KRT15, KRT14, KRT12, KRT13, KRT10, KRT4	76	34	7317	28.316563467492255	9.253333210779147E-9	9.253333210779147E-9	4.317556312471993E-8
UP_SEQ_FEATURE	region of interest:Linker 12	10	7.4074074074074066	4.350379328130173E-11	KRT75, KRT19, KRT5, KRT77, KRT15, KRT14, KRT12, KRT13, KRT10, KRT4	76	35	7317	27.50751879699248	1.2355066636438039E-8	6.177533373730171E-9	5.7648086304595836E-8
UP_SEQ_FEATURE	region of interest:Head	10	7.4074074074074066	1.263703147120749E-10	KRT75, KRT19, KRT5, KRT77, KRT15, KRT14, KRT12, KRT13, KRT10, KRT4	76	39	7317	24.686234817813766	3.588918118246909E-8	1.1963060542186099E-8	1.674570149212684E-7
UP_SEQ_FEATURE	region of interest:Linker 1	10	7.4074074074074066	1.263703147120749E-10	KRT75, KRT19, KRT5, KRT77, KRT15, KRT14, KRT12, KRT13, KRT10, KRT4	76	39	7317	24.686234817813766	3.588918118246909E-8	1.1963060542186099E-8	1.674570149212684E-7
UP_SEQ_FEATURE	region of interest:Rod	10	7.4074074074074066	1.263703147120749E-10	KRT75, KRT19, KRT5, KRT77, KRT15, KRT14, KRT12, KRT13, KRT10, KRT4	76	39	7317	24.686234817813766	3.588918118246909E-8	1.1963060542186099E-8	1.674570149212684E-7
UP_SEQ_FEATURE	region of interest:Coil 1B	10	7.4074074074074066	1.263703147120749E-10	KRT75, KRT19, KRT5, KRT77, KRT15, KRT14, KRT12, KRT13, KRT10, KRT4	76	39	7317	24.686234817813766	3.588918118246909E-8	1.1963060542186099E-8	1.674570149212684E-7
SP_PIR_KEYWORDS	keratin	10	7.4074074074074066	1.6184663438376667E-9	KRT75, KRT19, KRT5, KRT77, KRT15, KRT14, KRT12, KRT13, KRT10, KRT4	92	51	8979	19.13682864450128	2.7675770963853097E-7	2.7675770963853097E-7	1.9764569314517644E-6
UP_SEQ_FEATURE	region of interest:Coil 1A	9	6.666666666666667	3.1796151657662762E-9	KRT75, KRT19, KRT5, KRT77, KRT15, KRT14, KRT12, KRT10, KRT4	76	38	7317	22.802285318559555	9.030102897655823E-7	2.257526489080064E-7	4.213399817931673E-6
UP_SEQ_FEATURE	region of interest:Tail	9	6.666666666666667	4.919003678025092E-9	KRT75, KRT5, KRT77, KRT15, KRT14, KRT12, KRT13, KRT10, KRT4	76	40	7317	21.662171052631578	1.3969960639403922E-6	2.7939936886323125E-7	6.518313699910294E-6
INTERPRO	IPR018039:Intermediate filament protein, conserved site	10	7.4074074074074066	5.334085789045662E-9	KRT75, KRT19, KRT5, KRT77, KRT15, KRT14, KRT12, KRT13, KRT10, KRT4	99	61	10240	16.95644974333499	1.264177548310208E-6	1.264177548310208E-6	6.871244784267816E-6
INTERPRO	IPR016044:Filament	10	7.4074074074074066	7.166273453786903E-9	KRT75, KRT19, KRT5, KRT77, KRT15, KRT14, KRT12, KRT13, KRT10, KRT4	99	63	10240	16.418149751483085	1.6984053746726957E-6	8.492030478812751E-7	9.231425990297026E-6
SP_PIR_KEYWORDS	Intermediate filament	10	7.4074074074074066	1.3158248537631015E-8	KRT75, KRT19, KRT5, KRT77, KRT15, KRT14, KRT12, KRT13, KRT10, KRT4	92	64	8979	15.249660326086957	2.2500579753836902E-6	1.125029620463458E-6	1.606873663018149E-5
GOTERM_CC_FAT	GO:0005882~intermediate filament	10	7.4074074074074066	6.721861250291682E-8	KRT75, KRT19, KRT5, KRT77, KRT15, KRT14, KRT12, KRT13, KRT10, KRT4	81	104	10776	12.792022792022792	1.0822138409083415E-5	1.0822138409083415E-5	8.125201129693949E-5
GOTERM_CC_FAT	GO:0045111~intermediate filament cytoskeleton	10	7.4074074074074066	8.616454052803244E-8	KRT75, KRT19, KRT5, KRT77, KRT15, KRT14, KRT12, KRT13, KRT10, KRT4	81	107	10776	12.433367947386639	1.3872395395964077E-5	6.936221753628402E-6	1.0415331747060108E-4
INTERPRO	IPR001664:Intermediate filament protein	9	6.666666666666667	1.164829541767238E-7	KRT19, KRT5, KRT77, KRT15, KRT14, KRT12, KRT13, KRT10, KRT4	99	62	10240	15.01466275659824	2.7606080691522372E-5	9.202111575734584E-6	1.500505217633119E-4
UP_SEQ_FEATURE	site:Stutter	6	4.444444444444445	7.635264300557256E-7	KRT75, KRT19, KRT5, KRT77, KRT14, KRT4	76	18	7317	32.09210526315789	2.1681808048701345E-4	3.61396117694035E-5	0.0010117662068931388
GOTERM_CC_FAT	GO:0045095~keratin filament	7	5.185185185185185	5.0373524993632645E-6	KRT75, KRT5, KRT77, KRT15, KRT14, KRT10, KRT4	81	60	10776	15.520987654320987	8.106870106622255E-4	2.703020601747541E-4	0.006088845481899696
INTERPRO	IPR002957:Keratin, type I	6	4.444444444444445	8.540620079585827E-6	KRT19, KRT15, KRT14, KRT12, KRT13, KRT10	99	30	10240	20.68686868686869	0.0020220884215855772	5.059058870806599E-4	0.011001269447230566
UP_SEQ_FEATURE	compositionally biased region:Gly-rich	7	5.185185185185185	4.051430380576081E-5	KRT75, KRT5, KRT15, KRT12, KRT13, KRT10, KRT4	76	63	7317	10.697368421052632	0.01144035111766073	0.0016424062532600647	0.053673353136918234
GOTERM_MF_FAT	GO:0005198~structural molecule activity	14	10.37037037037037	2.5973209698734316E-4	RGD1359290, KRT12, MRPS10, KRT13, KRT10, CLDN23, KRT19, KRT77, KRT5, KRT15, RPL8, KRT14, KRT4, FN1	88	578	11963	3.292741428122051	0.06579431760559806	0.06579431760559806	0.33937161047281617
INTERPRO	IPR003054:Type II keratin	4	2.9629629629629632	0.0013100192151869953	KRT75, KRT5, KRT77, KRT4	99	23	10240	17.98858146684234	0.2670502223408625	0.0602445706552901	1.6744648743138413
GOTERM_CC_FAT	GO:0044430~cytoskeletal part	12	8.88888888888889	0.013257109486050089	KRT75, KRT19, KRT5, KRT77, KRT15, HAUS1, KRT14, KRT12, KRT13, PDE4D, KRT10, KRT4	81	695	10776	2.297042366107114	0.8833606841361913	0.23553849611628686	14.898034376305347
SP_PIR_KEYWORDS	coiled coil	14	10.37037037037037	0.02284505485768587	MMEL1, HAUS1, KRT12, KRT13, KRT10, TSGA10IP, KRT19, KRT75, KRT77, KRT5, KRT15, APOA5, KRT14, KRT4	92	697	8979	1.9603580562659848	0.9807802713211655	0.5463201919758958	24.58906287565722
GOTERM_CC_FAT	GO:0005856~cytoskeleton	13	9.62962962962963	0.0437526154225165	HAUS1, KRT12, KRT13, KRT10, PDE4D, KRT19, KRT75, KRT77, KRT5, KRT15, KRT14, DSP, KRT4	81	940	10776	1.8398739164696611	0.9992555904895829	0.48045967127700684	41.77110355650869
GOTERM_CC_FAT	GO:0043228~non-membrane-bounded organelle	20	14.814814814814813	0.07286183940428972	RGD1359290, HMGB2, HAUS1, KRT12, MRPS10, KRT13, PDE4D, KRT10, LIG4, KRT19, KRT75, KRT5, KRT77, KRT15, KRT14, RPL8, RGD1563668, DSP, KRT4, CBS	81	1823	10776	1.4595396273948111	0.9999948683438695	0.6081708569315651	59.92707200896885
GOTERM_CC_FAT	GO:0043232~intracellular non-membrane-bounded organelle	20	14.814814814814813	0.07286183940428972	RGD1359290, HMGB2, HAUS1, KRT12, MRPS10, KRT13, PDE4D, KRT10, LIG4, KRT19, KRT75, KRT5, KRT77, KRT15, KRT14, RPL8, RGD1563668, DSP, KRT4, CBS	81	1823	10776	1.4595396273948111	0.9999948683438695	0.6081708569315651	59.92707200896885
Annotation Cluster 2	Enrichment Score: 2.1766946779778165
Category	Term	Count	%	PValue	Genes	List Total	Pop Hits	Pop Total	Fold Enrichment	Bonferroni	Benjamini	FDR
GOTERM_BP_FAT	GO:0019882~antigen processing and presentation	6	4.444444444444445	2.8785617575079745E-4	RT1-A1, TAP2, RT1-S2, RT1-M1-4, RT1-S3, RT1-M6-2, RT1-T24-4	86	83	12092	10.16419165032222	0.22425055865773824	0.11923360569203045	0.44658725684416645
GOTERM_CC_FAT	GO:0042612~MHC class I protein complex	5	3.7037037037037033	3.0510098612882323E-4	RT1-A1, RT1-S2, RT1-M1-4, RT1-S3, RT1-M6-2, RT1-T24-4	81	44	10776	15.117845117845118	0.04794145931341598	0.012207070217664984	0.3681746646889028
GOTERM_CC_FAT	GO:0042611~MHC protein complex	5	3.7037037037037033	6.719454454739164E-4	RT1-A1, RT1-S2, RT1-M1-4, RT1-S3, RT1-M6-2, RT1-T24-4	81	54	10776	12.31824417009602	0.10256948265922705	0.0214113671530759	0.8092106186423531
SMART	SM00407:IGc1	5	3.7037037037037033	0.0021274671851153107	RT1-A1, RT1-S2, RT1-M1-4, RT1-S3, RT1-M6-2, RT1-T24-4	45	64	5083	8.824652777777779	0.08945164420047136	0.08945164420047136	1.9728054944772366
GOTERM_BP_FAT	GO:0048002~antigen processing and presentation of peptide antigen	4	2.9629629629629632	0.0025523496226714532	RT1-A1, TAP2, RT1-S2, RT1-S3, RT1-T24-4	86	39	12092	14.420989862850327	0.8950267952717641	0.31317450261510316	3.8952541090658044
KEGG_PATHWAY	rno04612:Antigen processing and presentation	5	3.7037037037037033	0.003098109948624305	RT1-A1, TAP2, RT1-M1-4, RT1-S3, RT1-M6-2, RT1-T24-4	40	88	5590	7.940340909090908	0.21739767871835924	0.11535186583498591	3.2369906700646878
INTERPRO	IPR003006:Immunoglobulin/major histocompatibility complex, conserved site	5	3.7037037037037033	0.003230690872731621	RT1-A1, RT1-S2, RT1-M1-4, RT1-S3, RT1-M6-2, RT1-T24-4	99	64	10240	8.08080808080808	0.5355555109491182	0.11998724074316158	4.082753080873925
INTERPRO	IPR003597:Immunoglobulin C1-set	5	3.7037037037037033	0.003230690872731621	RT1-A1, RT1-S2, RT1-M1-4, RT1-S3, RT1-M6-2, RT1-T24-4	99	64	10240	8.08080808080808	0.5355555109491182	0.11998724074316158	4.082753080873925
KEGG_PATHWAY	rno04514:Cell adhesion molecules (CAMs)	6	4.444444444444445	0.003387120198870743	RT1-A1, SDC1, RT1-M1-4, RT1-S3, RT1-M6-2, RT1-T24-4, CLDN23	40	148	5590	5.66554054054054	0.23512028181075606	0.08547050848132809	3.5340631102229736
INTERPRO	IPR001039:MHC class I, alpha chain, alpha1 and alpha2	4	2.9629629629629632	0.00445597206869293	RT1-A1, RT1-M1-4, RT1-S3, RT1-M6-2, RT1-T24-4	99	35	10240	11.821067821067823	0.6529981932499043	0.14032735984431266	5.590554781951296
KEGG_PATHWAY	rno05332:Graft-versus-host disease	4	2.9629629629629632	0.005189150450230689	RT1-A1, RT1-M1-4, RT1-S3, RT1-M6-2, RT1-T24-4	40	51	5590	10.96078431372549	0.3370198355732026	0.07891415760576148	5.367805635960721
KEGG_PATHWAY	rno05330:Allograft rejection	4	2.9629629629629632	0.005781509804319815	RT1-A1, RT1-M1-4, RT1-S3, RT1-M6-2, RT1-T24-4	40	53	5590	10.547169811320755	0.3674934527016265	0.07350267255238496	5.963658236493796
INTERPRO	IPR011161:MHC class I-like antigen recognition	4	2.9629629629629632	0.0060528948304682875	RT1-A1, RT1-M1-4, RT1-S3, RT1-M6-2, RT1-T24-4	99	39	10240	10.60865060865061	0.7628103441058096	0.16461443210706284	7.522879181048703
INTERPRO	IPR010579:MHC class I, alpha chain, C-terminal	3	2.2222222222222223	0.007654738444858663	RT1-A1, RT1-S2, RT1-S3, RT1-T24-4	99	14	10240	22.164502164502167	0.838160821137387	0.1831912012660084	9.424451784200972
KEGG_PATHWAY	rno04940:Type I diabetes mellitus	4	2.9629629629629632	0.008166736840735885	RT1-A1, RT1-M1-4, RT1-S3, RT1-M6-2, RT1-T24-4	40	60	5590	9.316666666666668	0.4768155070106854	0.0883926090800583	8.32871924788401
KEGG_PATHWAY	rno05320:Autoimmune thyroid disease	4	2.9629629629629632	0.00854810991575784	RT1-A1, RT1-M1-4, RT1-S3, RT1-M6-2, RT1-T24-4	40	61	5590	9.16393442622951	0.4924720571961777	0.0812814301558934	8.70183156033253
GOTERM_BP_FAT	GO:0002474~antigen processing and presentation of peptide antigen via MHC class I	3	2.2222222222222223	0.01122634280949044	RT1-A1, RT1-S2, RT1-S3, RT1-T24-4	86	23	12092	18.339737108190093	0.9999526353047692	0.535118062066468	16.09796414791248
SP_PIR_KEYWORDS	mhc i	3	2.2222222222222223	0.01251538747212615	RT1-A1, RT1-S2, RT1-S3, RT1-T24-4	92	17	8979	17.22314578005115	0.8839386493679227	0.5122141400318276	14.255760258495132
SP_PIR_KEYWORDS	immune response	5	3.7037037037037033	0.015606341293999269	RT1-A1, TAP2, RT1-S2, CRCP, RT1-S3, RT1-T24-4	92	95	8979	5.136727688787185	0.9321005801397201	0.4895343584259809	17.476417331723802
KEGG_PATHWAY	rno05416:Viral myocarditis	4	2.9629629629629632	0.022235473788334265	RT1-A1, RT1-M1-4, RT1-S3, RT1-M6-2, RT1-T24-4	40	87	5590	6.42528735632184	0.8307581100432302	0.1491277666172004	21.21603562752584
GOTERM_BP_FAT	GO:0006955~immune response	8	5.9259259259259265	0.026267047534143936	RT1-A1, KLHL6, TAP2, RT1-S2, RT1-M1-4, RT1-S3, LIG4, RT1-M6-2, RT1-T24-4	86	414	12092	2.7169980901022353	0.9999999999363258	0.7486764883522853	33.88843733671673
INTERPRO	IPR007110:Immunoglobulin-like	6	4.444444444444445	0.12208367101536689	RT1-A1, RT1-S2, RT1-M1-4, RT1-S3, PIGR, RT1-M6-2, RT1-T24-4	99	274	10240	2.2649856226498564	0.9999999999999604	0.9543081117108003	81.31141738295273
INTERPRO	IPR013783:Immunoglobulin-like fold	6	4.444444444444445	0.14781119644776347	RT1-A1, RT1-S2, RT1-M1-4, RT1-S3, PIGR, RT1-M6-2, RT1-T24-4	99	292	10240	2.1253632212536324	1.0	0.9681314170954086	87.25972857322088
KEGG_PATHWAY	rno04144:Endocytosis	4	2.9629629629629632	0.1638154581080218	RT1-A1, RT1-M1-4, RT1-S3, RT1-M6-2, RT1-T24-4	40	201	5590	2.7810945273631846	0.9999992724402881	0.5866035049791928	85.00174980412802
Annotation Cluster 3	Enrichment Score: 1.744808320435815
Category	Term	Count	%	PValue	Genes	List Total	Pop Hits	Pop Total	Fold Enrichment	Bonferroni	Benjamini	FDR
GOTERM_BP_FAT	GO:0034440~lipid oxidation	4	2.9629629629629632	0.00294723411751589	ALOX15, ACADM, EHHADH, ADH7	86	41	12092	13.717526942711288	0.9259710202440966	0.31057668506506864	4.485067343701099
GOTERM_BP_FAT	GO:0019395~fatty acid oxidation	4	2.9629629629629632	0.00294723411751589	ALOX15, ACADM, EHHADH, ADH7	86	41	12092	13.717526942711288	0.9259710202440966	0.31057668506506864	4.485067343701099
KEGG_PATHWAY	rno00071:Fatty acid metabolism	4	2.9629629629629632	0.0029869719106889337	ACADM, ALDH1B1, EHHADH, ADH7	40	42	5590	13.30952380952381	0.21047509724429325	0.21047509724429325	3.122531939206241
KEGG_PATHWAY	rno00280:Valine, leucine and isoleucine degradation	4	2.9629629629629632	0.003874457864743713	MCCC2, ACADM, ALDH1B1, EHHADH	40	46	5590	12.152173913043478	0.2641114943325702	0.0738037786223612	4.033125191876574
KEGG_PATHWAY	rno00410:beta-Alanine metabolism	3	2.2222222222222223	0.010033292884927767	ACADM, ALDH1B1, EHHADH	40	22	5590	19.05681818181818	0.5491557226125023	0.08471044399499039	10.141773755332062
GOTERM_BP_FAT	GO:0055114~oxidation reduction	11	8.148148148148149	0.010479217584481771	AKR1B8, FMO5, ALOX15, RNASEL, ACADM, ALDH1B1, CYP11B2, EHHADH, HEPHL1, ADH7, ALDH3A1	86	612	12092	2.5272077823377415	0.999907789715716	0.5703035555652554	15.106910368701797
GOTERM_BP_FAT	GO:0030258~lipid modification	4	2.9629629629629632	0.011157459135923543	ALOX15, ACADM, EHHADH, ADH7	86	66	12092	8.521494009866101	0.9999496338063234	0.561625859289803	16.007045743357008
KEGG_PATHWAY	rno00640:Propanoate metabolism	3	2.2222222222222223	0.021855397914684507	ACADM, ALDH1B1, EHHADH	40	33	5590	12.704545454545453	0.8254813094177353	0.1601839030968939	20.89066267006203
GOTERM_BP_FAT	GO:0006631~fatty acid metabolic process	5	3.7037037037037033	0.04332315174337034	ALOX15, ACADM, EHHADH, EPHX2, ADH7	86	188	12092	3.7394854032657103	1.0	0.8443528790793533	49.77011000033124
GOTERM_MF_FAT	GO:0048037~cofactor binding	6	4.444444444444445	0.06812598278488909	FMO5, RNASEL, ACADM, EHHADH, ADH7, CBS	88	301	11963	2.7098308668076108	0.9999999906332888	0.990162227349984	60.28215363899724
GOTERM_MF_FAT	GO:0050662~coenzyme binding	5	3.7037037037037033	0.08133374713510705	FMO5, RNASEL, ACADM, EHHADH, ADH7	88	225	11963	3.020959595959596	0.999999999777498	0.9753837262448082	67.05001388041116
SP_PIR_KEYWORDS	oxidoreductase	8	5.9259259259259265	0.10313890695407009	FMO5, ALOX15, ACADM, ALDH1B1, CYP11B2, EHHADH, ADH7, ALDH3A1	92	393	8979	1.986724195154331	0.9999999917584956	0.9299926263700229	73.53425707929082
SP_PIR_KEYWORDS	nad	3	2.2222222222222223	0.32553521885849396	ALDH1B1, EHHADH, ADH7	92	115	8979	2.546030245746692	1.0	0.9943745581286755	99.1847971893952
Annotation Cluster 4	Enrichment Score: 1.3964898774379397
Category	Term	Count	%	PValue	Genes	List Total	Pop Hits	Pop Total	Fold Enrichment	Bonferroni	Benjamini	FDR
GOTERM_BP_FAT	GO:0016054~organic acid catabolic process	4	2.9629629629629632	0.030804119082268686	ACADM, EHHADH, ASRGL1, CBS	86	97	12092	5.798129944857348	0.9999999999989648	0.7660029951566818	38.51859049512775
GOTERM_BP_FAT	GO:0046395~carboxylic acid catabolic process	4	2.9629629629629632	0.030804119082268686	ACADM, EHHADH, ASRGL1, CBS	86	97	12092	5.798129944857348	0.9999999999989648	0.7660029951566818	38.51859049512775
GOTERM_MF_FAT	GO:0048037~cofactor binding	6	4.444444444444445	0.06812598278488909	FMO5, RNASEL, ACADM, EHHADH, ADH7, CBS	88	301	11963	2.7098308668076108	0.9999999906332888	0.990162227349984	60.28215363899724
Annotation Cluster 5	Enrichment Score: 1.2897079149673285
Category	Term	Count	%	PValue	Genes	List Total	Pop Hits	Pop Total	Fold Enrichment	Bonferroni	Benjamini	FDR
GOTERM_BP_FAT	GO:0009725~response to hormone stimulus	10	7.4074074074074066	0.009416029062679564	SDC1, HMGB2, KRT19, ACADM, GATM, CYP11B2, APOA5, RGD1563668, CAR9, ALDH3A1	86	510	12092	2.756953944368445	0.9997622485100914	0.6043173319196327	13.677704880788877
GOTERM_BP_FAT	GO:0048545~response to steroid hormone stimulus	7	5.185185185185185	0.016514903082924894	SDC1, HMGB2, KRT19, ACADM, RGD1563668, CAR9, ALDH3A1	86	291	12092	3.3822424678334535	0.9999995819917387	0.6497562876279748	22.80974397847466
GOTERM_BP_FAT	GO:0009719~response to endogenous stimulus	10	7.4074074074074066	0.018945850248018918	SDC1, HMGB2, KRT19, ACADM, GATM, CYP11B2, APOA5, RGD1563668, CAR9, ALDH3A1	86	573	12092	2.4538333536263646	0.999999952879749	0.6752514856117013	25.723272399902054
GOTERM_BP_FAT	GO:0010033~response to organic substance	13	9.62962962962963	0.02839240296420822	HMGB2, ACADM, GATM, CYP11B2, ADH7, ALDH3A1, KRT19, SDC1, GRM2, TAP2, APOA5, RGD1563668, CAR9	86	928	12092	1.969677225340818	0.9999999999907322	0.756188495929033	36.0965821755874
GOTERM_BP_FAT	GO:0051384~response to glucocorticoid stimulus	4	2.9629629629629632	0.056709619792326894	SDC1, ACADM, RGD1563668, ALDH3A1	86	124	12092	4.535633908477119	1.0	0.8934124650131685	59.65234767840207
GOTERM_BP_FAT	GO:0031960~response to corticosteroid stimulus	4	2.9629629629629632	0.06469313647451012	SDC1, ACADM, RGD1563668, ALDH3A1	86	131	12092	4.29327179123025	1.0	0.9143822208104726	64.64663389389739
GOTERM_BP_FAT	GO:0042493~response to drug	5	3.7037037037037033	0.19786420627442403	ACADM, CYP11B2, CAR9, ALDH3A1, ABCG2	86	327	12092	2.149918213498329	1.0	0.9961359121911534	96.75387474839057
SP_PIR_KEYWORDS	acetylation	12	8.88888888888889	0.7924911665366953	FMO5, HMGB2, KRT19, ACADM, GATM, EHHADH, RPL8, S100A9, RGD1563668, ADH7, YME1L1, ALDH3A1	92	1309	8979	0.8947088716909688	1.0	0.9997109268338658	99.99999954321626
Annotation Cluster 6	Enrichment Score: 1.2330453465232154
Category	Term	Count	%	PValue	Genes	List Total	Pop Hits	Pop Total	Fold Enrichment	Bonferroni	Benjamini	FDR
GOTERM_BP_FAT	GO:0009611~response to wounding	9	6.666666666666667	0.009758864287490374	SDC1, ANXA8, ELF3, GATM, APOA5, EPHX2, DSP, CRCP, FN1	86	424	12092	2.984532689776218	0.999824801752672	0.578931284260446	14.141006733083339
GOTERM_BP_FAT	GO:0006954~inflammatory response	5	3.7037037037037033	0.06647570720458815	SDC1, ELF3, EPHX2, CRCP, FN1	86	217	12092	3.2397385060550854	1.0	0.9116855004217832	65.67975948197524
GOTERM_BP_FAT	GO:0006952~defense response	5	3.7037037037037033	0.30817805909698026	SDC1, ELF3, EPHX2, CRCP, FN1	86	399	12092	1.7619630471527656	1.0	0.9990061051692485	99.67459015560024
Annotation Cluster 7	Enrichment Score: 1.119396942088613
Category	Term	Count	%	PValue	Genes	List Total	Pop Hits	Pop Total	Fold Enrichment	Bonferroni	Benjamini	FDR
GOTERM_BP_FAT	GO:0048545~response to steroid hormone stimulus	7	5.185185185185185	0.016514903082924894	SDC1, HMGB2, KRT19, ACADM, RGD1563668, CAR9, ALDH3A1	86	291	12092	3.3822424678334535	0.9999995819917387	0.6497562876279748	22.80974397847466
GOTERM_BP_FAT	GO:0051146~striated muscle cell differentiation	3	2.2222222222222223	0.13185316636441388	SDC1, KRT19, ACADM	86	90	12092	4.686821705426357	1.0	0.9820990084741585	88.89999553245121
GOTERM_BP_FAT	GO:0042692~muscle cell differentiation	3	2.2222222222222223	0.20129944652710516	SDC1, KRT19, ACADM	86	118	12092	3.5746945210878995	1.0	0.995289735738128	96.96340059828142
Annotation Cluster 8	Enrichment Score: 1.1071355701799979
Category	Term	Count	%	PValue	Genes	List Total	Pop Hits	Pop Total	Fold Enrichment	Bonferroni	Benjamini	FDR
GOTERM_BP_FAT	GO:0051103~DNA ligation during DNA repair	3	2.2222222222222223	2.9033918698431635E-4	HMGB2, RGD1563668, LIG4	86	4	12092	105.45348837209302	0.22594809353540346	0.08182944421986549	0.45043133178185313
GOTERM_BP_FAT	GO:0006266~DNA ligation	3	2.2222222222222223	7.19227559669732E-4	HMGB2, RGD1563668, LIG4	86	6	12092	70.30232558139535	0.4698455719524608	0.11919356543903148	1.1123352289537092
GOTERM_BP_FAT	GO:0006281~DNA repair	4	2.9629629629629632	0.1395337471204028	HMGB2, RGD1563668, LIG4, RTEL1	86	184	12092	3.0566228513650153	1.0	0.9841108185592937	90.33230641005497
GOTERM_CC_FAT	GO:0000793~condensed chromosome	3	2.2222222222222223	0.15160016896491832	HMGB2, RGD1563668, LIG4	81	93	10776	4.2915173237753885	0.9999999999968033	0.7892316333481979	86.29298043960063
GOTERM_BP_FAT	GO:0006259~DNA metabolic process	5	3.7037037037037033	0.2348546073605128	CCNE2, HMGB2, RGD1563668, LIG4, RTEL1	86	352	12092	1.997225158562368	1.0	0.9972675357871338	98.4418987872047
GOTERM_BP_FAT	GO:0006974~response to DNA damage stimulus	4	2.9629629629629632	0.2722689357193414	HMGB2, RGD1563668, LIG4, RTEL1	86	258	12092	2.1799170722913286	1.0	0.9985249771641795	99.28534689882026
GOTERM_BP_FAT	GO:0033554~cellular response to stress	4	2.9629629629629632	0.5962767096655996	HMGB2, RGD1563668, LIG4, RTEL1	86	436	12092	1.2899509280989971	1.0	0.9999954828945004	99.99992485839539
GOTERM_CC_FAT	GO:0005694~chromosome	3	2.2222222222222223	0.7385243823989618	HMGB2, RGD1563668, LIG4	81	350	10776	1.1403174603174602	1.0	0.9970823146561044	99.99999092041905
GOTERM_MF_FAT	GO:0003677~DNA binding	8	5.9259259259259265	0.8730097343173276	RPAP1, HMGB2, ELF3, IRF1, RGD1563668, EHF, LIG4, RTEL1	88	1348	11963	0.8067844618289722	1.0	0.9999981255473831	99.99999999981324
Annotation Cluster 9	Enrichment Score: 1.0526381405477359
Category	Term	Count	%	PValue	Genes	List Total	Pop Hits	Pop Total	Fold Enrichment	Bonferroni	Benjamini	FDR
GOTERM_CC_FAT	GO:0016323~basolateral plasma membrane	6	4.444444444444445	0.0120371142256187	SDC1, COL17A1, AQP5, CAR9, DSP, LIG4	81	185	10776	4.3147147147147145	0.8576880298389182	0.2431069975689888	13.617422728756656
GOTERM_CC_FAT	GO:0070161~anchoring junction	4	2.9629629629629632	0.07088695605959303	SDC1, DSC3, DSP, LIG4	81	129	10776	4.1251794430089	0.9999927716742673	0.6271050720043936	58.88300642075205
GOTERM_CC_FAT	GO:0030055~cell-substrate junction	3	2.2222222222222223	0.12380024249951305	SDC1, COL17A1, LIG4	81	82	10776	4.86720867208672	0.9999999994257465	0.7354888510213217	79.76039019762821
GOTERM_CC_FAT	GO:0030054~cell junction	6	4.444444444444445	0.22525150911123876	SDC1, COL17A1, DSC3, DSP, LIG4, CLDN23	81	438	10776	1.8224251648909182	1.0	0.8849774202451423	95.42696024946966
GOTERM_CC_FAT	GO:0005912~adherens junction	3	2.2222222222222223	0.22926163379654518	SDC1, DSP, LIG4	81	122	10776	3.271402550091074	1.0	0.8770860506173478	95.70501032774723
Annotation Cluster 10	Enrichment Score: 0.9576819806371448
Category	Term	Count	%	PValue	Genes	List Total	Pop Hits	Pop Total	Fold Enrichment	Bonferroni	Benjamini	FDR
SP_PIR_KEYWORDS	oxidoreductase	8	5.9259259259259265	0.10313890695407009	FMO5, ALOX15, ACADM, ALDH1B1, CYP11B2, EHHADH, ADH7, ALDH3A1	92	393	8979	1.986724195154331	0.9999999917584956	0.9299926263700229	73.53425707929082
UP_SEQ_FEATURE	nucleotide phosphate-binding region:NAD	3	2.2222222222222223	0.11215677767147281	ALDH1B1, ADH7, ALDH3A1	76	56	7317	5.157659774436089	0.9999999999999979	0.9765726735133535	79.32768262038684
KEGG_PATHWAY	rno00010:Glycolysis / Gluconeogenesis	3	2.2222222222222223	0.11579932031096268	ALDH1B1, ADH7, ALDH3A1	40	84	5590	4.991071428571428	0.9999400876011594	0.47700069238783505	72.88623023225048
Annotation Cluster 11	Enrichment Score: 0.925680454373151
Category	Term	Count	%	PValue	Genes	List Total	Pop Hits	Pop Total	Fold Enrichment	Bonferroni	Benjamini	FDR
GOTERM_BP_FAT	GO:0007156~homophilic cell adhesion	4	2.9629629629629632	0.04039373897887985	PCDHA6, DSG3, PCDHA4, DSC3	86	108	12092	5.207579672695952	0.9999999999999999	0.8377052338409128	47.3249024685846
GOTERM_BP_FAT	GO:0042476~odontogenesis	3	2.2222222222222223	0.055229238413749285	PCDHA6, SDC1, PCDHA4	86	54	12092	7.811369509043928	1.0	0.8974785531335907	58.65659733519362
GOTERM_BP_FAT	GO:0007155~cell adhesion	7	5.185185185185185	0.10696413674577601	PCDHA6, SDC1, LYPD3, DSG3, PCDHA4, DSC3, FN1	86	463	12092	2.1257722638002914	1.0	0.9716619247253543	82.7745448097732
GOTERM_BP_FAT	GO:0022610~biological adhesion	7	5.185185185185185	0.10696413674577601	PCDHA6, SDC1, LYPD3, DSG3, PCDHA4, DSC3, FN1	86	463	12092	2.1257722638002914	1.0	0.9716619247253543	82.7745448097732
GOTERM_BP_FAT	GO:0016337~cell-cell adhesion	4	2.9629629629629632	0.1996014513054314	PCDHA6, DSG3, PCDHA4, DSC3	86	219	12092	2.5681214824254006	1.0	0.9957243301240264	96.86146925790618
SP_PIR_KEYWORDS	cell adhesion	3	2.2222222222222223	0.5480170728363374	PCDHA6, PCDHA4, FN1	92	180	8979	1.6266304347826086	1.0	0.99651065053665	99.99385700106676
Annotation Cluster 12	Enrichment Score: 0.7817567073039539
Category	Term	Count	%	PValue	Genes	List Total	Pop Hits	Pop Total	Fold Enrichment	Bonferroni	Benjamini	FDR
GOTERM_BP_FAT	GO:0006955~immune response	8	5.9259259259259265	0.026267047534143936	RT1-A1, KLHL6, TAP2, RT1-S2, RT1-M1-4, RT1-S3, LIG4, RT1-M6-2, RT1-T24-4	86	414	12092	2.7169980901022353	0.9999999999363258	0.7486764883522853	33.88843733671673
GOTERM_BP_FAT	GO:0048584~positive regulation of response to stimulus	4	2.9629629629629632	0.22333244073537195	RT1-A1, KLHL6, TAP2, RGD1563668	86	232	12092	2.4242181234963915	1.0	0.9967067397751961	98.03432033221947
GOTERM_BP_FAT	GO:0050778~positive regulation of immune response	3	2.2222222222222223	0.2609341331918759	RT1-A1, KLHL6, TAP2	86	141	12092	2.991588322612568	1.0	0.9982527862095557	99.09124102035692
GOTERM_BP_FAT	GO:0002684~positive regulation of immune system process	3	2.2222222222222223	0.48761741183854956	RT1-A1, KLHL6, TAP2	86	232	12092	1.8181635926222937	1.0	0.9999779732915031	99.99694413605508
Annotation Cluster 13	Enrichment Score: 0.7779096841488276
Category	Term	Count	%	PValue	Genes	List Total	Pop Hits	Pop Total	Fold Enrichment	Bonferroni	Benjamini	FDR
GOTERM_BP_FAT	GO:0001501~skeletal system development	5	3.7037037037037033	0.11503013504369233	ALOX15, LECT1, OSR2, FN1, CBS	86	264	12092	2.662966878083157	1.0	0.9756839044159754	85.04074415908966
GOTERM_BP_FAT	GO:0001503~ossification	3	2.2222222222222223	0.18600673814146385	ALOX15, FN1, CBS	86	112	12092	3.766196013289037	1.0	0.9951982598307277	95.92203575057808
GOTERM_BP_FAT	GO:0060348~bone development	3	2.2222222222222223	0.21673579391570413	ALOX15, FN1, CBS	86	124	12092	3.401725431357839	1.0	0.9965520945240032	97.75809206830448
Annotation Cluster 14	Enrichment Score: 0.7511390489870078
Category	Term	Count	%	PValue	Genes	List Total	Pop Hits	Pop Total	Fold Enrichment	Bonferroni	Benjamini	FDR
GOTERM_CC_FAT	GO:0043296~apical junction complex	3	2.2222222222222223	0.10923406123494454	DSC3, DSP, CLDN23	81	76	10776	5.251461988304094	0.9999999918353056	0.7355878401270384	75.29664141483372
GOTERM_CC_FAT	GO:0016327~apicolateral plasma membrane	3	2.2222222222222223	0.1140363634751862	DSC3, DSP, CLDN23	81	78	10776	5.116809116809117	0.9999999965805251	0.7273551521271898	76.85924207210977
GOTERM_CC_FAT	GO:0030054~cell junction	6	4.444444444444445	0.22525150911123876	SDC1, COL17A1, DSC3, DSP, LIG4, CLDN23	81	438	10776	1.8224251648909182	1.0	0.8849774202451423	95.42696024946966
GOTERM_CC_FAT	GO:0005911~cell-cell junction	3	2.2222222222222223	0.3526749833543769	DSC3, DSP, CLDN23	81	167	10776	2.389886892880905	1.0	0.9523726148765403	99.47892705441951
Annotation Cluster 15	Enrichment Score: 0.7345341419920998
Category	Term	Count	%	PValue	Genes	List Total	Pop Hits	Pop Total	Fold Enrichment	Bonferroni	Benjamini	FDR
GOTERM_MF_FAT	GO:0030414~peptidase inhibitor activity	4	2.9629629629629632	0.10932649397921601	SERPINB5, SERPINB10, SLPI, PKDREJ	88	159	11963	3.419954259576901	0.9999999999999329	0.9774429663247908	78.0224363490041
GOTERM_MF_FAT	GO:0004867~serine-type endopeptidase inhibitor activity	3	2.2222222222222223	0.1442572838119759	SERPINB5, SERPINB10, PKDREJ	88	92	11963	4.4329298418972325	1.0	0.975535389584248	86.98053249173006
GOTERM_MF_FAT	GO:0004857~enzyme inhibitor activity	4	2.9629629629629632	0.24992276273806668	SERPINB5, SERPINB10, SLPI, PKDREJ	88	238	11963	2.2847593582887704	1.0	0.981042665150065	97.67969775991737
GOTERM_MF_FAT	GO:0004866~endopeptidase inhibitor activity	3	2.2222222222222223	0.29254619069065135	SERPINB5, SERPINB10, PKDREJ	88	148	11963	2.755605036855037	1.0	0.9892589937036237	98.92095878902737
Annotation Cluster 16	Enrichment Score: 0.6713126100686633
Category	Term	Count	%	PValue	Genes	List Total	Pop Hits	Pop Total	Fold Enrichment	Bonferroni	Benjamini	FDR
KEGG_PATHWAY	rno00280:Valine, leucine and isoleucine degradation	4	2.9629629629629632	0.003874457864743713	MCCC2, ACADM, ALDH1B1, EHHADH	40	46	5590	12.152173913043478	0.2641114943325702	0.0738037786223612	4.033125191876574
UP_SEQ_FEATURE	transit peptide:Mitochondrion	5	3.7037037037037033	0.28101236343549585	MCCC2, ACADM, GATM, ALDH1B1, CYP11B2	76	262	7317	1.8373342707914824	1.0	0.999593487723632	98.73708488604207
SP_PIR_KEYWORDS	transit peptide	5	3.7037037037037033	0.2858502577897536	MCCC2, ACADM, GATM, ALDH1B1, CYP11B2	92	267	8979	1.8276746458231556	1.0	0.9983327666404999	98.36134495896178
SP_PIR_KEYWORDS	mitochondrion	7	5.185185185185185	0.3085962780244048	MCCC2, ACADM, GATM, ALDH1B1, CYP11B2, MRPS10, YME1L1	92	452	8979	1.5114707579838402	1.0	0.9967748001484981	98.89638468968067
GOTERM_CC_FAT	GO:0031980~mitochondrial lumen	3	2.2222222222222223	0.3741288969914226	MCCC2, ACADM, ALDH1B1	81	175	10776	2.2806349206349203	1.0	0.9568726401336144	99.65329149760854
GOTERM_CC_FAT	GO:0005759~mitochondrial matrix	3	2.2222222222222223	0.3741288969914226	MCCC2, ACADM, ALDH1B1	81	175	10776	2.2806349206349203	1.0	0.9568726401336144	99.65329149760854
GOTERM_CC_FAT	GO:0044429~mitochondrial part	5	3.7037037037037033	0.5359860881031004	MCCC2, ACADM, GATM, ALDH1B1, CYP11B2	81	515	10776	1.2916217188061847	1.0	0.9897307976078119	99.99068641470545
GOTERM_CC_FAT	GO:0005739~mitochondrion	10	7.4074074074074066	0.5913402671273893	MCCC2, ACADM, KRT5, GATM, ALDH1B1, CYP11B2, EHHADH, MRPS10, DSP, YME1L1	81	1250	10776	1.0642962962962963	1.0	0.9930435417362854	99.99799438731903
Annotation Cluster 17	Enrichment Score: 0.6381113763141657
Category	Term	Count	%	PValue	Genes	List Total	Pop Hits	Pop Total	Fold Enrichment	Bonferroni	Benjamini	FDR
GOTERM_MF_FAT	GO:0008201~heparin binding	3	2.2222222222222223	0.09645072097856942	APOA5, RGD1563668, FN1	88	72	11963	5.664299242424242	0.9999999999971201	0.9775435844864296	73.48123787191561
GOTERM_MF_FAT	GO:0005539~glycosaminoglycan binding	3	2.2222222222222223	0.16971118864381843	APOA5, RGD1563668, FN1	88	102	11963	3.998328877005348	1.0	0.9827613248729653	91.23052927072297
GOTERM_MF_FAT	GO:0030247~polysaccharide binding	3	2.2222222222222223	0.20645527066613525	APOA5, RGD1563668, FN1	88	116	11963	3.515771943573667	1.0	0.9868007060803361	95.15027390387043
GOTERM_MF_FAT	GO:0001871~pattern binding	3	2.2222222222222223	0.20645527066613525	APOA5, RGD1563668, FN1	88	116	11963	3.515771943573667	1.0	0.9868007060803361	95.15027390387043
GOTERM_MF_FAT	GO:0030246~carbohydrate binding	5	3.7037037037037033	0.22982115895901534	SIGLEC5, APOA5, LGALS7, RGD1563668, FN1	88	337	11963	2.01696115457243	1.0	0.9861024842650716	96.72015305067758
GOTERM_CC_FAT	GO:0005615~extracellular space	6	4.444444444444445	0.3017340834289657	PCDHA6, SERPINB5, APOA5, RGD1563668, FGFBP1, FN1	81	492	10776	1.6224028906955734	1.0	0.9278034946151205	98.69813446796798
GOTERM_MF_FAT	GO:0008047~enzyme activator activity	3	2.2222222222222223	0.3956905899070846	APOA5, RGD1563668, FN1	88	187	11963	2.1809066601847347	1.0	0.9967770114537208	99.86278608350253
GOTERM_CC_FAT	GO:0044421~extracellular region part	7	5.185185185185185	0.410271154796364	PCDHA6, ZP2, SERPINB5, APOA5, RGD1563668, FGFBP1, FN1	81	693	10776	1.3438084549195661	1.0	0.9619977849320426	99.83106958104406
Annotation Cluster 18	Enrichment Score: 0.5657971943665157
Category	Term	Count	%	PValue	Genes	List Total	Pop Hits	Pop Total	Fold Enrichment	Bonferroni	Benjamini	FDR
GOTERM_BP_FAT	GO:0007584~response to nutrient	4	2.9629629629629632	0.1765539566958032	ACADM, GATM, ALDH3A1, CBS	86	206	12092	2.730187401219237	1.0	0.9944389401704355	95.12022162164708
GOTERM_BP_FAT	GO:0031667~response to nutrient levels	4	2.9629629629629632	0.3184231758008488	ACADM, GATM, ALDH3A1, CBS	86	282	12092	1.9943922150750455	1.0	0.9991273607995882	99.74195514078987
GOTERM_BP_FAT	GO:0009991~response to extracellular stimulus	4	2.9629629629629632	0.3570477433717677	ACADM, GATM, ALDH3A1, CBS	86	302	12092	1.862313260434314	1.0	0.9994422801969163	99.89581596536036
Annotation Cluster 19	Enrichment Score: 0.48727855602345066
Category	Term	Count	%	PValue	Genes	List Total	Pop Hits	Pop Total	Fold Enrichment	Bonferroni	Benjamini	FDR
GOTERM_CC_FAT	GO:0005576~extracellular region	17	12.592592592592592	0.024572761196089195	PCDHA6, ZP2, MMEL1, LGALS7, PIGR, LECT1, SERPINB5, CAPG, APOA5, DSC3, RGD1563668, SLPI, APOL9A, PLA2G2C, GPHA2, FGFBP1, FN1	81	1281	10776	1.765518836557088	0.981787249644618	0.3300574631164177	25.972919900564484
SP_PIR_KEYWORDS	Secreted	13	9.62962962962963	0.08439605162627975	ZP2, MMEL1, S100A9, LGALS7, PIGR, LECT1, SERPINB5, CAPG, APOA5, PLA2G2C, GPHA2, FGFBP1, FN1	92	765	8979	1.6585251491901107	0.9999997168547264	0.9189658241710297	65.92959793333391
SP_PIR_KEYWORDS	glycoprotein	22	16.296296296296298	0.41540215999037855	LY6G6D, LYPD3, ZP2, GPR160, MMEL1, PCDHA4, AQP5, KRT13, PIGR, FZD2, ABCG2, SDC1, LECT1, GRM2, LAMP3, B3GNT5, SERPINB5, UPK1B, PLA2G2C, GPHA2, FGFBP1, FN1	92	1949	8979	1.1016686372052558	1.0	0.9920252907620325	99.85780621232972
SP_PIR_KEYWORDS	signal	17	12.592592592592592	0.47373830804524963	LY6G6D, LYPD3, ZP2, PCDHA4, RT1-S3, PIGR, FZD2, RT1-A1, SDC1, LAMP3, GRM2, APOA5, SLPI, PLA2G2C, GPHA2, FGFBP1, RT1-T24-4, FN1	92	1517	8979	1.0937132784958872	1.0	0.9946323308265896	99.96061414463891
UP_SEQ_FEATURE	signal peptide	16	11.851851851851853	0.6071387640246093	LY6G6D, LYPD3, ZP2, PCDHA4, RT1-S3, FZD2, PIGR, RT1-A1, SDC1, LAMP3, GRM2, APOA5, PLA2G2C, GPHA2, FGFBP1, RT1-T24-4, FN1	76	1516	7317	1.0161088737675323	1.0	0.9999999372309695	99.99958009979368
UP_SEQ_FEATURE	glycosylation site:N-linked (GlcNAc...)	18	13.333333333333334	0.723497378386942	LYPD3, ZP2, GPR160, MMEL1, PCDHA4, AQP5, PIGR, FZD2, ABCG2, SDC1, LECT1, LAMP3, GRM2, B3GNT5, SERPINB5, PLA2G2C, GPHA2, FN1	76	1831	7317	0.9464629624306533	1.0	0.9999999984467016	99.99999600243575
SP_PIR_KEYWORDS	disulfide bond	12	8.88888888888889	0.8175002590948101	LY6G6D, LECT1, ZP2, MMEL1, S100A9, PLA2G2C, FZD2, PIGR, GPHA2, FGFBP1, FN1, ABCG2	92	1340	8979	0.8740103828682673	1.0	0.9997541113784542	99.99999990480825
UP_SEQ_FEATURE	disulfide bond	11	8.148148148148149	0.8625323340243182	LY6G6D, LECT1, ZP2, MMEL1, PLA2G2C, FZD2, PIGR, GPHA2, FGFBP1, FN1, ABCG2	76	1272	7317	0.8325782025819265	1.0	0.999999999997786	99.99999999961977
Annotation Cluster 20	Enrichment Score: 0.4164684350011037
Category	Term	Count	%	PValue	Genes	List Total	Pop Hits	Pop Total	Fold Enrichment	Bonferroni	Benjamini	FDR
GOTERM_MF_FAT	GO:0005509~calcium ion binding	10	7.4074074074074066	0.05486159243016467	PCDHA6, ANXA8, DSG3, CALML3, PCDHA4, S100A9, DSC3, PLA2G2C, PKDREJ, PADI1	88	672	11963	2.022964015151515	0.9999996199874598	0.9927567638812472	52.212442171322124
GOTERM_MF_FAT	GO:0043169~cation binding	26	19.25925925925926	0.19075346908332658	PCDHA6, PCDHA4, CYP11B2, S100A9, ADH7, LNX1, ANXA8, OSR2, CALML3, APOA5, RTEL1, FN1, ZFP52, MMEL1, EPHX2, HEPHL1, PDE4D, PADI1, ALOX15, DSG3, DSC3, CAR9, PLA2G2C, YME1L1, PKDREJ, CBS	88	2893	11963	1.221749992144047	1.0	0.9859564948264108	93.73273627608037
GOTERM_MF_FAT	GO:0043167~ion binding	26	19.25925925925926	0.21705988646529115	PCDHA6, PCDHA4, CYP11B2, S100A9, ADH7, LNX1, ANXA8, OSR2, CALML3, APOA5, RTEL1, FN1, ZFP52, MMEL1, EPHX2, HEPHL1, PDE4D, PADI1, ALOX15, DSG3, DSC3, CAR9, PLA2G2C, YME1L1, PKDREJ, CBS	88	2943	11963	1.2009931115435704	1.0	0.9860751055984426	95.9331970236305
GOTERM_MF_FAT	GO:0046872~metal ion binding	25	18.51851851851852	0.24071318484132348	PCDHA6, PCDHA4, CYP11B2, S100A9, ADH7, LNX1, ANXA8, OSR2, CALML3, RTEL1, FN1, ZFP52, MMEL1, EPHX2, HEPHL1, PDE4D, PADI1, ALOX15, DSG3, DSC3, CAR9, PLA2G2C, YME1L1, PKDREJ, CBS	88	2854	11963	1.1908127349175002	1.0	0.9856502864645651	97.27790918332137
SP_PIR_KEYWORDS	metal-binding	14	10.37037037037037	0.5607652153902553	ZFP52, MMEL1, CYP11B2, EPHX2, ADH7, PDE4D, LNX1, ALOX15, OSR2, CAR9, PLA2G2C, YME1L1, RTEL1, CBS	92	1295	8979	1.055111633372503	1.0	0.9964021288412472	99.99566844620443
GOTERM_MF_FAT	GO:0046914~transition metal ion binding	13	9.62962962962963	0.7288082951603788	ZFP52, MMEL1, CYP11B2, HEPHL1, ADH7, LNX1, ALOX15, OSR2, CAR9, YME1L1, RTEL1, CBS, FN1	88	1874	11963	0.9430423498593189	1.0	0.999876237257458	99.99999616790888
SP_PIR_KEYWORDS	zinc	7	5.185185185185185	0.8504292180301442	ZFP52, OSR2, MMEL1, CAR9, ADH7, YME1L1, LNX1	92	821	8979	0.8321373722395807	1.0	0.9998463778056741	99.9999999916189
GOTERM_MF_FAT	GO:0008270~zinc ion binding	7	5.185185185185185	0.9628094346180947	ZFP52, OSR2, MMEL1, CAR9, ADH7, YME1L1, LNX1	88	1460	11963	0.6517823785803237	1.0	0.999999989262006	100.0
GOTERM_BP_FAT	GO:0006508~proteolysis	3	2.2222222222222223	0.9758675948655362	MMEL1, YME1L1, LNX1	86	775	12092	0.5442760690172543	1.0	0.9999999999999961	100.0
Annotation Cluster 21	Enrichment Score: 0.37832521301872624
Category	Term	Count	%	PValue	Genes	List Total	Pop Hits	Pop Total	Fold Enrichment	Bonferroni	Benjamini	FDR
GOTERM_CC_FAT	GO:0031974~membrane-enclosed lumen	13	9.62962962962963	0.2168857967164291	RNASEL, HMGB2, ACADM, GATM, MED20, CCNE2, MCCC2, ALDH1B1, MED8, TAP2, RGD1563668, CBS, FN1	81	1255	10776	1.378072893610742	1.0	0.887714283973299	94.79301266353845
GOTERM_CC_FAT	GO:0043233~organelle lumen	12	8.88888888888889	0.2941396488193389	CCNE2, MCCC2, RNASEL, HMGB2, ACADM, ALDH1B1, TAP2, MED8, RGD1563668, MED20, FN1, CBS	81	1221	10776	1.3074893074893075	1.0	0.9307886415247902	98.51627435050793
GOTERM_CC_FAT	GO:0070013~intracellular organelle lumen	11	8.148148148148149	0.37675004215350083	CCNE2, MCCC2, RNASEL, HMGB2, ACADM, ALDH1B1, TAP2, MED8, RGD1563668, MED20, CBS	81	1178	10776	1.2422813305665596	1.0	0.9523980284714096	99.67044122296917
GOTERM_CC_FAT	GO:0031981~nuclear lumen	7	5.185185185185185	0.6960822595799984	CCNE2, RNASEL, HMGB2, MED8, RGD1563668, MED20, CBS	81	927	10776	1.004594670182588	1.0	0.9958247946765244	99.99994406353949
GOTERM_CC_FAT	GO:0005654~nucleoplasm	5	3.7037037037037033	0.7671413247941042	CCNE2, HMGB2, MED8, RGD1563668, MED20	81	695	10776	0.9571009858779642	1.0	0.9975609107498881	99.99999776342071
Annotation Cluster 22	Enrichment Score: 0.33451106753086607
Category	Term	Count	%	PValue	Genes	List Total	Pop Hits	Pop Total	Fold Enrichment	Bonferroni	Benjamini	FDR
GOTERM_MF_FAT	GO:0005506~iron ion binding	4	2.9629629629629632	0.3512373622312255	ALOX15, CYP11B2, RTEL1, CBS	88	289	11963	1.8815665303554578	1.0	0.9954757454351101	99.6526108913817
SP_PIR_KEYWORDS	iron	4	2.9629629629629632	0.3779692228017355	ALOX15, CYP11B2, RTEL1, CBS	92	217	8979	1.799038268883991	1.0	0.9937430253134043	99.69657688891493
GOTERM_BP_FAT	GO:0042592~homeostatic process	5	3.7037037037037033	0.7471531861619529	ALOX15, CYP11B2, APOA5, FZD2, RTEL1	86	714	12092	0.9846264087030161	1.0	0.9999998231128923	99.99999994795606
Annotation Cluster 23	Enrichment Score: 0.30409466816438235
Category	Term	Count	%	PValue	Genes	List Total	Pop Hits	Pop Total	Fold Enrichment	Bonferroni	Benjamini	FDR
GOTERM_BP_FAT	GO:0001701~in utero embryonic development	3	2.2222222222222223	0.48988957999997995	KRT19, DSC3, LIG4	86	233	12092	1.8103603154007386	1.0	0.999975127979316	99.99714815341837
GOTERM_BP_FAT	GO:0043009~chordate embryonic development	4	2.9629629629629632	0.4953975736674858	KRT19, OSR2, DSC3, LIG4	86	376	12092	1.495794161306284	1.0	0.9999746760290443	99.99759106342098
GOTERM_BP_FAT	GO:0009792~embryonic development ending in birth or egg hatching	4	2.9629629629629632	0.5042709130419574	KRT19, OSR2, DSC3, LIG4	86	381	12092	1.4761643166697187	1.0	0.9999767933129028	99.9981717370867
Annotation Cluster 24	Enrichment Score: 0.286971304714119
Category	Term	Count	%	PValue	Genes	List Total	Pop Hits	Pop Total	Fold Enrichment	Bonferroni	Benjamini	FDR
GOTERM_MF_FAT	GO:0042803~protein homodimerization activity	4	2.9629629629629632	0.40869576521181294	TAP2, ADH7, CBS, ABCG2	88	318	11963	1.7099771297884505	1.0	0.9967719769029066	99.89678333246216
GOTERM_MF_FAT	GO:0046983~protein dimerization activity	5	3.7037037037037033	0.5390849848246522	RT1-A1, TAP2, ADH7, CBS, ABCG2	88	528	11963	1.2873407369146006	1.0	0.9988457794247212	99.99603818918568
GOTERM_MF_FAT	GO:0042802~identical protein binding	5	3.7037037037037033	0.6252140263091286	TAP2, ADH7, RAB25, CBS, ABCG2	88	588	11963	1.1559794372294372	1.0	0.9995868593330325	99.9997356292479
Annotation Cluster 25	Enrichment Score: 0.279446169719959
Category	Term	Count	%	PValue	Genes	List Total	Pop Hits	Pop Total	Fold Enrichment	Bonferroni	Benjamini	FDR
SMART	SM00382:AAA	3	2.2222222222222223	0.16402675775964673	TAP2, YME1L1, ABCG2	45	84	5083	4.034126984126984	0.9996228930128246	0.9805807572965525	81.29096287263665
INTERPRO	IPR003593:ATPase, AAA+ type, core	3	2.2222222222222223	0.1919602196363323	TAP2, YME1L1, ABCG2	99	84	10240	3.694083694083694	1.0	0.9851475994537929	93.57948056659042
GOTERM_MF_FAT	GO:0030554~adenyl nucleotide binding	12	8.88888888888889	0.3886110671518157	FMO5, MCCC2, RNASEL, ACADM, TAP2, PDE4D, YME1L1, RAB25, LIG4, ITPKA, RTEL1, ABCG2	88	1346	11963	1.211974875050655	1.0	0.9971474284181356	99.84019376611464
GOTERM_MF_FAT	GO:0001883~purine nucleoside binding	12	8.88888888888889	0.4118414537180033	FMO5, MCCC2, RNASEL, ACADM, TAP2, PDE4D, YME1L1, RAB25, LIG4, ITPKA, RTEL1, ABCG2	88	1370	11963	1.190743198407432	1.0	0.9961602633665689	99.90374276368003
GOTERM_MF_FAT	GO:0001882~nucleoside binding	12	8.88888888888889	0.42251708719434655	FMO5, MCCC2, RNASEL, ACADM, TAP2, PDE4D, YME1L1, RAB25, LIG4, ITPKA, RTEL1, ABCG2	88	1381	11963	1.181258639984201	1.0	0.9960458946096842	99.92426008830549
GOTERM_MF_FAT	GO:0042623~ATPase activity, coupled	3	2.2222222222222223	0.4286747398166351	TAP2, RTEL1, ABCG2	88	200	11963	2.039147727272727	1.0	0.9956261004867717	99.93417411602827
GOTERM_MF_FAT	GO:0032559~adenyl ribonucleotide binding	10	7.4074074074074066	0.5845253115747981	MCCC2, RNASEL, TAP2, PDE4D, YME1L1, RAB25, LIG4, ITPKA, RTEL1, ABCG2	88	1270	11963	1.0704187544738726	1.0	0.9994028459629953	99.9989814270895
GOTERM_MF_FAT	GO:0016887~ATPase activity	3	2.2222222222222223	0.5859931035498216	TAP2, RTEL1, ABCG2	88	269	11963	1.5160949645150386	1.0	0.9992684407179157	99.99902752629914
UP_SEQ_FEATURE	nucleotide phosphate-binding region:ATP	5	3.7037037037037033	0.6394123802420084	TAP2, YME1L1, ITPKA, RTEL1, ABCG2	76	424	7317	1.135333912611718	1.0	0.9999999602374033	99.99986515891464
GOTERM_MF_FAT	GO:0017076~purine nucleotide binding	12	8.88888888888889	0.6560929856156267	FMO5, MCCC2, RNASEL, ACADM, TAP2, PDE4D, YME1L1, RAB25, LIG4, ITPKA, RTEL1, ABCG2	88	1634	11963	0.9983587404028039	1.0	0.9996612104352968	99.99991419264568
GOTERM_MF_FAT	GO:0000166~nucleotide binding	14	10.37037037037037	0.6825228082397273	RNASEL, ACADM, CRCP, ADH7, PDE4D, LIG4, ITPKA, ABCG2, MCCC2, FMO5, TAP2, RAB25, YME1L1, RTEL1	88	1955	11963	0.9735061613578238	1.0	0.9997636397042889	99.99996986705175
GOTERM_MF_FAT	GO:0005524~ATP binding	9	6.666666666666667	0.6963981204022577	MCCC2, RNASEL, TAP2, YME1L1, RAB25, LIG4, ITPKA, RTEL1, ABCG2	88	1245	11963	0.9827217962760132	1.0	0.9997841480992885	99.99998320990271
GOTERM_MF_FAT	GO:0032555~purine ribonucleotide binding	10	7.4074074074074066	0.8150245891853893	MCCC2, RNASEL, TAP2, PDE4D, YME1L1, RAB25, LIG4, ITPKA, RTEL1, ABCG2	88	1557	11963	0.8731097098149121	1.0	0.9999880735981228	99.99999997436036
GOTERM_MF_FAT	GO:0032553~ribonucleotide binding	10	7.4074074074074066	0.8156244538927528	MCCC2, RNASEL, TAP2, PDE4D, YME1L1, RAB25, LIG4, ITPKA, RTEL1, ABCG2	88	1558	11963	0.8725493056365969	1.0	0.9999844991060918	99.99999997542743
SP_PIR_KEYWORDS	atp-binding	6	4.444444444444445	0.8709046133296349	MCCC2, TAP2, YME1L1, ITPKA, RTEL1, ABCG2	92	728	8979	0.8043776875298614	1.0	0.9998736179265124	99.99999999861159
SP_PIR_KEYWORDS	nucleotide-binding	7	5.185185185185185	0.9364172176912614	MCCC2, TAP2, YME1L1, RAB25, ITPKA, RTEL1, ABCG2	92	966	8979	0.7072306238185255	1.0	0.9999865759869746	99.99999999999976
Annotation Cluster 26	Enrichment Score: 0.20995726673361867
Category	Term	Count	%	PValue	Genes	List Total	Pop Hits	Pop Total	Fold Enrichment	Bonferroni	Benjamini	FDR
GOTERM_BP_FAT	GO:0001932~regulation of protein amino acid phosphorylation	3	2.2222222222222223	0.3388649052558461	ITLN1, RGD1563668, CBS	86	171	12092	2.4667482660138718	1.0	0.9993240426009485	99.83927053054795
GOTERM_BP_FAT	GO:0032268~regulation of cellular protein metabolic process	4	2.9629629629629632	0.5640782146821208	ITLN1, SERPINB10, RGD1563668, CBS	86	416	12092	1.3519677996422184	1.0	0.9999938877282634	99.9997522734403
GOTERM_BP_FAT	GO:0031399~regulation of protein modification process	3	2.2222222222222223	0.587413837499987	ITLN1, RGD1563668, CBS	86	279	12092	1.511877969492373	1.0	0.9999958580465237	99.99989468271183
GOTERM_BP_FAT	GO:0042325~regulation of phosphorylation	3	2.2222222222222223	0.7759146436298304	ITLN1, RGD1563668, CBS	86	399	12092	1.0571778282916593	1.0	0.9999999155257144	99.99999999203774
GOTERM_BP_FAT	GO:0051174~regulation of phosphorus metabolic process	3	2.2222222222222223	0.794449286053195	ITLN1, RGD1563668, CBS	86	415	12092	1.0164191650322218	1.0	0.9999999257794611	99.99999999791974
GOTERM_BP_FAT	GO:0019220~regulation of phosphate metabolic process	3	2.2222222222222223	0.794449286053195	ITLN1, RGD1563668, CBS	86	415	12092	1.0164191650322218	1.0	0.9999999257794611	99.99999999791974
Annotation Cluster 27	Enrichment Score: 0.2078079463212506
Category	Term	Count	%	PValue	Genes	List Total	Pop Hits	Pop Total	Fold Enrichment	Bonferroni	Benjamini	FDR
SP_PIR_KEYWORDS	ribosomal protein	3	2.2222222222222223	0.3734701818931744	RGD1359290, RPL8, MRPS10	92	128	8979	2.2874490489130435	1.0	0.9951567610900737	99.66866266612293
SP_PIR_KEYWORDS	ribonucleoprotein	3	2.2222222222222223	0.4580426409701615	RGD1359290, RPL8, MRPS10	92	152	8979	1.9262728832951945	1.0	0.994686242180966	99.94360958152072
GOTERM_MF_FAT	GO:0003735~structural constituent of ribosome	3	2.2222222222222223	0.6420558027702513	RGD1359290, RPL8, MRPS10	88	298	11963	1.3685555216595484	1.0	0.9996354531106728	99.99985515705283
GOTERM_CC_FAT	GO:0005840~ribosome	3	2.2222222222222223	0.7113145636771099	RGD1359290, RPL8, MRPS10	81	332	10776	1.2021419009370815	1.0	0.9961372185640982	99.99996995572309
GOTERM_BP_FAT	GO:0006412~translation	3	2.2222222222222223	0.8085127195207242	RGD1359290, RPL8, MRPS10	86	428	12092	0.9855466202999348	1.0	0.9999999231000494	99.9999999993088
GOTERM_CC_FAT	GO:0030529~ribonucleoprotein complex	3	2.2222222222222223	0.8967453764593172	RGD1359290, RPL8, MRPS10	81	508	10776	0.7856517935258093	1.0	0.9997535066292206	99.99999999987966
Annotation Cluster 28	Enrichment Score: 0.15335024304502515
Category	Term	Count	%	PValue	Genes	List Total	Pop Hits	Pop Total	Fold Enrichment	Bonferroni	Benjamini	FDR
INTERPRO	IPR011991:Winged helix repressor DNA-binding	3	2.2222222222222223	0.20940361598150473	ELF3, IRF1, EHF	99	89	10240	3.4865509022812393	1.0	0.9862076604921662	95.15294629496098
SP_PIR_KEYWORDS	nucleus	18	13.333333333333334	0.38742804820005106	HMGB2, ZFP52, ELF3, LGALS7, CRCP, EHF, MED20, SNURF, RPAP1, OSR2, CAPG, KRT14, SERPINB10, RGD1563668, IRF1, TPRKB, RTEL1, CBS	92	1537	8979	1.1429803965941556	1.0	0.9927714547152666	99.74835909467362
SP_PIR_KEYWORDS	dna-binding	7	5.185185185185185	0.5068675746034963	RPAP1, HMGB2, ELF3, IRF1, RGD1563668, EHF, RTEL1	92	561	8979	1.2177981864682632	1.0	0.9958933329901232	99.98219680759976
GOTERM_BP_FAT	GO:0006350~transcription	6	4.444444444444445	0.5300033703144027	RPAP1, ZFP52, ELF3, IRF1, CRCP, MED20	86	684	12092	1.2333741330069359	1.0	0.9999874658668648	99.99920175440913
SP_PIR_KEYWORDS	activator	3	2.2222222222222223	0.5358052298263907	ELF3, IRF1, MED20	92	176	8979	1.6635993083003953	1.0	0.9966734905265578	99.99149307585895
GOTERM_BP_FAT	GO:0045893~positive regulation of transcription, DNA-dependent	4	2.9629629629629632	0.626929605714877	HMGB2, IRF1, RGD1563668, EHF	86	456	12092	1.233374133006936	1.0	0.9999981051807928	99.99997798416132
GOTERM_BP_FAT	GO:0051254~positive regulation of RNA metabolic process	4	2.9629629629629632	0.6328697807188209	HMGB2, IRF1, RGD1563668, EHF	86	460	12092	1.222649140546006	1.0	0.9999981326991398	99.99998284604794
GOTERM_BP_FAT	GO:0031328~positive regulation of cellular biosynthetic process	5	3.7037037037037033	0.6924585657924268	HMGB2, APOA5, IRF1, RGD1563668, EHF	86	663	12092	1.0603669016801711	1.0	0.9999995650244173	99.99999890714624
GOTERM_BP_FAT	GO:0009891~positive regulation of biosynthetic process	5	3.7037037037037033	0.7060206186240605	HMGB2, APOA5, IRF1, RGD1563668, EHF	86	675	12092	1.0415159345391904	1.0	0.9999996232073027	99.99999945793498
GOTERM_BP_FAT	GO:0045941~positive regulation of transcription	4	2.9629629629629632	0.7310799913006193	HMGB2, IRF1, RGD1563668, EHF	86	534	12092	1.0532183607699677	1.0	0.9999998408802184	99.99999986432839
GOTERM_BP_FAT	GO:0010628~positive regulation of gene expression	4	2.9629629629629632	0.7460599514017123	HMGB2, IRF1, RGD1563668, EHF	86	547	12092	1.0281875770587985	1.0	0.9999998764766937	99.99999994434549
SP_PIR_KEYWORDS	Transcription	6	4.444444444444445	0.7469960723079858	RPAP1, ZFP52, ELF3, IRF1, CRCP, MED20	92	608	8979	0.9631364416475973	1.0	0.9996038812490924	99.99999485906143
GOTERM_BP_FAT	GO:0045944~positive regulation of transcription from RNA polymerase II promoter	3	2.2222222222222223	0.7572503704633864	HMGB2, IRF1, RGD1563668	86	384	12092	1.0984738372093024	1.0	0.9999998633631325	99.9999999723809
GOTERM_BP_FAT	GO:0006355~regulation of transcription, DNA-dependent	8	5.9259259259259265	0.7700011950429065	ZFP52, HMGB2, ELF3, IRF1, RGD1563668, EHF, RAB25, MED20	86	1224	12092	0.9189846481228151	1.0	0.9999999081615567	99.99999998806281
GOTERM_BP_FAT	GO:0051252~regulation of RNA metabolic process	8	5.9259259259259265	0.791615719208132	ZFP52, HMGB2, ELF3, IRF1, RGD1563668, EHF, RAB25, MED20	86	1254	12092	0.8969993694595898	1.0	0.9999999422017958	99.99999999742629
GOTERM_BP_FAT	GO:0006357~regulation of transcription from RNA polymerase II promoter	4	2.9629629629629632	0.8041323881580267	HMGB2, IRF1, RGD1563668, MED20	86	604	12092	0.931156630217157	1.0	0.9999999336308961	99.99999999901755
GOTERM_BP_FAT	GO:0045935~positive regulation of nucleobase, nucleoside, nucleotide and nucleic acid metabolic process	4	2.9629629629629632	0.8077624654675755	HMGB2, IRF1, RGD1563668, EHF	86	608	12092	0.925030599755202	1.0	0.9999999336095711	99.99999999926547
GOTERM_BP_FAT	GO:0051173~positive regulation of nitrogen compound metabolic process	4	2.9629629629629632	0.823415124955557	HMGB2, IRF1, RGD1563668, EHF	86	626	12092	0.8984322758005795	1.0	0.9999999582992061	99.99999999980386
GOTERM_BP_FAT	GO:0010557~positive regulation of macromolecule biosynthetic process	4	2.9629629629629632	0.8250866707655722	HMGB2, IRF1, RGD1563668, EHF	86	628	12092	0.8955710265145904	1.0	0.9999999541640088	99.99999999983082
GOTERM_BP_FAT	GO:0010604~positive regulation of macromolecule metabolic process	5	3.7037037037037033	0.8405472110171276	HMGB2, ITLN1, IRF1, RGD1563668, EHF	86	825	12092	0.8521494009866104	1.0	0.9999999773186552	99.99999999995987
GOTERM_MF_FAT	GO:0003677~DNA binding	8	5.9259259259259265	0.8730097343173276	RPAP1, HMGB2, ELF3, IRF1, RGD1563668, EHF, LIG4, RTEL1	88	1348	11963	0.8067844618289722	1.0	0.9999981255473831	99.99999999981324
GOTERM_MF_FAT	GO:0043565~sequence-specific DNA binding	3	2.2222222222222223	0.8854250602577394	ELF3, IRF1, EHF	88	502	11963	0.812409453096704	1.0	0.9999986494472602	99.9999999999514
GOTERM_BP_FAT	GO:0045449~regulation of transcription	8	5.9259259259259265	0.9463073465277538	ZFP52, HMGB2, ELF3, IRF1, RGD1563668, EHF, RAB25, MED20	86	1608	12092	0.6995256276755756	1.0	0.9999999999962912	100.0
GOTERM_MF_FAT	GO:0003700~transcription factor activity	3	2.2222222222222223	0.9522784726036926	ELF3, IRF1, EHF	88	644	11963	0.6332756916996046	1.0	0.999999979714709	100.0
GOTERM_MF_FAT	GO:0030528~transcription regulator activity	5	3.7037037037037033	0.954003514364448	HMGB2, ELF3, IRF1, EHF, MED20	88	1051	11963	0.6467325490874491	1.0	0.9999999758262098	100.0
SP_PIR_KEYWORDS	transcription regulation	3	2.2222222222222223	0.9810316076400601	ELF3, IRF1, MED20	92	564	8979	0.5191373728029602	1.0	0.9999996030227261	100.0
Annotation Cluster 29	Enrichment Score: 0.13450188817224562
Category	Term	Count	%	PValue	Genes	List Total	Pop Hits	Pop Total	Fold Enrichment	Bonferroni	Benjamini	FDR
GOTERM_BP_FAT	GO:0048878~chemical homeostasis	4	2.9629629629629632	0.6780642553452809	ALOX15, CYP11B2, APOA5, FZD2	86	492	12092	1.1431272452259407	1.0	0.9999995874496435	99.99999777460476
GOTERM_BP_FAT	GO:0042592~homeostatic process	5	3.7037037037037033	0.7471531861619529	ALOX15, CYP11B2, APOA5, FZD2, RTEL1	86	714	12092	0.9846264087030161	1.0	0.9999998231128923	99.99999994795606
GOTERM_BP_FAT	GO:0050801~ion homeostasis	3	2.2222222222222223	0.7794958939549048	ALOX15, CYP11B2, FZD2	86	402	12092	1.0492884415133634	1.0	0.9999999133585398	99.99999999380191
Annotation Cluster 30	Enrichment Score: 0.12626850271758663
Category	Term	Count	%	PValue	Genes	List Total	Pop Hits	Pop Total	Fold Enrichment	Bonferroni	Benjamini	FDR
SP_PIR_KEYWORDS	glycoprotein	22	16.296296296296298	0.41540215999037855	LY6G6D, LYPD3, ZP2, GPR160, MMEL1, PCDHA4, AQP5, KRT13, PIGR, FZD2, ABCG2, SDC1, LECT1, GRM2, LAMP3, B3GNT5, SERPINB5, UPK1B, PLA2G2C, GPHA2, FGFBP1, FN1	92	1949	8979	1.1016686372052558	1.0	0.9920252907620325	99.85780621232972
SP_PIR_KEYWORDS	membrane	31	22.962962962962962	0.6301749238291593	PCDHA6, LY6G6D, LYPD3, GPR160, PCDHA4, CYP11B2, S100A9, AQP5, CRCP, FMO5, LECT1, B3GNT5, TAP2, UPK1B, FGFBP1, RT1-T24-4, ZP2, GATM, MMEL1, RT1-S2, PDE4D, RT1-S3, PIGR, FZD2, CLDN23, ABCG2, SLC35C2, RT1-A1, ST7L, SDC1, GRM2, LAMP3	92	3063	8979	0.9877677468807222	1.0	0.99855873028728	99.99946983710821
SP_PIR_KEYWORDS	transmembrane	25	18.51851851851852	0.6425102357263366	PCDHA6, GPR160, PCDHA4, AQP5, RT1-M1-4, FMO5, LECT1, B3GNT5, TAP2, UPK1B, RT1-M6-2, RT1-T24-4, ZP2, MMEL1, RT1-S2, FZD2, PIGR, RT1-S3, CLDN23, ABCG2, SLC35C2, RT1-A1, SDC1, ST7L, GRM2, LAMP3	92	2478	8979	0.9846431203284556	1.0	0.9985186095537106	99.9996496562707
UP_SEQ_FEATURE	glycosylation site:N-linked (GlcNAc...)	18	13.333333333333334	0.723497378386942	LYPD3, ZP2, GPR160, MMEL1, PCDHA4, AQP5, PIGR, FZD2, ABCG2, SDC1, LECT1, LAMP3, GRM2, B3GNT5, SERPINB5, PLA2G2C, GPHA2, FN1	76	1831	7317	0.9464629624306533	1.0	0.9999999984467016	99.99999600243575
UP_SEQ_FEATURE	topological domain:Cytoplasmic	14	10.37037037037037	0.8061544904345445	ZP2, GPR160, MMEL1, PCDHA4, AQP5, FZD2, PIGR, ABCG2, SDC1, LAMP3, GRM2, B3GNT5, TAP2, UPK1B	76	1516	7317	0.8890952645465907	1.0	0.9999999999776469	99.99999996386983
UP_SEQ_FEATURE	topological domain:Extracellular	10	7.4074074074074066	0.8752093342681246	SDC1, GRM2, ZP2, GPR160, PCDHA4, UPK1B, AQP5, FZD2, PIGR, ABCG2	76	1181	7317	0.8152101252283969	1.0	0.9999999999978495	99.99999999989451
GOTERM_CC_FAT	GO:0031224~intrinsic to membrane	28	20.74074074074074	0.9368062221491276	PCDHA6, LY6G6D, LYPD3, GPR160, PCDHA4, AQP5, RT1-M1-4, FMO5, OLR1592, LECT1, B3GNT5, TAP2, UPK1B, RT1-M6-2, RT1-T24-4, ZP2, MMEL1, RT1-S2, RT1-S3, PIGR, FZD2, CLDN23, ABCG2, SLC35C2, RT1-A1, SDC1, ST7L, GRM2, LAMP3	81	4467	10776	0.8339012843154324	1.0	0.9999220759342989	99.99999999999967
GOTERM_CC_FAT	GO:0016021~integral to membrane	27	20.0	0.938651082681184	PCDHA6, LYPD3, GPR160, PCDHA4, AQP5, RT1-M1-4, FMO5, OLR1592, LECT1, B3GNT5, TAP2, UPK1B, RT1-M6-2, RT1-T24-4, ZP2, MMEL1, RT1-S2, RT1-S3, FZD2, PIGR, CLDN23, ABCG2, SLC35C2, RT1-A1, SDC1, ST7L, GRM2, LAMP3	81	4336	10776	0.8284132841328413	1.0	0.9999140784071451	99.99999999999977
UP_SEQ_FEATURE	transmembrane region	16	11.851851851851853	0.9675032325700059	ZP2, GPR160, MMEL1, PCDHA4, AQP5, FZD2, PIGR, ABCG2, SDC1, ST7L, LECT1, LAMP3, GRM2, B3GNT5, TAP2, UPK1B	76	2097	7317	0.7345832392139146	1.0	1.0	100.0
Annotation Cluster 31	Enrichment Score: 0.11452182627352699
Category	Term	Count	%	PValue	Genes	List Total	Pop Hits	Pop Total	Fold Enrichment	Bonferroni	Benjamini	FDR
GOTERM_BP_FAT	GO:0006915~apoptosis	3	2.2222222222222223	0.7359020621099198	CLCA2, LGALS7, LIG4	86	368	12092	1.1462335692618808	1.0	0.9999998415265474	99.99999989759506
GOTERM_BP_FAT	GO:0012501~programmed cell death	3	2.2222222222222223	0.746766027449376	CLCA2, LGALS7, LIG4	86	376	12092	1.121845620979713	1.0	0.9999998528991205	99.99999994670324
GOTERM_BP_FAT	GO:0008219~cell death	3	2.2222222222222223	0.7922076621875347	CLCA2, LGALS7, LIG4	86	413	12092	1.0213412917393998	1.0	0.9999999315915017	99.99999999753764
GOTERM_BP_FAT	GO:0016265~death	3	2.2222222222222223	0.7999614962783692	CLCA2, LGALS7, LIG4	86	420	12092	1.0043189368770764	1.0	0.9999999320247083	99.99999999863672
Annotation Cluster 32	Enrichment Score: 0.11179249195419037
Category	Term	Count	%	PValue	Genes	List Total	Pop Hits	Pop Total	Fold Enrichment	Bonferroni	Benjamini	FDR
GOTERM_BP_FAT	GO:0043066~negative regulation of apoptosis	3	2.2222222222222223	0.6837146727904786	ALOX15, LIG4, FN1	86	333	12092	1.2667085690341504	1.0	0.9999995928953586	99.99999831014208
GOTERM_BP_FAT	GO:0043069~negative regulation of programmed cell death	3	2.2222222222222223	0.6916475121439574	ALOX15, LIG4, FN1	86	338	12092	1.2479702765928167	1.0	0.9999996352477705	99.99999886146925
GOTERM_BP_FAT	GO:0060548~negative regulation of cell death	3	2.2222222222222223	0.6932146071208676	ALOX15, LIG4, FN1	86	339	12092	1.2442889483432806	1.0	0.9999994827210577	99.99999894817564
GOTERM_BP_FAT	GO:0042981~regulation of apoptosis	4	2.9629629629629632	0.8620600482013141	ALOX15, LGALS7, LIG4, FN1	86	677	12092	0.8307512624093984	1.0	0.9999999930668335	99.99999999999578
GOTERM_BP_FAT	GO:0043067~regulation of programmed cell death	4	2.9629629629629632	0.8680656492939129	ALOX15, LGALS7, LIG4, FN1	86	686	12092	0.819852193369042	1.0	0.9999999944238206	99.9999999999979
GOTERM_BP_FAT	GO:0010941~regulation of cell death	4	2.9629629629629632	0.8700165906114585	ALOX15, LGALS7, LIG4, FN1	86	689	12092	0.8162824450669997	1.0	0.999999994068713	99.99999999999832
Annotation Cluster 33	Enrichment Score: 0.10263055179477444
Category	Term	Count	%	PValue	Genes	List Total	Pop Hits	Pop Total	Fold Enrichment	Bonferroni	Benjamini	FDR
GOTERM_CC_FAT	GO:0000267~cell fraction	8	5.9259259259259265	0.585297587027664	PCDHA6, FMO5, TAP2, PCDHA4, RGD1563668, PDE4D, ADH7, CBS	81	967	10776	1.1006166456011335	1.0	0.9936615184071246	99.99760501440707
GOTERM_CC_FAT	GO:0005624~membrane fraction	4	2.9629629629629632	0.9080821199597053	PCDHA6, FMO5, TAP2, PCDHA4	81	716	10776	0.7432236705979723	1.0	0.9998044420151521	99.9999999999705
GOTERM_CC_FAT	GO:0005626~insoluble fraction	4	2.9629629629629632	0.9259904045554379	PCDHA6, FMO5, TAP2, PCDHA4	81	755	10776	0.704831984302183	1.0	0.9998897171182624	99.99999999999784
Annotation Cluster 34	Enrichment Score: 0.096790082471567
Category	Term	Count	%	PValue	Genes	List Total	Pop Hits	Pop Total	Fold Enrichment	Bonferroni	Benjamini	FDR
GOTERM_CC_FAT	GO:0016023~cytoplasmic membrane-bounded vesicle	4	2.9629629629629632	0.7489960017646318	CAPG, CRCP, PIGR, FN1	81	520	10776	1.0233618233618234	1.0	0.9971388432177558	99.99999446010087
GOTERM_CC_FAT	GO:0031988~membrane-bounded vesicle	4	2.9629629629629632	0.77504567239735	CAPG, CRCP, PIGR, FN1	81	543	10776	0.9800150057976945	1.0	0.9975329396785759	99.99999852669832
GOTERM_CC_FAT	GO:0031410~cytoplasmic vesicle	4	2.9629629629629632	0.8259442945559563	CAPG, CRCP, PIGR, FN1	81	595	10776	0.894366635543106	1.0	0.9989569324120972	99.99999993367993
GOTERM_CC_FAT	GO:0031982~vesicle	4	2.9629629629629632	0.8552284064815228	CAPG, CRCP, PIGR, FN1	81	631	10776	0.8433409637847039	1.0	0.9992798178910014	99.9999999928457
Annotation Cluster 35	Enrichment Score: 0.01959107431621996
Category	Term	Count	%	PValue	Genes	List Total	Pop Hits	Pop Total	Fold Enrichment	Bonferroni	Benjamini	FDR
SP_PIR_KEYWORDS	g-protein coupled receptor	3	2.2222222222222223	0.9261579247331689	GRM2, GPR160, FZD2	92	412	8979	0.7106637821865767	1.0	0.9999809454294023	99.9999999999985
SP_PIR_KEYWORDS	transducer	3	2.2222222222222223	0.9464679505172681	GRM2, GPR160, FZD2	92	449	8979	0.6521012878861238	1.0	0.9999912093173455	99.99999999999997
SP_PIR_KEYWORDS	receptor	7	5.185185185185185	0.9544800719631248	PCDHA6, GRM2, ZP2, GPR160, PCDHA4, FZD2, PIGR	92	1018	8979	0.6711048945075596	1.0	0.9999920353636075	100.0
GOTERM_BP_FAT	GO:0007186~G-protein coupled receptor protein signaling pathway	7	5.185185185185185	0.9978789876106601	OLR1592, GRM2, GPR160, CRCP, FZD2, RT1-M6-2, GPR115	86	2055	12092	0.4789452837661971	1.0	1.0	100.0
Annotation Cluster 36	Enrichment Score: 1.7089118906504682E-4
Category	Term	Count	%	PValue	Genes	List Total	Pop Hits	Pop Total	Fold Enrichment	Bonferroni	Benjamini	FDR
GOTERM_BP_FAT	GO:0050877~neurological system process	5	3.7037037037037033	0.9994830587442876	OLR1592, GRM2, EPHX2, PDE4D, RT1-M6-2	86	1849	12092	0.38021809400430145	1.0	1.0	100.0
GOTERM_BP_FAT	GO:0050890~cognition	4	2.9629629629629632	0.999504112441428	OLR1592, EPHX2, PDE4D, RT1-M6-2	86	1613	12092	0.3486786141668709	1.0	1.0	100.0
GOTERM_BP_FAT	GO:0007600~sensory perception	3	2.2222222222222223	0.9998326249627468	OLR1592, EPHX2, RT1-M6-2	86	1496	12092	0.2819611988558637	1.0	1.0	100.0

## Sheet: QTL1-QTL2 GOterms|KEGG DeSeq
Category	Term	Count	%	PValue	Genes	List Total	Pop Hits	Pop Total	Fold Enrichment	Bonferroni	Benjamini	FDR									Category	Term	Count	%	PValue	Genes	List Total	Pop Hits	Pop Total	Fold Enrichment	Bonferroni	Benjamini	FDR
GOTERM_BP_FAT	GO:0030900~forebrain development	9	10.227272727272728	4.5005324663756954E-7	ENSRNOG00000013028, ENSRNOG00000010681, ENSRNOG00000016042, ENSRNOG00000002266, ENSRNOG00000011423, ENSRNOG00000008756, ENSRNOG00000020151, ENSRNOG00000005429, ENSRNOG00000011692	52	168	12092	12.457417582417582	4.292587360333888E-4	4.292587360333888E-4	7.068002192855971E-4									GOTERM_BP_FAT	GO:0030900~forebrain development	9	10.227272727272728	4.5005324663756954E-7	ENSRNOG00000013028, ENSRNOG00000010681, ENSRNOG00000016042, ENSRNOG00000002266, ENSRNOG00000011423, ENSRNOG00000008756, ENSRNOG00000020151, ENSRNOG00000005429, ENSRNOG00000011692	52	168	12092	12.457417582417582	4.292587360333888E-4	4.292587360333888E-4	7.068002192855971E-4
GOTERM_BP_FAT	GO:0007423~sensory organ development	9	10.227272727272728	7.830874611075418E-6	ENSRNOG00000013028, ENSRNOG00000016374, ENSRNOG00000003720, ENSRNOG00000010681, ENSRNOG00000016042, ENSRNOG00000008756, ENSRNOG00000010576, ENSRNOG00000005429, ENSRNOG00000038478	52	246	12092	8.507504690431519	0.0074428474346665	0.0037283741040631257	0.012297574971875669									GOTERM_BP_FAT	GO:0007423~sensory organ development	9	10.227272727272728	7.830874611075418E-6	ENSRNOG00000013028, ENSRNOG00000016374, ENSRNOG00000003720, ENSRNOG00000010681, ENSRNOG00000016042, ENSRNOG00000008756, ENSRNOG00000010576, ENSRNOG00000005429, ENSRNOG00000038478	52	246	12092	8.507504690431519	0.0074428474346665	0.0037283741040631257	0.012297574971875669
GOTERM_BP_FAT	GO:0021983~pituitary gland development	5	5.681818181818182	1.0493821311455385E-5	ENSRNOG00000013028, ENSRNOG00000010681, ENSRNOG00000016042, ENSRNOG00000011423, ENSRNOG00000020151	52	33	12092	35.23310023310023	0.0099612132235396	0.0033314909143398186	0.01647913344738905									GOTERM_BP_FAT	GO:0021983~pituitary gland development	5	5.681818181818182	1.0493821311455385E-5	ENSRNOG00000013028, ENSRNOG00000010681, ENSRNOG00000016042, ENSRNOG00000011423, ENSRNOG00000020151	52	33	12092	35.23310023310023	0.0099612132235396	0.0033314909143398186	0.01647913344738905
GOTERM_BP_FAT	GO:0035270~endocrine system development	6	6.8181818181818175	1.5082561809498338E-5	ENSRNOG00000013028, ENSRNOG00000017560, ENSRNOG00000010681, ENSRNOG00000016042, ENSRNOG00000011423, ENSRNOG00000020151	52	75	12092	18.603076923076923	0.014285847381730776	0.0035907558811800744	0.023684333489681908									GOTERM_BP_FAT	GO:0035270~endocrine system development	6	6.8181818181818175	1.5082561809498338E-5	ENSRNOG00000013028, ENSRNOG00000017560, ENSRNOG00000010681, ENSRNOG00000016042, ENSRNOG00000011423, ENSRNOG00000020151	52	75	12092	18.603076923076923	0.014285847381730776	0.0035907558811800744	0.023684333489681908
GOTERM_BP_FAT	GO:0021536~diencephalon development	5	5.681818181818182	3.0679422399982995E-5	ENSRNOG00000013028, ENSRNOG00000010681, ENSRNOG00000016042, ENSRNOG00000011423, ENSRNOG00000020151	52	43	12092	27.039355992844367	0.028844440383441028	0.005836623930704943	0.04817075265495241									GOTERM_BP_FAT	GO:0021536~diencephalon development	5	5.681818181818182	3.0679422399982995E-5	ENSRNOG00000013028, ENSRNOG00000010681, ENSRNOG00000016042, ENSRNOG00000011423, ENSRNOG00000020151	52	43	12092	27.039355992844367	0.028844440383441028	0.005836623930704943	0.04817075265495241
GOTERM_BP_FAT	GO:0002053~positive regulation of mesenchymal cell proliferation	4	4.545454545454546	8.910741797803762E-5	ENSRNOG00000016374, ENSRNOG00000003720, ENSRNOG00000005429, ENSRNOG00000038478	52	21	12092	44.2930402930403	0.08149898054899896	0.014068806947083456	0.13985035237580323									GOTERM_BP_FAT	GO:0002053~positive regulation of mesenchymal cell proliferation	4	4.545454545454546	8.910741797803762E-5	ENSRNOG00000016374, ENSRNOG00000003720, ENSRNOG00000005429, ENSRNOG00000038478	52	21	12092	44.2930402930403	0.08149898054899896	0.014068806947083456	0.13985035237580323
GOTERM_BP_FAT	GO:0010464~regulation of mesenchymal cell proliferation	4	4.545454545454546	1.028705025394722E-4	ENSRNOG00000016374, ENSRNOG00000003720, ENSRNOG00000005429, ENSRNOG00000038478	52	22	12092	42.27972027972028	0.09348119786905729	0.013922671592463742	0.16143460196860193									GOTERM_BP_FAT	GO:0010464~regulation of mesenchymal cell proliferation	4	4.545454545454546	1.028705025394722E-4	ENSRNOG00000016374, ENSRNOG00000003720, ENSRNOG00000005429, ENSRNOG00000038478	52	22	12092	42.27972027972028	0.09348119786905729	0.013922671592463742	0.16143460196860193
GOTERM_BP_FAT	GO:0060541~respiratory system development	6	6.8181818181818175	1.2816761186808118E-4	ENSRNOG00000013028, ENSRNOG00000016374, ENSRNOG00000010681, ENSRNOG00000016042, ENSRNOG00000005429, ENSRNOG00000038478	52	117	12092	11.925049309664695	0.11509920653787264	0.015168745047433707	0.20109593787455138									GOTERM_BP_FAT	GO:0060541~respiratory system development	6	6.8181818181818175	1.2816761186808118E-4	ENSRNOG00000013028, ENSRNOG00000016374, ENSRNOG00000010681, ENSRNOG00000016042, ENSRNOG00000005429, ENSRNOG00000038478	52	117	12092	11.925049309664695	0.11509920653787264	0.015168745047433707	0.20109593787455138
GOTERM_BP_FAT	GO:0048732~gland development	7	7.954545454545454	1.8913018683940959E-4	ENSRNOG00000013028, ENSRNOG00000016374, ENSRNOG00000017560, ENSRNOG00000010681, ENSRNOG00000016042, ENSRNOG00000011423, ENSRNOG00000020151	52	201	12092	8.09835438193647	0.16510329034512006	0.019850037304907864	0.2966137308746064									GOTERM_BP_FAT	GO:0048732~gland development	7	7.954545454545454	1.8913018683940959E-4	ENSRNOG00000013028, ENSRNOG00000016374, ENSRNOG00000017560, ENSRNOG00000010681, ENSRNOG00000016042, ENSRNOG00000011423, ENSRNOG00000020151	52	201	12092	8.09835438193647	0.16510329034512006	0.019850037304907864	0.2966137308746064
GOTERM_BP_FAT	GO:0048568~embryonic organ development	7	7.954545454545454	2.791101846249947E-4	ENSRNOG00000013028, ENSRNOG00000016374, ENSRNOG00000003720, ENSRNOG00000010681, ENSRNOG00000016042, ENSRNOG00000008756, ENSRNOG00000010576	52	216	12092	7.535968660968661	0.23379711588192797	0.026279354669691335	0.4374403970100804									GOTERM_BP_FAT	GO:0048568~embryonic organ development	7	7.954545454545454	2.791101846249947E-4	ENSRNOG00000013028, ENSRNOG00000016374, ENSRNOG00000003720, ENSRNOG00000010681, ENSRNOG00000016042, ENSRNOG00000008756, ENSRNOG00000010576	52	216	12092	7.535968660968661	0.23379711588192797	0.026279354669691335	0.4374403970100804
GOTERM_BP_FAT	GO:0042127~regulation of cell proliferation	11	2014-05-12	3.884016821729924E-4	ENSRNOG00000000805, ENSRNOG00000016374, ENSRNOG00000003720, ENSRNOG00000010681, ENSRNOG00000016042, ENSRNOG00000032332, ENSRNOG00000003172, ENSRNOG00000007477, ENSRNOG00000005429, ENSRNOG00000038478, ENSRNOG00000000321	52	665	12092	3.8465008675534995	0.3096849432929256	0.0331303219709308	0.6082407768517317									GOTERM_BP_FAT	GO:0042127~regulation of cell proliferation	11	2014-05-12	3.884016821729924E-4	ENSRNOG00000000805, ENSRNOG00000016374, ENSRNOG00000003720, ENSRNOG00000010681, ENSRNOG00000016042, ENSRNOG00000032332, ENSRNOG00000003172, ENSRNOG00000007477, ENSRNOG00000005429, ENSRNOG00000038478, ENSRNOG00000000321	52	665	12092	3.8465008675534995	0.3096849432929256	0.0331303219709308	0.6082407768517317
GOTERM_BP_FAT	GO:0035295~tube development	7	7.954545454545454	5.825112024131471E-4	ENSRNOG00000000805, ENSRNOG00000016374, ENSRNOG00000010681, ENSRNOG00000016042, ENSRNOG00000020151, ENSRNOG00000005429, ENSRNOG00000038478	52	248	12092	6.563585607940446	0.42643132664951133	0.04526659426791846	0.9109183145881827									GOTERM_BP_FAT	GO:0035295~tube development	7	7.954545454545454	5.825112024131471E-4	ENSRNOG00000000805, ENSRNOG00000016374, ENSRNOG00000010681, ENSRNOG00000016042, ENSRNOG00000020151, ENSRNOG00000005429, ENSRNOG00000038478	52	248	12092	6.563585607940446	0.42643132664951133	0.04526659426791846	0.9109183145881827
GOTERM_BP_FAT	GO:0035108~limb morphogenesis	5	5.681818181818182	6.735181961312264E-4	ENSRNOG00000016374, ENSRNOG00000003720, ENSRNOG00000016042, ENSRNOG00000011423, ENSRNOG00000011692	52	95	12092	12.238866396761134	0.47415712956491074	0.048240141863482466	1.0525293501076671									GOTERM_BP_FAT	GO:0035108~limb morphogenesis	5	5.681818181818182	6.735181961312264E-4	ENSRNOG00000016374, ENSRNOG00000003720, ENSRNOG00000016042, ENSRNOG00000011423, ENSRNOG00000011692	52	95	12092	12.238866396761134	0.47415712956491074	0.048240141863482466	1.0525293501076671
GOTERM_BP_FAT	GO:0035107~appendage morphogenesis	5	5.681818181818182	6.735181961312264E-4	ENSRNOG00000016374, ENSRNOG00000003720, ENSRNOG00000016042, ENSRNOG00000011423, ENSRNOG00000011692	52	95	12092	12.238866396761134	0.47415712956491074	0.048240141863482466	1.0525293501076671									GOTERM_BP_FAT	GO:0035107~appendage morphogenesis	5	5.681818181818182	6.735181961312264E-4	ENSRNOG00000016374, ENSRNOG00000003720, ENSRNOG00000016042, ENSRNOG00000011423, ENSRNOG00000011692	52	95	12092	12.238866396761134	0.47415712956491074	0.048240141863482466	1.0525293501076671
GOTERM_BP_FAT	GO:0060173~limb development	5	5.681818181818182	7.865981575495176E-4	ENSRNOG00000016374, ENSRNOG00000003720, ENSRNOG00000016042, ENSRNOG00000011423, ENSRNOG00000011692	52	99	12092	11.744366744366744	0.527968677585562	0.05220982743471314	1.228222925616973									GOTERM_BP_FAT	GO:0060173~limb development	5	5.681818181818182	7.865981575495176E-4	ENSRNOG00000016374, ENSRNOG00000003720, ENSRNOG00000016042, ENSRNOG00000011423, ENSRNOG00000011692	52	99	12092	11.744366744366744	0.527968677585562	0.05220982743471314	1.228222925616973
GOTERM_BP_FAT	GO:0048736~appendage development	5	5.681818181818182	7.865981575495176E-4	ENSRNOG00000016374, ENSRNOG00000003720, ENSRNOG00000016042, ENSRNOG00000011423, ENSRNOG00000011692	52	99	12092	11.744366744366744	0.527968677585562	0.05220982743471314	1.228222925616973									GOTERM_BP_FAT	GO:0048736~appendage development	5	5.681818181818182	7.865981575495176E-4	ENSRNOG00000016374, ENSRNOG00000003720, ENSRNOG00000016042, ENSRNOG00000011423, ENSRNOG00000011692	52	99	12092	11.744366744366744	0.527968677585562	0.05220982743471314	1.228222925616973
GOTERM_BP_FAT	GO:0030324~lung development	5	5.681818181818182	0.0011659850567202093	ENSRNOG00000016374, ENSRNOG00000010681, ENSRNOG00000016042, ENSRNOG00000005429, ENSRNOG00000038478	52	110	12092	10.569930069930072	0.6714278203493951	0.07151394394667665	1.8155488754245441									GOTERM_BP_FAT	GO:0030324~lung development	5	5.681818181818182	0.0011659850567202093	ENSRNOG00000016374, ENSRNOG00000010681, ENSRNOG00000016042, ENSRNOG00000005429, ENSRNOG00000038478	52	110	12092	10.569930069930072	0.6714278203493951	0.07151394394667665	1.8155488754245441
GOTERM_BP_FAT	GO:0030323~respiratory tube development	5	5.681818181818182	0.0012466371006006629	ENSRNOG00000016374, ENSRNOG00000010681, ENSRNOG00000016042, ENSRNOG00000005429, ENSRNOG00000038478	52	112	12092	10.38118131868132	0.6957889935784196	0.07167844909482801	1.93998347956863									GOTERM_BP_FAT	GO:0030323~respiratory tube development	5	5.681818181818182	0.0012466371006006629	ENSRNOG00000016374, ENSRNOG00000010681, ENSRNOG00000016042, ENSRNOG00000005429, ENSRNOG00000038478	52	112	12092	10.38118131868132	0.6957889935784196	0.07167844909482801	1.93998347956863
GOTERM_BP_FAT	GO:0021544~subpallium development	3	3.4090909090909087	0.0013205869950028678	ENSRNOG00000013028, ENSRNOG00000002266, ENSRNOG00000005429	52	13	12092	53.66272189349113	0.7165366923531005	0.07147429227886293	2.053947843036874									GOTERM_BP_FAT	GO:0021544~subpallium development	3	3.4090909090909087	0.0013205869950028678	ENSRNOG00000013028, ENSRNOG00000002266, ENSRNOG00000005429	52	13	12092	53.66272189349113	0.7165366923531005	0.07147429227886293	2.053947843036874
GOTERM_BP_FAT	GO:0001822~kidney development	5	5.681818181818182	0.001511982578536403	ENSRNOG00000013028, ENSRNOG00000016374, ENSRNOG00000004554, ENSRNOG00000016042, ENSRNOG00000003172	52	118	12092	9.853324641460237	0.7639054564478678	0.07706430754262295	2.348332459568059									GOTERM_BP_FAT	GO:0001822~kidney development	5	5.681818181818182	0.001511982578536403	ENSRNOG00000013028, ENSRNOG00000016374, ENSRNOG00000004554, ENSRNOG00000016042, ENSRNOG00000003172	52	118	12092	9.853324641460237	0.7639054564478678	0.07706430754262295	2.348332459568059
GOTERM_BP_FAT	GO:0031076~embryonic camera-type eye development	3	3.4090909090909087	0.001536534696215756	ENSRNOG00000013028, ENSRNOG00000010681, ENSRNOG00000016042	52	14	12092	49.829670329670336	0.7693794184497151	0.07430414496788862	2.3860359417534727									GOTERM_BP_FAT	GO:0031076~embryonic camera-type eye development	3	3.4090909090909087	0.001536534696215756	ENSRNOG00000013028, ENSRNOG00000010681, ENSRNOG00000016042	52	14	12092	49.829670329670336	0.7693794184497151	0.07430414496788862	2.3860359417534727
GOTERM_BP_FAT	GO:0042472~inner ear morphogenesis	4	4.545454545454546	0.002141417879308837	ENSRNOG00000016374, ENSRNOG00000003720, ENSRNOG00000008756, ENSRNOG00000010576	52	61	12092	15.2484237074401	0.8706331548281573	0.09720083367502586	3.310632141645309									GOTERM_BP_FAT	GO:0042472~inner ear morphogenesis	4	4.545454545454546	0.002141417879308837	ENSRNOG00000016374, ENSRNOG00000003720, ENSRNOG00000008756, ENSRNOG00000010576	52	61	12092	15.2484237074401	0.8706331548281573	0.09720083367502586	3.310632141645309
GOTERM_BP_FAT	GO:0048598~embryonic morphogenesis	7	7.954545454545454	0.0022345822214229396	ENSRNOG00000013028, ENSRNOG00000016374, ENSRNOG00000003720, ENSRNOG00000016042, ENSRNOG00000008756, ENSRNOG00000010576, ENSRNOG00000011692	52	322	12092	5.055183946488294	0.8816580335695241	0.09663397813176189	3.4523079047617644									GOTERM_BP_FAT	GO:0048598~embryonic morphogenesis	7	7.954545454545454	0.0022345822214229396	ENSRNOG00000013028, ENSRNOG00000016374, ENSRNOG00000003720, ENSRNOG00000016042, ENSRNOG00000008756, ENSRNOG00000010576, ENSRNOG00000011692	52	322	12092	5.055183946488294	0.8816580335695241	0.09663397813176189	3.4523079047617644
GOTERM_BP_FAT	GO:0001654~eye development	5	5.681818181818182	0.0028219931890548573	ENSRNOG00000013028, ENSRNOG00000010681, ENSRNOG00000016042, ENSRNOG00000005429, ENSRNOG00000038478	52	140	12092	8.304945054945055	0.9325242714616211	0.11533379827774681	4.341121782614943									GOTERM_BP_FAT	GO:0001654~eye development	5	5.681818181818182	0.0028219931890548573	ENSRNOG00000013028, ENSRNOG00000010681, ENSRNOG00000016042, ENSRNOG00000005429, ENSRNOG00000038478	52	140	12092	8.304945054945055	0.9325242714616211	0.11533379827774681	4.341121782614943
GOTERM_BP_FAT	GO:0042471~ear morphogenesis	4	4.545454545454546	0.0030445838200309854	ENSRNOG00000016374, ENSRNOG00000003720, ENSRNOG00000008756, ENSRNOG00000010576	52	69	12092	13.480490523968784	0.9454677771131794	0.11880529611712376	4.675918397470113									GOTERM_BP_FAT	GO:0042471~ear morphogenesis	4	4.545454545454546	0.0030445838200309854	ENSRNOG00000016374, ENSRNOG00000003720, ENSRNOG00000008756, ENSRNOG00000010576	52	69	12092	13.480490523968784	0.9454677771131794	0.11880529611712376	4.675918397470113
GOTERM_BP_FAT	GO:0048562~embryonic organ morphogenesis	5	5.681818181818182	0.003282416252354807	ENSRNOG00000013028, ENSRNOG00000016374, ENSRNOG00000003720, ENSRNOG00000008756, ENSRNOG00000010576	52	146	12092	7.9636459430979984	0.9565687347205104	0.1225108199354249	5.032427480337631									GOTERM_BP_FAT	GO:0048562~embryonic organ morphogenesis	5	5.681818181818182	0.003282416252354807	ENSRNOG00000013028, ENSRNOG00000016374, ENSRNOG00000003720, ENSRNOG00000008756, ENSRNOG00000010576	52	146	12092	7.9636459430979984	0.9565687347205104	0.1225108199354249	5.032427480337631
GOTERM_BP_FAT	GO:0001655~urogenital system development	5	5.681818181818182	0.004065464570869501	ENSRNOG00000013028, ENSRNOG00000016374, ENSRNOG00000004554, ENSRNOG00000016042, ENSRNOG00000003172	52	155	12092	7.501240694789082	0.9794800663210979	0.14397383749062997	6.197409304209911									GOTERM_BP_FAT	GO:0001655~urogenital system development	5	5.681818181818182	0.004065464570869501	ENSRNOG00000013028, ENSRNOG00000016374, ENSRNOG00000004554, ENSRNOG00000016042, ENSRNOG00000003172	52	155	12092	7.501240694789082	0.9794800663210979	0.14397383749062997	6.197409304209911
GOTERM_BP_FAT	GO:0060538~skeletal muscle organ development	4	4.545454545454546	0.004304781796597817	ENSRNOG00000004554, ENSRNOG00000010681, ENSRNOG00000011423, ENSRNOG00000005429	52	78	12092	11.925049309664695	0.983684286882901	0.14640064304751998	6.5507755726188055									GOTERM_BP_FAT	GO:0060538~skeletal muscle organ development	4	4.545454545454546	0.004304781796597817	ENSRNOG00000004554, ENSRNOG00000010681, ENSRNOG00000011423, ENSRNOG00000005429	52	78	12092	11.925049309664695	0.983684286882901	0.14640064304751998	6.5507755726188055
GOTERM_BP_FAT	GO:0007519~skeletal muscle tissue development	4	4.545454545454546	0.004304781796597817	ENSRNOG00000004554, ENSRNOG00000010681, ENSRNOG00000011423, ENSRNOG00000005429	52	78	12092	11.925049309664695	0.983684286882901	0.14640064304751998	6.5507755726188055									GOTERM_BP_FAT	GO:0007519~skeletal muscle tissue development	4	4.545454545454546	0.004304781796597817	ENSRNOG00000004554, ENSRNOG00000010681, ENSRNOG00000011423, ENSRNOG00000005429	52	78	12092	11.925049309664695	0.983684286882901	0.14640064304751998	6.5507755726188055
GOTERM_BP_FAT	GO:0010033~response to organic substance	11	2014-05-12	0.004784598258655804	ENSRNOG00000000805, ENSRNOG00000004554, ENSRNOG00000017560, ENSRNOG00000016042, ENSRNOG00000003172, ENSRNOG00000023085, ENSRNOG00000017819, ENSRNOG00000020151, ENSRNOG00000006306, ENSRNOG00000038478, ENSRNOG00000000321	52	928	12092	2.756382625994695	0.9896984546449722	0.15588077445739734	7.255502009182524									GOTERM_BP_FAT	GO:0010033~response to organic substance	11	2014-05-12	0.004784598258655804	ENSRNOG00000000805, ENSRNOG00000004554, ENSRNOG00000017560, ENSRNOG00000016042, ENSRNOG00000003172, ENSRNOG00000023085, ENSRNOG00000017819, ENSRNOG00000020151, ENSRNOG00000006306, ENSRNOG00000038478, ENSRNOG00000000321	52	928	12092	2.756382625994695	0.9896984546449722	0.15588077445739734	7.255502009182524
GOTERM_BP_FAT	GO:0008285~negative regulation of cell proliferation	6	6.8181818181818175	0.004945447232733133	ENSRNOG00000000805, ENSRNOG00000016374, ENSRNOG00000016042, ENSRNOG00000032332, ENSRNOG00000003172, ENSRNOG00000000321	52	264	12092	5.284965034965035	0.991170540421893	0.1554205611647187	7.490631752729171									GOTERM_BP_FAT	GO:0008285~negative regulation of cell proliferation	6	6.8181818181818175	0.004945447232733133	ENSRNOG00000000805, ENSRNOG00000016374, ENSRNOG00000016042, ENSRNOG00000032332, ENSRNOG00000003172, ENSRNOG00000000321	52	264	12092	5.284965034965035	0.991170540421893	0.1554205611647187	7.490631752729171
GOTERM_BP_FAT	GO:0050678~regulation of epithelial cell proliferation	4	4.545454545454546	0.005122985568322385	ENSRNOG00000016374, ENSRNOG00000032332, ENSRNOG00000003172, ENSRNOG00000005429	52	83	12092	11.206672845227063	0.992552597827511	0.15545877195348068	7.749509996404558									GOTERM_BP_FAT	GO:0050678~regulation of epithelial cell proliferation	4	4.545454545454546	0.005122985568322385	ENSRNOG00000016374, ENSRNOG00000032332, ENSRNOG00000003172, ENSRNOG00000005429	52	83	12092	11.206672845227063	0.992552597827511	0.15545877195348068	7.749509996404558
GOTERM_BP_FAT	GO:0009725~response to hormone stimulus	8	9.090909090909092	0.005273844952036477	ENSRNOG00000000805, ENSRNOG00000017560, ENSRNOG00000016042, ENSRNOG00000003172, ENSRNOG00000023085, ENSRNOG00000006306, ENSRNOG00000038478, ENSRNOG00000000321	52	510	12092	3.6476621417797888	0.993555717182444	0.1547747036000514	7.968952980386035									GOTERM_BP_FAT	GO:0009725~response to hormone stimulus	8	9.090909090909092	0.005273844952036477	ENSRNOG00000000805, ENSRNOG00000017560, ENSRNOG00000016042, ENSRNOG00000003172, ENSRNOG00000023085, ENSRNOG00000006306, ENSRNOG00000038478, ENSRNOG00000000321	52	510	12092	3.6476621417797888	0.993555717182444	0.1547747036000514	7.968952980386035
GOTERM_BP_FAT	GO:0008284~positive regulation of cell proliferation	7	7.954545454545454	0.005585593862968331	ENSRNOG00000016374, ENSRNOG00000003720, ENSRNOG00000016042, ENSRNOG00000007477, ENSRNOG00000005429, ENSRNOG00000038478, ENSRNOG00000000321	52	388	12092	4.1952815226011095	0.9952213349518406	0.15833566952383138	8.420881276753423									GOTERM_BP_FAT	GO:0008284~positive regulation of cell proliferation	7	7.954545454545454	0.005585593862968331	ENSRNOG00000016374, ENSRNOG00000003720, ENSRNOG00000016042, ENSRNOG00000007477, ENSRNOG00000005429, ENSRNOG00000038478, ENSRNOG00000000321	52	388	12092	4.1952815226011095	0.9952213349518406	0.15833566952383138	8.420881276753423
GOTERM_BP_FAT	GO:0048839~inner ear development	4	4.545454545454546	0.006220956759597786	ENSRNOG00000016374, ENSRNOG00000003720, ENSRNOG00000008756, ENSRNOG00000010576	52	89	12092	10.451166810717373	0.9974028217495815	0.16976090506489827	9.335512648267063									GOTERM_BP_FAT	GO:0048839~inner ear development	4	4.545454545454546	0.006220956759597786	ENSRNOG00000016374, ENSRNOG00000003720, ENSRNOG00000008756, ENSRNOG00000010576	52	89	12092	10.451166810717373	0.9974028217495815	0.16976090506489827	9.335512648267063
GOTERM_BP_FAT	GO:0019748~secondary metabolic process	4	4.545454545454546	0.006615770043548094	ENSRNOG00000013028, ENSRNOG00000016421, ENSRNOG00000016042, ENSRNOG00000029318	52	91	12092	10.221470836855453	0.9982222641071586	0.17460346066313848	9.899546562194661									GOTERM_BP_FAT	GO:0019748~secondary metabolic process	4	4.545454545454546	0.006615770043548094	ENSRNOG00000013028, ENSRNOG00000016421, ENSRNOG00000016042, ENSRNOG00000029318	52	91	12092	10.221470836855453	0.9982222641071586	0.17460346066313848	9.899546562194661
GOTERM_BP_FAT	GO:0048545~response to steroid hormone stimulus	6	6.8181818181818175	0.007417746189790497	ENSRNOG00000017560, ENSRNOG00000016042, ENSRNOG00000003172, ENSRNOG00000023085, ENSRNOG00000038478, ENSRNOG00000000321	52	291	12092	4.79460745440127	0.9991772896251985	0.18853093198273452	11.035157003254758									GOTERM_BP_FAT	GO:0048545~response to steroid hormone stimulus	6	6.8181818181818175	0.007417746189790497	ENSRNOG00000017560, ENSRNOG00000016042, ENSRNOG00000003172, ENSRNOG00000023085, ENSRNOG00000038478, ENSRNOG00000000321	52	291	12092	4.79460745440127	0.9991772896251985	0.18853093198273452	11.035157003254758
GOTERM_BP_FAT	GO:0009611~response to wounding	7	7.954545454545454	0.0085089106165014	ENSRNOG00000000805, ENSRNOG00000004554, ENSRNOG00000017560, ENSRNOG00000020129, ENSRNOG00000017819, ENSRNOG00000006306, ENSRNOG00000000321	52	424	12092	3.839078374455733	0.999711908793164	0.20778380850599265	12.558751908533416									GOTERM_BP_FAT	GO:0009611~response to wounding	7	7.954545454545454	0.0085089106165014	ENSRNOG00000000805, ENSRNOG00000004554, ENSRNOG00000017560, ENSRNOG00000020129, ENSRNOG00000017819, ENSRNOG00000006306, ENSRNOG00000000321	52	424	12092	3.839078374455733	0.999711908793164	0.20778380850599265	12.558751908533416
GOTERM_BP_FAT	GO:0043583~ear development	4	4.545454545454546	0.00929670612922974	ENSRNOG00000016374, ENSRNOG00000003720, ENSRNOG00000008756, ENSRNOG00000010576	52	103	12092	9.030619865571323	0.9998650412615496	0.2192615221772769	13.643527574305846									GOTERM_BP_FAT	GO:0043583~ear development	4	4.545454545454546	0.00929670612922974	ENSRNOG00000016374, ENSRNOG00000003720, ENSRNOG00000008756, ENSRNOG00000010576	52	103	12092	9.030619865571323	0.9998650412615496	0.2192615221772769	13.643527574305846
GOTERM_BP_FAT	GO:0050680~negative regulation of epithelial cell proliferation	3	3.4090909090909087	0.00949498650724401	ENSRNOG00000016374, ENSRNOG00000032332, ENSRNOG00000003172	52	35	12092	19.931868131868132	0.9998885010205233	0.2180671053513472	13.914563136661096									GOTERM_BP_FAT	GO:0050680~negative regulation of epithelial cell proliferation	3	3.4090909090909087	0.00949498650724401	ENSRNOG00000016374, ENSRNOG00000032332, ENSRNOG00000003172	52	35	12092	19.931868131868132	0.9998885010205233	0.2180671053513472	13.914563136661096
GOTERM_BP_FAT	GO:0009719~response to endogenous stimulus	8	9.090909090909092	0.009781316654732	ENSRNOG00000000805, ENSRNOG00000017560, ENSRNOG00000016042, ENSRNOG00000003172, ENSRNOG00000023085, ENSRNOG00000006306, ENSRNOG00000038478, ENSRNOG00000000321	52	573	12092	3.246610283259498	0.9999153776762156	0.21868070190707445	14.304551355149863									GOTERM_BP_FAT	GO:0009719~response to endogenous stimulus	8	9.090909090909092	0.009781316654732	ENSRNOG00000000805, ENSRNOG00000017560, ENSRNOG00000016042, ENSRNOG00000003172, ENSRNOG00000023085, ENSRNOG00000006306, ENSRNOG00000038478, ENSRNOG00000000321	52	573	12092	3.246610283259498	0.9999153776762156	0.21868070190707445	14.304551355149863
GOTERM_BP_FAT	GO:0044057~regulation of system process	6	6.8181818181818175	0.010785581392398613	ENSRNOG00000000805, ENSRNOG00000020482, ENSRNOG00000002266, ENSRNOG00000007477, ENSRNOG00000010576, ENSRNOG00000006306	52	319	12092	4.373764166867615	0.9999678576380657	0.2329973466561276	15.659346359544468									GOTERM_BP_FAT	GO:0044057~regulation of system process	6	6.8181818181818175	0.010785581392398613	ENSRNOG00000000805, ENSRNOG00000020482, ENSRNOG00000002266, ENSRNOG00000007477, ENSRNOG00000010576, ENSRNOG00000006306	52	319	12092	4.373764166867615	0.9999678576380657	0.2329973466561276	15.659346359544468
GOTERM_BP_FAT	GO:0043010~camera-type eye development	4	4.545454545454546	0.011389486598061722	ENSRNOG00000013028, ENSRNOG00000010681, ENSRNOG00000016042, ENSRNOG00000005429	52	111	12092	8.37976437976438	0.9999820500050918	0.23905790764933155	16.46435623182574									GOTERM_BP_FAT	GO:0043010~camera-type eye development	4	4.545454545454546	0.011389486598061722	ENSRNOG00000013028, ENSRNOG00000010681, ENSRNOG00000016042, ENSRNOG00000005429	52	111	12092	8.37976437976438	0.9999820500050918	0.23905790764933155	16.46435623182574
GOTERM_BP_FAT	GO:0042493~response to drug	6	6.8181818181818175	0.011913767903172775	ENSRNOG00000013028, ENSRNOG00000017560, ENSRNOG00000000201, ENSRNOG00000020129, ENSRNOG00000020151, ENSRNOG00000006306	52	327	12092	4.266760762173607	0.999989178563559	0.2433674894413732	17.157387143191738									GOTERM_BP_FAT	GO:0042493~response to drug	6	6.8181818181818175	0.011913767903172775	ENSRNOG00000013028, ENSRNOG00000017560, ENSRNOG00000000201, ENSRNOG00000020129, ENSRNOG00000020151, ENSRNOG00000006306	52	327	12092	4.266760762173607	0.999989178563559	0.2433674894413732	17.157387143191738
GOTERM_BP_FAT	GO:0030182~neuron differentiation	7	7.954545454545454	0.01204051344482641	ENSRNOG00000000805, ENSRNOG00000016042, ENSRNOG00000002266, ENSRNOG00000012471, ENSRNOG00000007477, ENSRNOG00000020151, ENSRNOG00000000321	52	457	12092	3.56185827301801	0.999990425072139	0.2405429352251145	17.324118121614717									GOTERM_BP_FAT	GO:0030182~neuron differentiation	7	7.954545454545454	0.01204051344482641	ENSRNOG00000000805, ENSRNOG00000016042, ENSRNOG00000002266, ENSRNOG00000012471, ENSRNOG00000007477, ENSRNOG00000020151, ENSRNOG00000000321	52	457	12092	3.56185827301801	0.999990425072139	0.2405429352251145	17.324118121614717
GOTERM_BP_FAT	GO:0051384~response to glucocorticoid stimulus	4	4.545454545454546	0.015328064703218031	ENSRNOG00000017560, ENSRNOG00000003172, ENSRNOG00000023085, ENSRNOG00000038478	52	124	12092	7.5012406947890815	0.9999996017569024	0.2901505690115975	21.540623195196716									GOTERM_BP_FAT	GO:0051384~response to glucocorticoid stimulus	4	4.545454545454546	0.015328064703218031	ENSRNOG00000017560, ENSRNOG00000003172, ENSRNOG00000023085, ENSRNOG00000038478	52	124	12092	7.5012406947890815	0.9999996017569024	0.2901505690115975	21.540623195196716
GOTERM_BP_FAT	GO:0001568~blood vessel development	5	5.681818181818182	0.015855325540237043	ENSRNOG00000000805, ENSRNOG00000016374, ENSRNOG00000003720, ENSRNOG00000010681, ENSRNOG00000016042	52	230	12092	5.055183946488294	0.9999997610895445	0.29286009725224293	22.1978329850121									GOTERM_BP_FAT	GO:0001568~blood vessel development	5	5.681818181818182	0.015855325540237043	ENSRNOG00000000805, ENSRNOG00000016374, ENSRNOG00000003720, ENSRNOG00000010681, ENSRNOG00000016042	52	230	12092	5.055183946488294	0.9999997610895445	0.29286009725224293	22.1978329850121
GOTERM_BP_FAT	GO:0014031~mesenchymal cell development	3	3.4090909090909087	0.0167053628642454	ENSRNOG00000016374, ENSRNOG00000016042, ENSRNOG00000007477	52	47	12092	14.842880523731589	0.9999998952336792	0.3003290938149944	23.24652770676248									GOTERM_BP_FAT	GO:0014031~mesenchymal cell development	3	3.4090909090909087	0.0167053628642454	ENSRNOG00000016374, ENSRNOG00000016042, ENSRNOG00000007477	52	47	12092	14.842880523731589	0.9999998952336792	0.3003290938149944	23.24652770676248
GOTERM_BP_FAT	GO:0043473~pigmentation	3	3.4090909090909087	0.017385182577959606	ENSRNOG00000016421, ENSRNOG00000029318, ENSRNOG00000007477	52	48	12092	14.533653846153847	0.9999999458402536	0.3049173498260227	24.075683360117583									GOTERM_BP_FAT	GO:0043473~pigmentation	3	3.4090909090909087	0.017385182577959606	ENSRNOG00000016421, ENSRNOG00000029318, ENSRNOG00000007477	52	48	12092	14.533653846153847	0.9999999458402536	0.3049173498260227	24.075683360117583
GOTERM_BP_FAT	GO:0048762~mesenchymal cell differentiation	3	3.4090909090909087	0.017385182577959606	ENSRNOG00000016374, ENSRNOG00000016042, ENSRNOG00000007477	52	48	12092	14.533653846153847	0.9999999458402536	0.3049173498260227	24.075683360117583									GOTERM_BP_FAT	GO:0048762~mesenchymal cell differentiation	3	3.4090909090909087	0.017385182577959606	ENSRNOG00000016374, ENSRNOG00000016042, ENSRNOG00000007477	52	48	12092	14.533653846153847	0.9999999458402536	0.3049173498260227	24.075683360117583
GOTERM_BP_FAT	GO:0001944~vasculature development	5	5.681818181818182	0.0175101336690294	ENSRNOG00000000805, ENSRNOG00000016374, ENSRNOG00000003720, ENSRNOG00000010681, ENSRNOG00000016042	52	237	12092	4.905874716001299	0.9999999520279834	0.30132317196914016	24.227167041970976									GOTERM_BP_FAT	GO:0001944~vasculature development	5	5.681818181818182	0.0175101336690294	ENSRNOG00000000805, ENSRNOG00000016374, ENSRNOG00000003720, ENSRNOG00000010681, ENSRNOG00000016042	52	237	12092	4.905874716001299	0.9999999520279834	0.30132317196914016	24.227167041970976
GOTERM_BP_FAT	GO:0014706~striated muscle tissue development	4	4.545454545454546	0.01772970846753829	ENSRNOG00000004554, ENSRNOG00000010681, ENSRNOG00000011423, ENSRNOG00000005429	52	131	12092	7.100411039342338	0.9999999612400936	0.2992044964203263	24.49268180246653									GOTERM_BP_FAT	GO:0014706~striated muscle tissue development	4	4.545454545454546	0.01772970846753829	ENSRNOG00000004554, ENSRNOG00000010681, ENSRNOG00000011423, ENSRNOG00000005429	52	131	12092	7.100411039342338	0.9999999612400936	0.2992044964203263	24.49268180246653
GOTERM_BP_FAT	GO:0031960~response to corticosteroid stimulus	4	4.545454545454546	0.01772970846753829	ENSRNOG00000017560, ENSRNOG00000003172, ENSRNOG00000023085, ENSRNOG00000038478	52	131	12092	7.100411039342338	0.9999999612400936	0.2992044964203263	24.49268180246653									GOTERM_BP_FAT	GO:0031960~response to corticosteroid stimulus	4	4.545454545454546	0.01772970846753829	ENSRNOG00000017560, ENSRNOG00000003172, ENSRNOG00000023085, ENSRNOG00000038478	52	131	12092	7.100411039342338	0.9999999612400936	0.2992044964203263	24.49268180246653
GOTERM_BP_FAT	GO:0060485~mesenchyme development	3	3.4090909090909087	0.018076641904574982	ENSRNOG00000016374, ENSRNOG00000016042, ENSRNOG00000007477	52	49	12092	14.237048665620096	0.999999972329182	0.29893941488415976	24.910426521444997									GOTERM_BP_FAT	GO:0060485~mesenchyme development	3	3.4090909090909087	0.018076641904574982	ENSRNOG00000016374, ENSRNOG00000016042, ENSRNOG00000007477	52	49	12092	14.237048665620096	0.999999972329182	0.29893941488415976	24.910426521444997
GOTERM_BP_FAT	GO:0060429~epithelium development	5	5.681818181818182	0.019269670456386317	ENSRNOG00000000805, ENSRNOG00000013028, ENSRNOG00000016374, ENSRNOG00000016042, ENSRNOG00000032332	52	244	12092	4.765132408575031	0.9999999913239034	0.3101312260660677	26.33050286741174									GOTERM_BP_FAT	GO:0060429~epithelium development	5	5.681818181818182	0.019269670456386317	ENSRNOG00000000805, ENSRNOG00000013028, ENSRNOG00000016374, ENSRNOG00000016042, ENSRNOG00000032332	52	244	12092	4.765132408575031	0.9999999913239034	0.3101312260660677	26.33050286741174
GOTERM_BP_FAT	GO:0060537~muscle tissue development	4	4.545454545454546	0.02033023314460973	ENSRNOG00000004554, ENSRNOG00000010681, ENSRNOG00000011423, ENSRNOG00000005429	52	138	12092	6.740245261984392	0.9999999969094254	0.31901425010069295	27.57175197215691									GOTERM_BP_FAT	GO:0060537~muscle tissue development	4	4.545454545454546	0.02033023314460973	ENSRNOG00000004554, ENSRNOG00000010681, ENSRNOG00000011423, ENSRNOG00000005429	52	138	12092	6.740245261984392	0.9999999969094254	0.31901425010069295	27.57175197215691
GOTERM_BP_FAT	GO:0043062~extracellular structure organization	4	4.545454545454546	0.02033023314460973	ENSRNOG00000004554, ENSRNOG00000020151, ENSRNOG00000002052, ENSRNOG00000016058	52	138	12092	6.740245261984392	0.9999999969094254	0.31901425010069295	27.57175197215691									GOTERM_BP_FAT	GO:0043062~extracellular structure organization	4	4.545454545454546	0.02033023314460973	ENSRNOG00000004554, ENSRNOG00000020151, ENSRNOG00000002052, ENSRNOG00000016058	52	138	12092	6.740245261984392	0.9999999969094254	0.31901425010069295	27.57175197215691
GOTERM_BP_FAT	GO:0043009~chordate embryonic development	6	6.8181818181818175	0.020617461494367828	ENSRNOG00000000805, ENSRNOG00000016374, ENSRNOG00000003720, ENSRNOG00000010681, ENSRNOG00000016042, ENSRNOG00000020151	52	376	12092	3.710720130932897	0.9999999976635943	0.31764474004398413	27.904529390559162									GOTERM_BP_FAT	GO:0043009~chordate embryonic development	6	6.8181818181818175	0.020617461494367828	ENSRNOG00000000805, ENSRNOG00000016374, ENSRNOG00000003720, ENSRNOG00000010681, ENSRNOG00000016042, ENSRNOG00000020151	52	376	12092	3.710720130932897	0.9999999976635943	0.31764474004398413	27.904529390559162
GOTERM_BP_FAT	GO:0009792~embryonic development ending in birth or egg hatching	6	6.8181818181818175	0.021690595674031424	ENSRNOG00000000805, ENSRNOG00000016374, ENSRNOG00000003720, ENSRNOG00000010681, ENSRNOG00000016042, ENSRNOG00000020151	52	381	12092	3.662023016353725	0.9999999991790403	0.3261362255065675	29.13521892279187									GOTERM_BP_FAT	GO:0009792~embryonic development ending in birth or egg hatching	6	6.8181818181818175	0.021690595674031424	ENSRNOG00000000805, ENSRNOG00000016374, ENSRNOG00000003720, ENSRNOG00000010681, ENSRNOG00000016042, ENSRNOG00000020151	52	381	12092	3.662023016353725	0.9999999991790403	0.3261362255065675	29.13521892279187
GOTERM_BP_FAT	GO:0001501~skeletal system development	5	5.681818181818182	0.024889222900987207	ENSRNOG00000016374, ENSRNOG00000008816, ENSRNOG00000002381, ENSRNOG00000003720, ENSRNOG00000011423	52	264	12092	4.404137529137529	0.9999999999639028	0.35935137881912116	32.68778838194532									GOTERM_BP_FAT	GO:0001501~skeletal system development	5	5.681818181818182	0.024889222900987207	ENSRNOG00000016374, ENSRNOG00000008816, ENSRNOG00000002381, ENSRNOG00000003720, ENSRNOG00000011423	52	264	12092	4.404137529137529	0.9999999999639028	0.35935137881912116	32.68778838194532
GOTERM_BP_FAT	GO:0035239~tube morphogenesis	4	4.545454545454546	0.02747840794010999	ENSRNOG00000000805, ENSRNOG00000016374, ENSRNOG00000010681, ENSRNOG00000020151	52	155	12092	6.0009925558312665	0.9999999999971432	0.3832530193366881	35.440614281159725									GOTERM_BP_FAT	GO:0035239~tube morphogenesis	4	4.545454545454546	0.02747840794010999	ENSRNOG00000000805, ENSRNOG00000016374, ENSRNOG00000010681, ENSRNOG00000020151	52	155	12092	6.0009925558312665	0.9999999999971432	0.3832530193366881	35.440614281159725
GOTERM_BP_FAT	GO:0032101~regulation of response to external stimulus	4	4.545454545454546	0.03028287810363335	ENSRNOG00000003172, ENSRNOG00000007477, ENSRNOG00000038478, ENSRNOG00000000321	52	161	12092	5.777353081700909	0.9999999999998183	0.40777174549362794	38.303215871996656									GOTERM_BP_FAT	GO:0032101~regulation of response to external stimulus	4	4.545454545454546	0.03028287810363335	ENSRNOG00000003172, ENSRNOG00000007477, ENSRNOG00000038478, ENSRNOG00000000321	52	161	12092	5.777353081700909	0.9999999999998183	0.40777174549362794	38.303215871996656
GOTERM_BP_FAT	GO:0009967~positive regulation of signal transduction	5	5.681818181818182	0.031761582810320425	ENSRNOG00000000805, ENSRNOG00000016374, ENSRNOG00000003720, ENSRNOG00000006306, ENSRNOG00000000321	52	285	12092	4.079622132253711	0.9999999999999576	0.4173763076029312	39.764284560480775									GOTERM_BP_FAT	GO:0009967~positive regulation of signal transduction	5	5.681818181818182	0.031761582810320425	ENSRNOG00000000805, ENSRNOG00000016374, ENSRNOG00000003720, ENSRNOG00000006306, ENSRNOG00000000321	52	285	12092	4.079622132253711	0.9999999999999576	0.4173763076029312	39.764284560480775
GOTERM_BP_FAT	GO:0050804~regulation of synaptic transmission	4	4.545454545454546	0.032233794842136516	ENSRNOG00000020482, ENSRNOG00000007477, ENSRNOG00000010576, ENSRNOG00000006306	52	165	12092	5.6372960372960375	0.9999999999999734	0.4166241138245932	40.22399716399778									GOTERM_BP_FAT	GO:0050804~regulation of synaptic transmission	4	4.545454545454546	0.032233794842136516	ENSRNOG00000020482, ENSRNOG00000007477, ENSRNOG00000010576, ENSRNOG00000006306	52	165	12092	5.6372960372960375	0.9999999999999734	0.4166241138245932	40.22399716399778
GOTERM_BP_FAT	GO:0033189~response to vitamin A	3	3.4090909090909087	0.032395349207303636	ENSRNOG00000016042, ENSRNOG00000003172, ENSRNOG00000023085	52	67	12092	10.412169919632607	0.9999999999999774	0.412858095318565	40.380519515526345									GOTERM_BP_FAT	GO:0033189~response to vitamin A	3	3.4090909090909087	0.032395349207303636	ENSRNOG00000016042, ENSRNOG00000003172, ENSRNOG00000023085	52	67	12092	10.412169919632607	0.9999999999999774	0.412858095318565	40.380519515526345
GOTERM_BP_FAT	GO:0032103~positive regulation of response to external stimulus	3	3.4090909090909087	0.032395349207303636	ENSRNOG00000007477, ENSRNOG00000038478, ENSRNOG00000000321	52	67	12092	10.412169919632607	0.9999999999999774	0.412858095318565	40.380519515526345									GOTERM_BP_FAT	GO:0032103~positive regulation of response to external stimulus	3	3.4090909090909087	0.032395349207303636	ENSRNOG00000007477, ENSRNOG00000038478, ENSRNOG00000000321	52	67	12092	10.412169919632607	0.9999999999999774	0.412858095318565	40.380519515526345
GOTERM_BP_FAT	GO:0048857~neural nucleus development	2	2.272727272727273	0.033256898061196374	ENSRNOG00000013028, ENSRNOG00000005429	52	8	12092	58.13461538461539	0.9999999999999903	0.4159551451796637	41.20877341555733									GOTERM_BP_FAT	GO:0048857~neural nucleus development	2	2.272727272727273	0.033256898061196374	ENSRNOG00000013028, ENSRNOG00000005429	52	8	12092	58.13461538461539	0.9999999999999903	0.4159551451796637	41.20877341555733
GOTERM_BP_FAT	GO:0042438~melanin biosynthetic process	2	2.272727272727273	0.033256898061196374	ENSRNOG00000016421, ENSRNOG00000029318	52	8	12092	58.13461538461539	0.9999999999999903	0.4159551451796637	41.20877341555733									GOTERM_BP_FAT	GO:0042438~melanin biosynthetic process	2	2.272727272727273	0.033256898061196374	ENSRNOG00000016421, ENSRNOG00000029318	52	8	12092	58.13461538461539	0.9999999999999903	0.4159551451796637	41.20877341555733
GOTERM_BP_FAT	GO:0030902~hindbrain development	3	3.4090909090909087	0.03419132041656109	ENSRNOG00000016042, ENSRNOG00000002266, ENSRNOG00000005429	52	69	12092	10.110367892976589	0.9999999999999961	0.41962756884352725	42.09489878542052									GOTERM_BP_FAT	GO:0030902~hindbrain development	3	3.4090909090909087	0.03419132041656109	ENSRNOG00000016042, ENSRNOG00000002266, ENSRNOG00000005429	52	69	12092	10.110367892976589	0.9999999999999961	0.41962756884352725	42.09489878542052
GOTERM_BP_FAT	GO:0007517~muscle organ development	4	4.545454545454546	0.034249464652168146	ENSRNOG00000004554, ENSRNOG00000010681, ENSRNOG00000011423, ENSRNOG00000005429	52	169	12092	5.503868912152936	0.9999999999999963	0.415054186143371	42.14962234967625									GOTERM_BP_FAT	GO:0007517~muscle organ development	4	4.545454545454546	0.034249464652168146	ENSRNOG00000004554, ENSRNOG00000010681, ENSRNOG00000011423, ENSRNOG00000005429	52	169	12092	5.503868912152936	0.9999999999999963	0.415054186143371	42.14962234967625
GOTERM_BP_FAT	GO:0003007~heart morphogenesis	3	3.4090909090909087	0.03510366739811785	ENSRNOG00000000805, ENSRNOG00000010681, ENSRNOG00000016042	52	70	12092	9.965934065934066	0.9999999999999984	0.41790645034991347	42.94801098235246									GOTERM_BP_FAT	GO:0003007~heart morphogenesis	3	3.4090909090909087	0.03510366739811785	ENSRNOG00000000805, ENSRNOG00000010681, ENSRNOG00000016042	52	70	12092	9.965934065934066	0.9999999999999984	0.41790645034991347	42.94801098235246
GOTERM_BP_FAT	GO:0016331~morphogenesis of embryonic epithelium	3	3.4090909090909087	0.03695661863990927	ENSRNOG00000013028, ENSRNOG00000016374, ENSRNOG00000016042	52	72	12092	9.689102564102564	0.9999999999999998	0.429545560763532	44.64456197074226									GOTERM_BP_FAT	GO:0016331~morphogenesis of embryonic epithelium	3	3.4090909090909087	0.03695661863990927	ENSRNOG00000013028, ENSRNOG00000016374, ENSRNOG00000016042	52	72	12092	9.689102564102564	0.9999999999999998	0.429545560763532	44.64456197074226
GOTERM_BP_FAT	GO:0006582~melanin metabolic process	2	2.272727272727273	0.037336995562029886	ENSRNOG00000016421, ENSRNOG00000029318	52	9	12092	51.675213675213676	0.9999999999999998	0.42792455348230396	44.986936982239015									GOTERM_BP_FAT	GO:0006582~melanin metabolic process	2	2.272727272727273	0.037336995562029886	ENSRNOG00000016421, ENSRNOG00000029318	52	9	12092	51.675213675213676	0.9999999999999998	0.42792455348230396	44.986936982239015
GOTERM_BP_FAT	GO:0051216~cartilage development	3	3.4090909090909087	0.03789703846925119	ENSRNOG00000002381, ENSRNOG00000003720, ENSRNOG00000011423	52	73	12092	9.556375131717598	0.9999999999999999	0.42789577725425876	45.48742119244535									GOTERM_BP_FAT	GO:0051216~cartilage development	3	3.4090909090909087	0.03789703846925119	ENSRNOG00000002381, ENSRNOG00000003720, ENSRNOG00000011423	52	73	12092	9.556375131717598	0.9999999999999999	0.42789577725425876	45.48742119244535
GOTERM_BP_FAT	GO:0051969~regulation of transmission of nerve impulse	4	4.545454545454546	0.037931831777360474	ENSRNOG00000020482, ENSRNOG00000007477, ENSRNOG00000010576, ENSRNOG00000006306	52	176	12092	5.284965034965035	0.9999999999999999	0.4234044423043032	45.518373258312906									GOTERM_BP_FAT	GO:0051969~regulation of transmission of nerve impulse	4	4.545454545454546	0.037931831777360474	ENSRNOG00000020482, ENSRNOG00000007477, ENSRNOG00000010576, ENSRNOG00000006306	52	176	12092	5.284965034965035	0.9999999999999999	0.4234044423043032	45.518373258312906
GOTERM_BP_FAT	GO:0021756~striatum development	2	2.272727272727273	0.04140020943392518	ENSRNOG00000013028, ENSRNOG00000005429	52	10	12092	46.50769230769231	1.0	0.4474360618262494	48.52258395458404									GOTERM_BP_FAT	GO:0021756~striatum development	2	2.272727272727273	0.04140020943392518	ENSRNOG00000013028, ENSRNOG00000005429	52	10	12092	46.50769230769231	1.0	0.4474360618262494	48.52258395458404
GOTERM_BP_FAT	GO:0048514~blood vessel morphogenesis	4	4.545454545454546	0.04353111382278461	ENSRNOG00000000805, ENSRNOG00000016374, ENSRNOG00000003720, ENSRNOG00000010681	52	186	12092	5.000827129859388	1.0	0.45955257690116225	50.29063012224846									GOTERM_BP_FAT	GO:0048514~blood vessel morphogenesis	4	4.545454545454546	0.04353111382278461	ENSRNOG00000000805, ENSRNOG00000016374, ENSRNOG00000003720, ENSRNOG00000010681	52	186	12092	5.000827129859388	1.0	0.45955257690116225	50.29063012224846
GOTERM_BP_FAT	GO:0031644~regulation of neurological system process	4	4.545454545454546	0.044698298184963806	ENSRNOG00000020482, ENSRNOG00000007477, ENSRNOG00000010576, ENSRNOG00000006306	52	188	12092	4.947626841243863	1.0	0.46377866883060914	51.23479697498691									GOTERM_BP_FAT	GO:0031644~regulation of neurological system process	4	4.545454545454546	0.044698298184963806	ENSRNOG00000020482, ENSRNOG00000007477, ENSRNOG00000010576, ENSRNOG00000006306	52	188	12092	4.947626841243863	1.0	0.46377866883060914	51.23479697498691
GOTERM_BP_FAT	GO:0021537~telencephalon development	3	3.4090909090909087	0.04473181125925636	ENSRNOG00000013028, ENSRNOG00000002266, ENSRNOG00000005429	52	80	12092	8.720192307692308	1.0	0.4593061575632976	51.26165697158468									GOTERM_BP_FAT	GO:0021537~telencephalon development	3	3.4090909090909087	0.04473181125925636	ENSRNOG00000013028, ENSRNOG00000002266, ENSRNOG00000005429	52	80	12092	8.720192307692308	1.0	0.4593061575632976	51.26165697158468
GOTERM_BP_FAT	GO:0010647~positive regulation of cell communication	5	5.681818181818182	0.04549036052530239	ENSRNOG00000000805, ENSRNOG00000016374, ENSRNOG00000003720, ENSRNOG00000006306, ENSRNOG00000000321	52	320	12092	3.6334134615384617	1.0	0.46037852842063	51.86592510065151									GOTERM_BP_FAT	GO:0010647~positive regulation of cell communication	5	5.681818181818182	0.04549036052530239	ENSRNOG00000000805, ENSRNOG00000016374, ENSRNOG00000003720, ENSRNOG00000006306, ENSRNOG00000000321	52	320	12092	3.6334134615384617	1.0	0.46037852842063	51.86592510065151
GOTERM_BP_FAT	GO:0030326~embryonic limb morphogenesis	3	3.4090909090909087	0.04779102852858154	ENSRNOG00000003720, ENSRNOG00000016042, ENSRNOG00000011692	52	83	12092	8.405004633920298	1.0	0.47269389110457627	53.656038933423034									GOTERM_BP_FAT	GO:0030326~embryonic limb morphogenesis	3	3.4090909090909087	0.04779102852858154	ENSRNOG00000003720, ENSRNOG00000016042, ENSRNOG00000011692	52	83	12092	8.405004633920298	1.0	0.47269389110457627	53.656038933423034
GOTERM_BP_FAT	GO:0035113~embryonic appendage morphogenesis	3	3.4090909090909087	0.04779102852858154	ENSRNOG00000003720, ENSRNOG00000016042, ENSRNOG00000011692	52	83	12092	8.405004633920298	1.0	0.47269389110457627	53.656038933423034									GOTERM_BP_FAT	GO:0035113~embryonic appendage morphogenesis	3	3.4090909090909087	0.04779102852858154	ENSRNOG00000003720, ENSRNOG00000016042, ENSRNOG00000011692	52	83	12092	8.405004633920298	1.0	0.47269389110457627	53.656038933423034
GOTERM_BP_FAT	GO:0030282~bone mineralization	2	2.272727272727273	0.049476259919371546	ENSRNOG00000016374, ENSRNOG00000008816	52	12	12092	38.75641025641026	1.0	0.4801225641737822	54.927527182331026									GOTERM_BP_FAT	GO:0030282~bone mineralization	2	2.272727272727273	0.049476259919371546	ENSRNOG00000016374, ENSRNOG00000008816	52	12	12092	38.75641025641026	1.0	0.4801225641737822	54.927527182331026
GOTERM_BP_FAT	GO:0007267~cell-cell signaling	5	5.681818181818182	0.049940418104465104	ENSRNOG00000000805, ENSRNOG00000016374, ENSRNOG00000008855, ENSRNOG00000007477, ENSRNOG00000000321	52	330	12092	3.523310023310023	1.0	0.47881643092125814	55.271948532060875									GOTERM_BP_FAT	GO:0007267~cell-cell signaling	5	5.681818181818182	0.049940418104465104	ENSRNOG00000000805, ENSRNOG00000016374, ENSRNOG00000008855, ENSRNOG00000007477, ENSRNOG00000000321	52	330	12092	3.523310023310023	1.0	0.47881643092125814	55.271948532060875
GOTERM_BP_FAT	GO:0030198~extracellular matrix organization	3	3.4090909090909087	0.05305444322330103	ENSRNOG00000004554, ENSRNOG00000002052, ENSRNOG00000016058	52	88	12092	7.927447552447553	1.0	0.49555179556710094	57.51970905903689									GOTERM_BP_FAT	GO:0030198~extracellular matrix organization	3	3.4090909090909087	0.05305444322330103	ENSRNOG00000004554, ENSRNOG00000002052, ENSRNOG00000016058	52	88	12092	7.927447552447553	1.0	0.49555179556710094	57.51970905903689
GOTERM_BP_FAT	GO:0060324~face development	2	2.272727272727273	0.05748559404503403	ENSRNOG00000013028, ENSRNOG00000016042	52	14	12092	33.219780219780226	1.0	0.5197821491156202	60.53642208155936									GOTERM_BP_FAT	GO:0060324~face development	2	2.272727272727273	0.05748559404503403	ENSRNOG00000013028, ENSRNOG00000016042	52	14	12092	33.219780219780226	1.0	0.5197821491156202	60.53642208155936
GOTERM_BP_FAT	GO:0007507~heart development	4	4.545454545454546	0.06058533804300349	ENSRNOG00000000805, ENSRNOG00000020482, ENSRNOG00000010681, ENSRNOG00000016042	52	213	12092	4.366919465511015	1.0	0.5343878356635791	62.52616920948159									GOTERM_BP_FAT	GO:0007507~heart development	4	4.545454545454546	0.06058533804300349	ENSRNOG00000000805, ENSRNOG00000020482, ENSRNOG00000010681, ENSRNOG00000016042	52	213	12092	4.366919465511015	1.0	0.5343878356635791	62.52616920948159
GOTERM_BP_FAT	GO:0001934~positive regulation of protein amino acid phosphorylation	3	3.4090909090909087	0.060751594378269096	ENSRNOG00000002403, ENSRNOG00000038478, ENSRNOG00000000321	52	95	12092	7.34331983805668	1.0	0.5308645063101299	62.630189520785784									GOTERM_BP_FAT	GO:0001934~positive regulation of protein amino acid phosphorylation	3	3.4090909090909087	0.060751594378269096	ENSRNOG00000002403, ENSRNOG00000038478, ENSRNOG00000000321	52	95	12092	7.34331983805668	1.0	0.5308645063101299	62.630189520785784
GOTERM_BP_FAT	GO:0042573~retinoic acid metabolic process	2	2.272727272727273	0.06542875202277253	ENSRNOG00000013028, ENSRNOG00000016042	52	16	12092	29.067307692307693	1.0	0.553775862223798	65.44809859041109									GOTERM_BP_FAT	GO:0042573~retinoic acid metabolic process	2	2.272727272727273	0.06542875202277253	ENSRNOG00000013028, ENSRNOG00000016042	52	16	12092	29.067307692307693	1.0	0.553775862223798	65.44809859041109
GOTERM_BP_FAT	GO:0030318~melanocyte differentiation	2	2.272727272727273	0.06542875202277253	ENSRNOG00000029318, ENSRNOG00000007477	52	16	12092	29.067307692307693	1.0	0.553775862223798	65.44809859041109									GOTERM_BP_FAT	GO:0030318~melanocyte differentiation	2	2.272727272727273	0.06542875202277253	ENSRNOG00000029318, ENSRNOG00000007477	52	16	12092	29.067307692307693	1.0	0.553775862223798	65.44809859041109
GOTERM_BP_FAT	GO:0050931~pigment cell differentiation	2	2.272727272727273	0.0693756825993006	ENSRNOG00000029318, ENSRNOG00000007477	52	17	12092	27.357466063348415	1.0	0.5712227035984333	67.66997009218967									GOTERM_BP_FAT	GO:0050931~pigment cell differentiation	2	2.272727272727273	0.0693756825993006	ENSRNOG00000029318, ENSRNOG00000007477	52	17	12092	27.357466063348415	1.0	0.5712227035984333	67.66997009218967
GOTERM_BP_FAT	GO:0060322~head development	2	2.272727272727273	0.0693756825993006	ENSRNOG00000013028, ENSRNOG00000016042	52	17	12092	27.357466063348415	1.0	0.5712227035984333	67.66997009218967									GOTERM_BP_FAT	GO:0060322~head development	2	2.272727272727273	0.0693756825993006	ENSRNOG00000013028, ENSRNOG00000016042	52	17	12092	27.357466063348415	1.0	0.5712227035984333	67.66997009218967
GOTERM_BP_FAT	GO:0048729~tissue morphogenesis	4	4.545454545454546	0.07049508330021113	ENSRNOG00000013028, ENSRNOG00000016374, ENSRNOG00000010681, ENSRNOG00000016042	52	227	12092	4.097594035920027	1.0	0.5727957829173395	68.27533157152729									GOTERM_BP_FAT	GO:0048729~tissue morphogenesis	4	4.545454545454546	0.07049508330021113	ENSRNOG00000013028, ENSRNOG00000016374, ENSRNOG00000010681, ENSRNOG00000016042	52	227	12092	4.097594035920027	1.0	0.5727957829173395	68.27533157152729
GOTERM_BP_FAT	GO:0042327~positive regulation of phosphorylation	3	3.4090909090909087	0.07236207677656493	ENSRNOG00000002403, ENSRNOG00000038478, ENSRNOG00000000321	52	105	12092	6.643956043956044	1.0	0.5782557144006415	69.26142999807585									GOTERM_BP_FAT	GO:0042327~positive regulation of phosphorylation	3	3.4090909090909087	0.07236207677656493	ENSRNOG00000002403, ENSRNOG00000038478, ENSRNOG00000000321	52	105	12092	6.643956043956044	1.0	0.5782557144006415	69.26142999807585
GOTERM_BP_FAT	GO:0030901~midbrain development	2	2.272727272727273	0.07330626977946358	ENSRNOG00000016374, ENSRNOG00000008756	52	18	12092	25.837606837606838	1.0	0.5787984307460947	69.74913027679264									GOTERM_BP_FAT	GO:0030901~midbrain development	2	2.272727272727273	0.07330626977946358	ENSRNOG00000016374, ENSRNOG00000008756	52	18	12092	25.837606837606838	1.0	0.5787984307460947	69.74913027679264
GOTERM_BP_FAT	GO:0001701~in utero embryonic development	4	4.545454545454546	0.07495486158823543	ENSRNOG00000000805, ENSRNOG00000016374, ENSRNOG00000010681, ENSRNOG00000020151	52	233	12092	3.9920765929349624	1.0	0.5829111365426697	70.58334423294882									GOTERM_BP_FAT	GO:0001701~in utero embryonic development	4	4.545454545454546	0.07495486158823543	ENSRNOG00000000805, ENSRNOG00000016374, ENSRNOG00000010681, ENSRNOG00000020151	52	233	12092	3.9920765929349624	1.0	0.5829111365426697	70.58334423294882
GOTERM_BP_FAT	GO:0051247~positive regulation of protein metabolic process	4	4.545454545454546	0.07495486158823543	ENSRNOG00000000805, ENSRNOG00000002403, ENSRNOG00000038478, ENSRNOG00000000321	52	233	12092	3.9920765929349624	1.0	0.5829111365426697	70.58334423294882									GOTERM_BP_FAT	GO:0051247~positive regulation of protein metabolic process	4	4.545454545454546	0.07495486158823543	ENSRNOG00000000805, ENSRNOG00000002403, ENSRNOG00000038478, ENSRNOG00000000321	52	233	12092	3.9920765929349624	1.0	0.5829111365426697	70.58334423294882
GOTERM_BP_FAT	GO:0045937~positive regulation of phosphate metabolic process	3	3.4090909090909087	0.07597619349479626	ENSRNOG00000002403, ENSRNOG00000038478, ENSRNOG00000000321	52	108	12092	6.45940170940171	1.0	0.5837804249945291	71.08929641659847									GOTERM_BP_FAT	GO:0045937~positive regulation of phosphate metabolic process	3	3.4090909090909087	0.07597619349479626	ENSRNOG00000002403, ENSRNOG00000038478, ENSRNOG00000000321	52	108	12092	6.45940170940171	1.0	0.5837804249945291	71.08929641659847
GOTERM_BP_FAT	GO:0010562~positive regulation of phosphorus metabolic process	3	3.4090909090909087	0.07597619349479626	ENSRNOG00000002403, ENSRNOG00000038478, ENSRNOG00000000321	52	108	12092	6.45940170940171	1.0	0.5837804249945291	71.08929641659847									GOTERM_BP_FAT	GO:0010562~positive regulation of phosphorus metabolic process	3	3.4090909090909087	0.07597619349479626	ENSRNOG00000002403, ENSRNOG00000038478, ENSRNOG00000000321	52	108	12092	6.45940170940171	1.0	0.5837804249945291	71.08929641659847
GOTERM_BP_FAT	GO:0030855~epithelial cell differentiation	3	3.4090909090909087	0.07719363754894312	ENSRNOG00000000805, ENSRNOG00000016374, ENSRNOG00000032332	52	109	12092	6.400141143260409	1.0	0.5856002684366703	71.68175308935716									GOTERM_BP_FAT	GO:0030855~epithelial cell differentiation	3	3.4090909090909087	0.07719363754894312	ENSRNOG00000000805, ENSRNOG00000016374, ENSRNOG00000032332	52	109	12092	6.400141143260409	1.0	0.5856002684366703	71.68175308935716
GOTERM_BP_FAT	GO:0001503~ossification	3	3.4090909090909087	0.08088317219749545	ENSRNOG00000016374, ENSRNOG00000008816, ENSRNOG00000002381	52	112	12092	6.228708791208792	1.0	0.5992207034464887	73.40854778665059									GOTERM_BP_FAT	GO:0001503~ossification	3	3.4090909090909087	0.08088317219749545	ENSRNOG00000016374, ENSRNOG00000008816, ENSRNOG00000002381	52	112	12092	6.228708791208792	1.0	0.5992207034464887	73.40854778665059
GOTERM_BP_FAT	GO:0033273~response to vitamin	3	3.4090909090909087	0.0821251798871104	ENSRNOG00000016042, ENSRNOG00000003172, ENSRNOG00000023085	52	113	12092	6.173587474472431	1.0	0.6009088451827547	73.96730116775086									GOTERM_BP_FAT	GO:0033273~response to vitamin	3	3.4090909090909087	0.0821251798871104	ENSRNOG00000016042, ENSRNOG00000003172, ENSRNOG00000023085	52	113	12092	6.173587474472431	1.0	0.6009088451827547	73.96730116775086
GOTERM_BP_FAT	GO:0007389~pattern specification process	4	4.545454545454546	0.08503891370233956	ENSRNOG00000010681, ENSRNOG00000016042, ENSRNOG00000002266, ENSRNOG00000008756	52	246	12092	3.7811131957473423	1.0	0.610176684005851	75.23528081745778									GOTERM_BP_FAT	GO:0007389~pattern specification process	4	4.545454545454546	0.08503891370233956	ENSRNOG00000010681, ENSRNOG00000016042, ENSRNOG00000002266, ENSRNOG00000008756	52	246	12092	3.7811131957473423	1.0	0.610176684005851	75.23528081745778
GOTERM_BP_FAT	GO:0016477~cell migration	4	4.545454545454546	0.0956757121467981	ENSRNOG00000000805, ENSRNOG00000017560, ENSRNOG00000007477, ENSRNOG00000000321	52	259	12092	3.5913275913275915	1.0	0.6515632302967499	79.39002951696403									GOTERM_BP_FAT	GO:0016477~cell migration	4	4.545454545454546	0.0956757121467981	ENSRNOG00000000805, ENSRNOG00000017560, ENSRNOG00000007477, ENSRNOG00000000321	52	259	12092	3.5913275913275915	1.0	0.6515632302967499	79.39002951696403
GOTERM_BP_FAT	GO:0060348~bone development	3	3.4090909090909087	0.0961656876842853	ENSRNOG00000016374, ENSRNOG00000008816, ENSRNOG00000002381	52	124	12092	5.625930521091811	1.0	0.6495224522951338	79.56470523837477									GOTERM_BP_FAT	GO:0060348~bone development	3	3.4090909090909087	0.0961656876842853	ENSRNOG00000016374, ENSRNOG00000008816, ENSRNOG00000002381	52	124	12092	5.625930521091811	1.0	0.6495224522951338	79.56470523837477
GOTERM_BP_FAT	GO:0060688~regulation of morphogenesis of a branching structure	2	2.272727272727273	0.09655027738374321	ENSRNOG00000016374, ENSRNOG00000020151	52	24	12092	19.37820512820513	1.0	0.6470929997545984	79.70083897269463									GOTERM_BP_FAT	GO:0060688~regulation of morphogenesis of a branching structure	2	2.272727272727273	0.09655027738374321	ENSRNOG00000016374, ENSRNOG00000020151	52	24	12092	19.37820512820513	1.0	0.6470929997545984	79.70083897269463
Category	Term	Count	%	PValue	Genes	List Total	Pop Hits	Pop Total	Fold Enrichment	Bonferroni	Benjamini	FDR									Category	Term	Count	%	PValue	Genes	List Total	Pop Hits	Pop Total	Fold Enrichment	Bonferroni	Benjamini	FDR
GOTERM_CC_FAT	GO:0044421~extracellular region part	14	15.909090909090908	1.760608406633127E-5	ENSRNOG00000004554, ENSRNOG00000017560, ENSRNOG00000002381, ENSRNOG00000012471, ENSRNOG00000017819, ENSRNOG00000016058, ENSRNOG00000002052, ENSRNOG00000006306, ENSRNOG00000003172, ENSRNOG00000004610, ENSRNOG00000031162, ENSRNOG00000007477, ENSRNOG00000006060, ENSRNOG00000038478	53	693	10776	4.107489994282448	0.002532087269222272	0.002532087269222272	0.020874039344642714									GOTERM_CC_FAT	GO:0044421~extracellular region part	14	15.909090909090908	1.760608406633127E-5	ENSRNOG00000004554, ENSRNOG00000017560, ENSRNOG00000002381, ENSRNOG00000012471, ENSRNOG00000017819, ENSRNOG00000016058, ENSRNOG00000002052, ENSRNOG00000006306, ENSRNOG00000003172, ENSRNOG00000004610, ENSRNOG00000031162, ENSRNOG00000007477, ENSRNOG00000006060, ENSRNOG00000038478	53	693	10776	4.107489994282448	0.002532087269222272	0.002532087269222272	0.020874039344642714
GOTERM_CC_FAT	GO:0005576~extracellular region	16	18.181818181818183	7.688449787103343E-4	ENSRNOG00000004554, ENSRNOG00000017560, ENSRNOG00000002381, ENSRNOG00000012471, ENSRNOG00000017819, ENSRNOG00000006306, ENSRNOG00000016058, ENSRNOG00000002052, ENSRNOG00000010797, ENSRNOG00000003172, ENSRNOG00000030210, ENSRNOG00000004610, ENSRNOG00000031162, ENSRNOG00000007477, ENSRNOG00000006060, ENSRNOG00000038478	53	1281	10776	2.539525429720295	0.10484309174669926	0.053872678624435455	0.9078459547567919									GOTERM_CC_FAT	GO:0005576~extracellular region	16	18.181818181818183	7.688449787103343E-4	ENSRNOG00000004554, ENSRNOG00000017560, ENSRNOG00000002381, ENSRNOG00000012471, ENSRNOG00000017819, ENSRNOG00000006306, ENSRNOG00000016058, ENSRNOG00000002052, ENSRNOG00000010797, ENSRNOG00000003172, ENSRNOG00000030210, ENSRNOG00000004610, ENSRNOG00000031162, ENSRNOG00000007477, ENSRNOG00000006060, ENSRNOG00000038478	53	1281	10776	2.539525429720295	0.10484309174669926	0.053872678624435455	0.9078459547567919
GOTERM_CC_FAT	GO:0005578~proteinaceous extracellular matrix	6	6.8181818181818175	0.004038255950826467	ENSRNOG00000004554, ENSRNOG00000004610, ENSRNOG00000012471, ENSRNOG00000006060, ENSRNOG00000002052, ENSRNOG00000016058	53	220	10776	5.545111492281304	0.4416035965188948	0.17653046350656154	4.684685605205097									GOTERM_CC_FAT	GO:0005578~proteinaceous extracellular matrix	6	6.8181818181818175	0.004038255950826467	ENSRNOG00000004554, ENSRNOG00000004610, ENSRNOG00000012471, ENSRNOG00000006060, ENSRNOG00000002052, ENSRNOG00000016058	53	220	10776	5.545111492281304	0.4416035965188948	0.17653046350656154	4.684685605205097
GOTERM_CC_FAT	GO:0031012~extracellular matrix	6	6.8181818181818175	0.007135758416077855	ENSRNOG00000004554, ENSRNOG00000004610, ENSRNOG00000012471, ENSRNOG00000006060, ENSRNOG00000002052, ENSRNOG00000016058	53	252	10776	4.840970350404312	0.6434329284622624	0.227256592686236	8.140875800457225									GOTERM_CC_FAT	GO:0031012~extracellular matrix	6	6.8181818181818175	0.007135758416077855	ENSRNOG00000004554, ENSRNOG00000004610, ENSRNOG00000012471, ENSRNOG00000006060, ENSRNOG00000002052, ENSRNOG00000016058	53	252	10776	4.840970350404312	0.6434329284622624	0.227256592686236	8.140875800457225
GOTERM_CC_FAT	GO:0005615~extracellular space	8	9.090909090909092	0.008929225551792049	ENSRNOG00000017560, ENSRNOG00000002381, ENSRNOG00000003172, ENSRNOG00000031162, ENSRNOG00000007477, ENSRNOG00000017819, ENSRNOG00000006306, ENSRNOG00000038478	53	492	10776	3.306028531983433	0.7251647687255158	0.2276494131335749	10.089180035842949									GOTERM_CC_FAT	GO:0005615~extracellular space	8	9.090909090909092	0.008929225551792049	ENSRNOG00000017560, ENSRNOG00000002381, ENSRNOG00000003172, ENSRNOG00000031162, ENSRNOG00000007477, ENSRNOG00000017819, ENSRNOG00000006306, ENSRNOG00000038478	53	492	10776	3.306028531983433	0.7251647687255158	0.2276494131335749	10.089180035842949
GOTERM_CC_FAT	GO:0005913~cell-cell adherens junction	3	3.4090909090909087	0.013656228112749032	ENSRNOG00000000805, ENSRNOG00000020129, ENSRNOG00000020151	53	37	10776	16.485466598674147	0.8619373656353027	0.28108199691686697	15.044415193379246									GOTERM_CC_FAT	GO:0005913~cell-cell adherens junction	3	3.4090909090909087	0.013656228112749032	ENSRNOG00000000805, ENSRNOG00000020129, ENSRNOG00000020151	53	37	10776	16.485466598674147	0.8619373656353027	0.28108199691686697	15.044415193379246
GOTERM_CC_FAT	GO:0031226~intrinsic to plasma membrane	6	6.8181818181818175	0.03629128152891417	ENSRNOG00000000805, ENSRNOG00000008816, ENSRNOG00000010576, ENSRNOG00000029342, ENSRNOG00000013770, ENSRNOG00000000321	53	382	10776	3.1935197075965625	0.9951225427889598	0.5325427239716352	35.48797965849138									GOTERM_CC_FAT	GO:0031226~intrinsic to plasma membrane	6	6.8181818181818175	0.03629128152891417	ENSRNOG00000000805, ENSRNOG00000008816, ENSRNOG00000010576, ENSRNOG00000029342, ENSRNOG00000013770, ENSRNOG00000000321	53	382	10776	3.1935197075965625	0.9951225427889598	0.5325427239716352	35.48797965849138
GOTERM_CC_FAT	GO:0045121~membrane raft	4	4.545454545454546	0.04181770818761844	ENSRNOG00000000805, ENSRNOG00000023085, ENSRNOG00000017819, ENSRNOG00000000321	53	160	10776	5.083018867924529	0.9978692513780066	0.5364820821038176	39.7405275238614									GOTERM_CC_FAT	GO:0045121~membrane raft	4	4.545454545454546	0.04181770818761844	ENSRNOG00000000805, ENSRNOG00000023085, ENSRNOG00000017819, ENSRNOG00000000321	53	160	10776	5.083018867924529	0.9978692513780066	0.5364820821038176	39.7405275238614
GOTERM_CC_FAT	GO:0005911~cell-cell junction	4	4.545454545454546	0.046493923205694586	ENSRNOG00000000805, ENSRNOG00000008855, ENSRNOG00000020129, ENSRNOG00000020151	53	167	10776	4.869958196813919	0.99894663474756	0.5331520639440264	43.136649248123014									GOTERM_CC_FAT	GO:0005911~cell-cell junction	4	4.545454545454546	0.046493923205694586	ENSRNOG00000000805, ENSRNOG00000008855, ENSRNOG00000020129, ENSRNOG00000020151	53	167	10776	4.869958196813919	0.99894663474756	0.5331520639440264	43.136649248123014
GOTERM_CC_FAT	GO:0048770~pigment granule	3	3.4090909090909087	0.048291528621627486	ENSRNOG00000008816, ENSRNOG00000016421, ENSRNOG00000029318	53	73	10776	8.355647454122513	0.9991972752524915	0.5097059021821048	44.39484624490129									GOTERM_CC_FAT	GO:0048770~pigment granule	3	3.4090909090909087	0.048291528621627486	ENSRNOG00000008816, ENSRNOG00000016421, ENSRNOG00000029318	53	73	10776	8.355647454122513	0.9991972752524915	0.5097059021821048	44.39484624490129
GOTERM_CC_FAT	GO:0042470~melanosome	3	3.4090909090909087	0.048291528621627486	ENSRNOG00000008816, ENSRNOG00000016421, ENSRNOG00000029318	53	73	10776	8.355647454122513	0.9991972752524915	0.5097059021821048	44.39484624490129									GOTERM_CC_FAT	GO:0042470~melanosome	3	3.4090909090909087	0.048291528621627486	ENSRNOG00000008816, ENSRNOG00000016421, ENSRNOG00000029318	53	73	10776	8.355647454122513	0.9991972752524915	0.5097059021821048	44.39484624490129
GOTERM_CC_FAT	GO:0005614~interstitial matrix	2	2.272727272727273	0.051842044480288806	ENSRNOG00000002052, ENSRNOG00000016058	53	11	10776	36.96740994854202	0.9995313810550401	0.5018647693150244	46.80536820556569									GOTERM_CC_FAT	GO:0005614~interstitial matrix	2	2.272727272727273	0.051842044480288806	ENSRNOG00000002052, ENSRNOG00000016058	53	11	10776	36.96740994854202	0.9995313810550401	0.5018647693150244	46.80536820556569
GOTERM_CC_FAT	GO:0016328~lateral plasma membrane	2	2.272727272727273	0.08345018374265256	ENSRNOG00000008855, ENSRNOG00000020151	53	18	10776	22.59119496855346	0.9999964479852974	0.6485424346430282	64.41443900319193									GOTERM_CC_FAT	GO:0016328~lateral plasma membrane	2	2.272727272727273	0.08345018374265256	ENSRNOG00000008855, ENSRNOG00000020151	53	18	10776	22.59119496855346	0.9999964479852974	0.6485424346430282	64.41443900319193
GOTERM_CC_FAT	GO:0005922~connexon complex	2	2.272727272727273	0.09228967224612675	ENSRNOG00000000805, ENSRNOG00000008855	53	20	10776	20.332075471698115	0.9999991201515807	0.6578746774543806	68.27739062978088									GOTERM_CC_FAT	GO:0005922~connexon complex	2	2.272727272727273	0.09228967224612675	ENSRNOG00000000805, ENSRNOG00000008855	53	20	10776	20.332075471698115	0.9999991201515807	0.6578746774543806	68.27739062978088
GOTERM_CC_FAT	GO:0005887~integral to plasma membrane	5	5.681818181818182	0.09283302299983116	ENSRNOG00000000805, ENSRNOG00000008816, ENSRNOG00000010576, ENSRNOG00000029342, ENSRNOG00000013770	53	357	10776	2.84762961788489	0.9999991928365644	0.6329012016722024	68.50181827534854									GOTERM_CC_FAT	GO:0005887~integral to plasma membrane	5	5.681818181818182	0.09283302299983116	ENSRNOG00000000805, ENSRNOG00000008816, ENSRNOG00000010576, ENSRNOG00000029342, ENSRNOG00000013770	53	357	10776	2.84762961788489	0.9999991928365644	0.6329012016722024	68.50181827534854
Category	Term	Count	%	PValue	Genes	List Total	Pop Hits	Pop Total	Fold Enrichment	Bonferroni	Benjamini	FDR									Category	Term	Count	%	PValue	Genes	List Total	Pop Hits	Pop Total	Fold Enrichment	Bonferroni	Benjamini	FDR
GOTERM_MF_FAT	GO:0005539~glycosaminoglycan binding	5	5.681818181818182	9.153433934634048E-4	ENSRNOG00000004554, ENSRNOG00000008816, ENSRNOG00000017560, ENSRNOG00000002052, ENSRNOG00000038478	52	102	11963	11.277337858220212	0.14963531128108687	0.14963531128108687	1.1185199540521662									GOTERM_MF_FAT	GO:0005539~glycosaminoglycan binding	5	5.681818181818182	9.153433934634048E-4	ENSRNOG00000004554, ENSRNOG00000008816, ENSRNOG00000017560, ENSRNOG00000002052, ENSRNOG00000038478	52	102	11963	11.277337858220212	0.14963531128108687	0.14963531128108687	1.1185199540521662
GOTERM_MF_FAT	GO:0030247~polysaccharide binding	5	5.681818181818182	0.0014762408435017441	ENSRNOG00000004554, ENSRNOG00000008816, ENSRNOG00000017560, ENSRNOG00000002052, ENSRNOG00000038478	52	116	11963	9.916279840848807	0.23009464419208214	0.12255749145148098	1.7982276588012436									GOTERM_MF_FAT	GO:0030247~polysaccharide binding	5	5.681818181818182	0.0014762408435017441	ENSRNOG00000004554, ENSRNOG00000008816, ENSRNOG00000017560, ENSRNOG00000002052, ENSRNOG00000038478	52	116	11963	9.916279840848807	0.23009464419208214	0.12255749145148098	1.7982276588012436
GOTERM_MF_FAT	GO:0001871~pattern binding	5	5.681818181818182	0.0014762408435017441	ENSRNOG00000004554, ENSRNOG00000008816, ENSRNOG00000017560, ENSRNOG00000002052, ENSRNOG00000038478	52	116	11963	9.916279840848807	0.23009464419208214	0.12255749145148098	1.7982276588012436									GOTERM_MF_FAT	GO:0001871~pattern binding	5	5.681818181818182	0.0014762408435017441	ENSRNOG00000004554, ENSRNOG00000008816, ENSRNOG00000017560, ENSRNOG00000002052, ENSRNOG00000038478	52	116	11963	9.916279840848807	0.23009464419208214	0.12255749145148098	1.7982276588012436
GOTERM_MF_FAT	GO:0008201~heparin binding	4	4.545454545454546	0.0035395967020209846	ENSRNOG00000008816, ENSRNOG00000017560, ENSRNOG00000002052, ENSRNOG00000038478	52	72	11963	12.780982905982906	0.46613913883778035	0.188772444463031	4.261881565682401									GOTERM_MF_FAT	GO:0008201~heparin binding	4	4.545454545454546	0.0035395967020209846	ENSRNOG00000008816, ENSRNOG00000017560, ENSRNOG00000002052, ENSRNOG00000038478	52	72	11963	12.780982905982906	0.46613913883778035	0.188772444463031	4.261881565682401
GOTERM_MF_FAT	GO:0005518~collagen binding	3	3.4090909090909087	0.004257404444726621	ENSRNOG00000004554, ENSRNOG00000004610, ENSRNOG00000012471	52	23	11963	30.00752508361204	0.5300689326678418	0.17204155666993048	5.105546339680378									GOTERM_MF_FAT	GO:0005518~collagen binding	3	3.4090909090909087	0.004257404444726621	ENSRNOG00000004554, ENSRNOG00000004610, ENSRNOG00000012471	52	23	11963	30.00752508361204	0.5300689326678418	0.17204155666993048	5.105546339680378
GOTERM_MF_FAT	GO:0016716~oxidoreductase activity, acting on paired donors, with incorporation or reduction of molecular oxygen, another compound as one donor, and incorporation of one atom of oxygen	2	2.272727272727273	0.012736048494644842	ENSRNOG00000016421, ENSRNOG00000029318	52	3	11963	153.3717948717949	0.896559525762781	0.36475961455793793	14.56722646319828									GOTERM_MF_FAT	GO:0016716~oxidoreductase activity, acting on paired donors, with incorporation or reduction of molecular oxygen, another compound as one donor, and incorporation of one atom of oxygen	2	2.272727272727273	0.012736048494644842	ENSRNOG00000016421, ENSRNOG00000029318	52	3	11963	153.3717948717949	0.896559525762781	0.36475961455793793	14.56722646319828
GOTERM_MF_FAT	GO:0030246~carbohydrate binding	6	6.8181818181818175	0.014015940808792624	ENSRNOG00000004554, ENSRNOG00000008816, ENSRNOG00000017560, ENSRNOG00000002052, ENSRNOG00000038478, ENSRNOG00000000321	52	337	11963	4.0959826523624745	0.9177811943307773	0.34058038624962905	15.91771835576068									GOTERM_MF_FAT	GO:0030246~carbohydrate binding	6	6.8181818181818175	0.014015940808792624	ENSRNOG00000004554, ENSRNOG00000008816, ENSRNOG00000017560, ENSRNOG00000002052, ENSRNOG00000038478, ENSRNOG00000000321	52	337	11963	4.0959826523624745	0.9177811943307773	0.34058038624962905	15.91771835576068
GOTERM_MF_FAT	GO:0005507~copper ion binding	3	3.4090909090909087	0.02949634027486614	ENSRNOG00000008602, ENSRNOG00000016421, ENSRNOG00000029318	52	63	11963	10.955128205128206	0.9950054035344881	0.5309551804918926	30.771077550983208									GOTERM_MF_FAT	GO:0005507~copper ion binding	3	3.4090909090909087	0.02949634027486614	ENSRNOG00000008602, ENSRNOG00000016421, ENSRNOG00000029318	52	63	11963	10.955128205128206	0.9950054035344881	0.5309551804918926	30.771077550983208
GOTERM_MF_FAT	GO:0001968~fibronectin binding	2	2.272727272727273	0.0418382668523679	ENSRNOG00000012471, ENSRNOG00000002052	52	10	11963	46.011538461538464	0.9994815922163285	0.6115510613194431	40.84181732197392									GOTERM_MF_FAT	GO:0001968~fibronectin binding	2	2.272727272727273	0.0418382668523679	ENSRNOG00000012471, ENSRNOG00000002052	52	10	11963	46.011538461538464	0.9994815922163285	0.6115510613194431	40.84181732197392
GOTERM_MF_FAT	GO:0005243~gap junction channel activity	2	2.272727272727273	0.0540516276912653	ENSRNOG00000000805, ENSRNOG00000008855	52	13	11963	35.39349112426036	0.9999464775650897	0.6647314056425133	49.46619513589954									GOTERM_MF_FAT	GO:0005243~gap junction channel activity	2	2.272727272727273	0.0540516276912653	ENSRNOG00000000805, ENSRNOG00000008855	52	13	11963	35.39349112426036	0.9999464775650897	0.6647314056425133	49.46619513589954
GOTERM_MF_FAT	GO:0003700~transcription factor activity	7	7.954545454545454	0.05486405536671849	ENSRNOG00000020482, ENSRNOG00000003720, ENSRNOG00000010681, ENSRNOG00000002266, ENSRNOG00000011423, ENSRNOG00000008756, ENSRNOG00000005429	52	644	11963	2.5006270903010033	0.9999540286140302	0.6316601051983092	49.99670959070258									GOTERM_MF_FAT	GO:0003700~transcription factor activity	7	7.954545454545454	0.05486405536671849	ENSRNOG00000020482, ENSRNOG00000003720, ENSRNOG00000010681, ENSRNOG00000002266, ENSRNOG00000011423, ENSRNOG00000008756, ENSRNOG00000005429	52	644	11963	2.5006270903010033	0.9999540286140302	0.6316601051983092	49.99670959070258
GOTERM_MF_FAT	GO:0019838~growth factor binding	3	3.4090909090909087	0.055167928914819975	ENSRNOG00000016374, ENSRNOG00000016058, ENSRNOG00000010797	52	89	11963	7.754753673292999	0.9999565720954179	0.5987329177246233	50.193820520417496									GOTERM_MF_FAT	GO:0019838~growth factor binding	3	3.4090909090909087	0.055167928914819975	ENSRNOG00000016374, ENSRNOG00000016058, ENSRNOG00000010797	52	89	11963	7.754753673292999	0.9999565720954179	0.5987329177246233	50.193820520417496
GOTERM_MF_FAT	GO:0022829~wide pore channel activity	2	2.272727272727273	0.058088729531295694	ENSRNOG00000000805, ENSRNOG00000008855	52	14	11963	32.86538461538461	0.9999748945015597	0.5863363077618776	52.05236048788069									GOTERM_MF_FAT	GO:0022829~wide pore channel activity	2	2.272727272727273	0.058088729531295694	ENSRNOG00000000805, ENSRNOG00000008855	52	14	11963	32.86538461538461	0.9999748945015597	0.5863363077618776	52.05236048788069
GOTERM_MF_FAT	GO:0043565~sequence-specific DNA binding	6	6.8181818181818175	0.061660702833921596	ENSRNOG00000003720, ENSRNOG00000010681, ENSRNOG00000002266, ENSRNOG00000011423, ENSRNOG00000008756, ENSRNOG00000005429	52	502	11963	2.749693533558075	0.9999871854565431	0.5795934515634601	54.2385951254729									GOTERM_MF_FAT	GO:0043565~sequence-specific DNA binding	6	6.8181818181818175	0.061660702833921596	ENSRNOG00000003720, ENSRNOG00000010681, ENSRNOG00000002266, ENSRNOG00000011423, ENSRNOG00000008756, ENSRNOG00000005429	52	502	11963	2.749693533558075	0.9999871854565431	0.5795934515634601	54.2385951254729
GOTERM_MF_FAT	GO:0030295~protein kinase activator activity	2	2.272727272727273	0.06611232333351351	ENSRNOG00000038478, ENSRNOG00000000321	52	16	11963	28.75721153846154	0.9999944772918268	0.5788474492614779	56.83497907018745									GOTERM_MF_FAT	GO:0030295~protein kinase activator activity	2	2.272727272727273	0.06611232333351351	ENSRNOG00000038478, ENSRNOG00000000321	52	16	11963	28.75721153846154	0.9999944772918268	0.5788474492614779	56.83497907018745
GOTERM_MF_FAT	GO:0005125~cytokine activity	3	3.4090909090909087	0.07987319116560654	ENSRNOG00000002381, ENSRNOG00000031162, ENSRNOG00000038478	52	110	11963	6.274300699300699	0.9999996009382006	0.6255423761724961	64.0296585516031									GOTERM_MF_FAT	GO:0005125~cytokine activity	3	3.4090909090909087	0.07987319116560654	ENSRNOG00000002381, ENSRNOG00000031162, ENSRNOG00000038478	52	110	11963	6.274300699300699	0.9999996009382006	0.6255423761724961	64.0296585516031
GOTERM_MF_FAT	GO:0019209~kinase activator activity	2	2.272727272727273	0.08587929718940626	ENSRNOG00000038478, ENSRNOG00000000321	52	21	11963	21.910256410256412	0.9999998747933371	0.6296590681187297	66.80976978701361									GOTERM_MF_FAT	GO:0019209~kinase activator activity	2	2.272727272727273	0.08587929718940626	ENSRNOG00000038478, ENSRNOG00000000321	52	21	11963	21.910256410256412	0.9999998747933371	0.6296590681187297	66.80976978701361
Category	Term	Count	%	PValue	Genes	List Total	Pop Hits	Pop Total	Fold Enrichment	Bonferroni	Benjamini	FDR									Category	Term	Count	%	PValue	Genes	List Total	Pop Hits	Pop Total	Fold Enrichment	Bonferroni	Benjamini	FDR
KEGG_PATHWAY	rno04310:Wnt signaling pathway	5	5.681818181818182	0.0041632587298327025	ENSRNOG00000020482, ENSRNOG00000005781, ENSRNOG00000016103, ENSRNOG00000017409, ENSRNOG00000011692	27	145	5590	7.139208173690932	0.16770286266214562	0.16770286266214562	3.827978570624091									KEGG_PATHWAY	rno04310:Wnt signaling pathway	5	5.681818181818182	0.0041632587298327025	ENSRNOG00000020482, ENSRNOG00000005781, ENSRNOG00000016103, ENSRNOG00000017409, ENSRNOG00000011692	27	145	5590	7.139208173690932	0.16770286266214562	0.16770286266214562	3.827978570624091
KEGG_PATHWAY	rno04916:Melanogenesis	4	4.545454545454546	0.008528862118465971	ENSRNOG00000005781, ENSRNOG00000016421, ENSRNOG00000029318, ENSRNOG00000017409	27	92	5590	9.001610305958131	0.3140012022488129	0.17174955614187137	7.700929296938986									KEGG_PATHWAY	rno04916:Melanogenesis	4	4.545454545454546	0.008528862118465971	ENSRNOG00000005781, ENSRNOG00000016421, ENSRNOG00000029318, ENSRNOG00000017409	27	92	5590	9.001610305958131	0.3140012022488129	0.17174955614187137	7.700929296938986
KEGG_PATHWAY	rno00350:Tyrosine metabolism	3	3.4090909090909087	0.01065179020970563	ENSRNOG00000013028, ENSRNOG00000016421, ENSRNOG00000029318	27	34	5590	18.26797385620915	0.3757427722179565	0.1453508602915159	9.533450778896269									KEGG_PATHWAY	rno00350:Tyrosine metabolism	3	3.4090909090909087	0.01065179020970563	ENSRNOG00000013028, ENSRNOG00000016421, ENSRNOG00000029318	27	34	5590	18.26797385620915	0.3757427722179565	0.1453508602915159	9.533450778896269
KEGG_PATHWAY	rno04350:TGF-beta signaling pathway	3	3.4090909090909087	0.059906735223045876	ENSRNOG00000004554, ENSRNOG00000010681, ENSRNOG00000012471	27	86	5590	7.222222222222221	0.934003422532232	0.49314894654087726	43.89596840444918									KEGG_PATHWAY	rno04350:TGF-beta signaling pathway	3	3.4090909090909087	0.059906735223045876	ENSRNOG00000004554, ENSRNOG00000010681, ENSRNOG00000012471	27	86	5590	7.222222222222221	0.934003422532232	0.49314894654087726	43.89596840444918
Category	Term	Count	%	PValue	Genes	List Total	Pop Hits	Pop Total	Fold Enrichment	Bonferroni	Benjamini	FDR									Category	Term	Count	%	PValue	Genes	List Total	Pop Hits	Pop Total	Fold Enrichment	Bonferroni	Benjamini	FDR
PANTHER_PATHWAY	P00004:Alzheimer disease-presenilin pathway	5	5.681818181818182	0.008646708671894343	ENSRNOG00000001953, ENSRNOG00000005781, ENSRNOG00000020129, ENSRNOG00000020151, ENSRNOG00000017409	19	133	2819	5.577760189948555	0.21585445676833737	0.21585445676833737	7.0073534382178									PANTHER_PATHWAY	P00004:Alzheimer disease-presenilin pathway	5	5.681818181818182	0.008646708671894343	ENSRNOG00000001953, ENSRNOG00000005781, ENSRNOG00000020129, ENSRNOG00000020151, ENSRNOG00000017409	19	133	2819	5.577760189948555	0.21585445676833737	0.21585445676833737	7.0073534382178
PANTHER_PATHWAY	P00012:Cadherin signaling pathway	5	5.681818181818182	0.01706303247149906	ENSRNOG00000005781, ENSRNOG00000000543, ENSRNOG00000020129, ENSRNOG00000020151, ENSRNOG00000017409	19	162	2819	4.579272254710851	0.38238372986223335	0.21411434029003518	13.409058010164209									PANTHER_PATHWAY	P00012:Cadherin signaling pathway	5	5.681818181818182	0.01706303247149906	ENSRNOG00000005781, ENSRNOG00000000543, ENSRNOG00000020129, ENSRNOG00000020151, ENSRNOG00000017409	19	162	2819	4.579272254710851	0.38238372986223335	0.21411434029003518	13.409058010164209
PANTHER_PATHWAY	P00057:Wnt signaling pathway	6	6.8181818181818175	0.05627047031015639	ENSRNOG00000020482, ENSRNOG00000005781, ENSRNOG00000020129, ENSRNOG00000016103, ENSRNOG00000020151, ENSRNOG00000017409	19	340	2819	2.618266253869969	0.8024253385407564	0.4175699837036867	38.399575428333655									PANTHER_PATHWAY	P00057:Wnt signaling pathway	6	6.8181818181818175	0.05627047031015639	ENSRNOG00000020482, ENSRNOG00000005781, ENSRNOG00000020129, ENSRNOG00000016103, ENSRNOG00000020151, ENSRNOG00000017409	19	340	2819	2.618266253869969	0.8024253385407564	0.4175699837036867	38.399575428333655
PANTHER_PATHWAY	P02766:Phenylethylamine degradation	2	2.272727272727273	0.09183202733258342	ENSRNOG00000013028, ENSRNOG00000016042	19	15	2819	19.782456140350874	0.9326010551228178	0.490477608326807	55.328195674515946									PANTHER_PATHWAY	P02766:Phenylethylamine degradation	2	2.272727272727273	0.09183202733258342	ENSRNOG00000013028, ENSRNOG00000016042	19	15	2819	19.782456140350874	0.9326010551228178	0.490477608326807	55.328195674515946

## Sheet: QTL1-QTL2 Clustering DeSeq
Annotation Cluster 1	Enrichment Score: 2.90232605091321
Category	Term	Count	%	PValue	Genes	List Total	Pop Hits	Pop Total	Fold Enrichment	Bonferroni	Benjamini	FDR
GOTERM_BP_FAT	GO:0007423~sensory organ development	9	10.227272727272728	7.830874611075418E-6	ENSRNOG00000013028, ENSRNOG00000016374, ENSRNOG00000003720, ENSRNOG00000010681, ENSRNOG00000016042, ENSRNOG00000008756, ENSRNOG00000010576, ENSRNOG00000005429, ENSRNOG00000038478	52	246	12092	8.507504690431519	0.0074428474346665	0.0037283741040631257	0.012297574971875669
GOTERM_BP_FAT	GO:0048568~embryonic organ development	7	7.954545454545454	2.791101846249947E-4	ENSRNOG00000013028, ENSRNOG00000016374, ENSRNOG00000003720, ENSRNOG00000010681, ENSRNOG00000016042, ENSRNOG00000008756, ENSRNOG00000010576	52	216	12092	7.535968660968661	0.23379711588192797	0.026279354669691335	0.4374403970100804
GOTERM_BP_FAT	GO:0042472~inner ear morphogenesis	4	4.545454545454546	0.002141417879308837	ENSRNOG00000016374, ENSRNOG00000003720, ENSRNOG00000008756, ENSRNOG00000010576	52	61	12092	15.2484237074401	0.8706331548281573	0.09720083367502586	3.310632141645309
GOTERM_BP_FAT	GO:0048598~embryonic morphogenesis	7	7.954545454545454	0.0022345822214229396	ENSRNOG00000013028, ENSRNOG00000016374, ENSRNOG00000003720, ENSRNOG00000016042, ENSRNOG00000008756, ENSRNOG00000010576, ENSRNOG00000011692	52	322	12092	5.055183946488294	0.8816580335695241	0.09663397813176189	3.4523079047617644
GOTERM_BP_FAT	GO:0042471~ear morphogenesis	4	4.545454545454546	0.0030445838200309854	ENSRNOG00000016374, ENSRNOG00000003720, ENSRNOG00000008756, ENSRNOG00000010576	52	69	12092	13.480490523968784	0.9454677771131794	0.11880529611712376	4.675918397470113
GOTERM_BP_FAT	GO:0048562~embryonic organ morphogenesis	5	5.681818181818182	0.003282416252354807	ENSRNOG00000013028, ENSRNOG00000016374, ENSRNOG00000003720, ENSRNOG00000008756, ENSRNOG00000010576	52	146	12092	7.9636459430979984	0.9565687347205104	0.1225108199354249	5.032427480337631
GOTERM_BP_FAT	GO:0048839~inner ear development	4	4.545454545454546	0.006220956759597786	ENSRNOG00000016374, ENSRNOG00000003720, ENSRNOG00000008756, ENSRNOG00000010576	52	89	12092	10.451166810717373	0.9974028217495815	0.16976090506489827	9.335512648267063
GOTERM_BP_FAT	GO:0043583~ear development	4	4.545454545454546	0.00929670612922974	ENSRNOG00000016374, ENSRNOG00000003720, ENSRNOG00000008756, ENSRNOG00000010576	52	103	12092	9.030619865571323	0.9998650412615496	0.2192615221772769	13.643527574305846
Annotation Cluster 2	Enrichment Score: 2.6009050956722866
Category	Term	Count	%	PValue	Genes	List Total	Pop Hits	Pop Total	Fold Enrichment	Bonferroni	Benjamini	FDR
GOTERM_MF_FAT	GO:0005539~glycosaminoglycan binding	5	5.681818181818182	9.153433934634048E-4	ENSRNOG00000004554, ENSRNOG00000008816, ENSRNOG00000017560, ENSRNOG00000002052, ENSRNOG00000038478	52	102	11963	11.277337858220212	0.14963531128108687	0.14963531128108687	1.1185199540521662
GOTERM_MF_FAT	GO:0030247~polysaccharide binding	5	5.681818181818182	0.0014762408435017441	ENSRNOG00000004554, ENSRNOG00000008816, ENSRNOG00000017560, ENSRNOG00000002052, ENSRNOG00000038478	52	116	11963	9.916279840848807	0.23009464419208214	0.12255749145148098	1.7982276588012436
GOTERM_MF_FAT	GO:0001871~pattern binding	5	5.681818181818182	0.0014762408435017441	ENSRNOG00000004554, ENSRNOG00000008816, ENSRNOG00000017560, ENSRNOG00000002052, ENSRNOG00000038478	52	116	11963	9.916279840848807	0.23009464419208214	0.12255749145148098	1.7982276588012436
GOTERM_MF_FAT	GO:0008201~heparin binding	4	4.545454545454546	0.0035395967020209846	ENSRNOG00000008816, ENSRNOG00000017560, ENSRNOG00000002052, ENSRNOG00000038478	52	72	11963	12.780982905982906	0.46613913883778035	0.188772444463031	4.261881565682401
GOTERM_MF_FAT	GO:0030246~carbohydrate binding	6	6.8181818181818175	0.014015940808792624	ENSRNOG00000004554, ENSRNOG00000008816, ENSRNOG00000017560, ENSRNOG00000002052, ENSRNOG00000038478, ENSRNOG00000000321	52	337	11963	4.0959826523624745	0.9177811943307773	0.3932717275442177	15.91771835576068
Annotation Cluster 3	Enrichment Score: 2.463034944298276
Category	Term	Count	%	PValue	Genes	List Total	Pop Hits	Pop Total	Fold Enrichment	Bonferroni	Benjamini	FDR
GOTERM_BP_FAT	GO:0030900~forebrain development	9	10.227272727272728	4.5005324663756954E-7	ENSRNOG00000013028, ENSRNOG00000010681, ENSRNOG00000016042, ENSRNOG00000002266, ENSRNOG00000011423, ENSRNOG00000008756, ENSRNOG00000020151, ENSRNOG00000005429, ENSRNOG00000011692	52	168	12092	12.457417582417582	4.292587360333888E-4	4.292587360333888E-4	7.068002192855971E-4
GOTERM_BP_FAT	GO:0007423~sensory organ development	9	10.227272727272728	7.830874611075418E-6	ENSRNOG00000013028, ENSRNOG00000016374, ENSRNOG00000003720, ENSRNOG00000010681, ENSRNOG00000016042, ENSRNOG00000008756, ENSRNOG00000010576, ENSRNOG00000005429, ENSRNOG00000038478	52	246	12092	8.507504690431519	0.0074428474346665	0.0037283741040631257	0.012297574971875669
GOTERM_BP_FAT	GO:0021983~pituitary gland development	5	5.681818181818182	1.0493821311455385E-5	ENSRNOG00000013028, ENSRNOG00000010681, ENSRNOG00000016042, ENSRNOG00000011423, ENSRNOG00000020151	52	33	12092	35.23310023310023	0.0099612132235396	0.0033314909143398186	0.01647913344738905
GOTERM_BP_FAT	GO:0035270~endocrine system development	6	6.8181818181818175	1.5082561809498338E-5	ENSRNOG00000013028, ENSRNOG00000017560, ENSRNOG00000010681, ENSRNOG00000016042, ENSRNOG00000011423, ENSRNOG00000020151	52	75	12092	18.603076923076923	0.014285847381730776	0.0035907558811800744	0.023684333489681908
GOTERM_BP_FAT	GO:0021536~diencephalon development	5	5.681818181818182	3.0679422399982995E-5	ENSRNOG00000013028, ENSRNOG00000010681, ENSRNOG00000016042, ENSRNOG00000011423, ENSRNOG00000020151	52	43	12092	27.039355992844367	0.028844440383441028	0.005836623930704943	0.04817075265495241
GOTERM_BP_FAT	GO:0002053~positive regulation of mesenchymal cell proliferation	4	4.545454545454546	8.910741797803762E-5	ENSRNOG00000016374, ENSRNOG00000003720, ENSRNOG00000005429, ENSRNOG00000038478	52	21	12092	44.2930402930403	0.08149898054899896	0.014068806947083456	0.13985035237580323
GOTERM_BP_FAT	GO:0010464~regulation of mesenchymal cell proliferation	4	4.545454545454546	1.028705025394722E-4	ENSRNOG00000016374, ENSRNOG00000003720, ENSRNOG00000005429, ENSRNOG00000038478	52	22	12092	42.27972027972028	0.09348119786905729	0.013922671592463742	0.16143460196860193
GOTERM_BP_FAT	GO:0060541~respiratory system development	6	6.8181818181818175	1.2816761186808118E-4	ENSRNOG00000013028, ENSRNOG00000016374, ENSRNOG00000010681, ENSRNOG00000016042, ENSRNOG00000005429, ENSRNOG00000038478	52	117	12092	11.925049309664695	0.11509920653787264	0.015168745047433707	0.20109593787455138
GOTERM_BP_FAT	GO:0048732~gland development	7	7.954545454545454	1.8913018683940959E-4	ENSRNOG00000013028, ENSRNOG00000016374, ENSRNOG00000017560, ENSRNOG00000010681, ENSRNOG00000016042, ENSRNOG00000011423, ENSRNOG00000020151	52	201	12092	8.09835438193647	0.16510329034512006	0.019850037304907864	0.2966137308746064
GOTERM_BP_FAT	GO:0048568~embryonic organ development	7	7.954545454545454	2.791101846249947E-4	ENSRNOG00000013028, ENSRNOG00000016374, ENSRNOG00000003720, ENSRNOG00000010681, ENSRNOG00000016042, ENSRNOG00000008756, ENSRNOG00000010576	52	216	12092	7.535968660968661	0.23379711588192797	0.026279354669691335	0.4374403970100804
GOTERM_BP_FAT	GO:0042127~regulation of cell proliferation	11	2014-05-12	3.884016821729924E-4	ENSRNOG00000000805, ENSRNOG00000016374, ENSRNOG00000003720, ENSRNOG00000010681, ENSRNOG00000016042, ENSRNOG00000032332, ENSRNOG00000003172, ENSRNOG00000007477, ENSRNOG00000005429, ENSRNOG00000038478, ENSRNOG00000000321	52	665	12092	3.8465008675534995	0.3096849432929256	0.0331303219709308	0.6082407768517317
GOTERM_BP_FAT	GO:0035295~tube development	7	7.954545454545454	5.825112024131471E-4	ENSRNOG00000000805, ENSRNOG00000016374, ENSRNOG00000010681, ENSRNOG00000016042, ENSRNOG00000020151, ENSRNOG00000005429, ENSRNOG00000038478	52	248	12092	6.563585607940446	0.42643132664951133	0.04526659426791846	0.9109183145881827
GOTERM_BP_FAT	GO:0030324~lung development	5	5.681818181818182	0.0011659850567202093	ENSRNOG00000016374, ENSRNOG00000010681, ENSRNOG00000016042, ENSRNOG00000005429, ENSRNOG00000038478	52	110	12092	10.569930069930072	0.6714278203493951	0.07151394394667665	1.8155488754245441
GOTERM_BP_FAT	GO:0030323~respiratory tube development	5	5.681818181818182	0.0012466371006006629	ENSRNOG00000016374, ENSRNOG00000010681, ENSRNOG00000016042, ENSRNOG00000005429, ENSRNOG00000038478	52	112	12092	10.38118131868132	0.6957889935784196	0.07167844909482801	1.93998347956863
GOTERM_BP_FAT	GO:0001822~kidney development	5	5.681818181818182	0.001511982578536403	ENSRNOG00000013028, ENSRNOG00000016374, ENSRNOG00000004554, ENSRNOG00000016042, ENSRNOG00000003172	52	118	12092	9.853324641460237	0.7639054564478678	0.07706430754262295	2.348332459568059
GOTERM_BP_FAT	GO:0031076~embryonic camera-type eye development	3	3.4090909090909087	0.001536534696215756	ENSRNOG00000013028, ENSRNOG00000010681, ENSRNOG00000016042	52	14	12092	49.829670329670336	0.7693794184497151	0.07430414496788862	2.3860359417534727
GOTERM_BP_FAT	GO:0001654~eye development	5	5.681818181818182	0.0028219931890548573	ENSRNOG00000013028, ENSRNOG00000010681, ENSRNOG00000016042, ENSRNOG00000005429, ENSRNOG00000038478	52	140	12092	8.304945054945055	0.9325242714616211	0.11533379827774681	4.341121782614943
GOTERM_BP_FAT	GO:0001655~urogenital system development	5	5.681818181818182	0.004065464570869501	ENSRNOG00000013028, ENSRNOG00000016374, ENSRNOG00000004554, ENSRNOG00000016042, ENSRNOG00000003172	52	155	12092	7.501240694789082	0.9794800663210979	0.14397383749062997	6.197409304209911
GOTERM_BP_FAT	GO:0008285~negative regulation of cell proliferation	6	6.8181818181818175	0.004945447232733133	ENSRNOG00000000805, ENSRNOG00000016374, ENSRNOG00000016042, ENSRNOG00000032332, ENSRNOG00000003172, ENSRNOG00000000321	52	264	12092	5.284965034965035	0.991170540421893	0.1554205611647187	7.490631752729171
GOTERM_BP_FAT	GO:0050678~regulation of epithelial cell proliferation	4	4.545454545454546	0.005122985568322385	ENSRNOG00000016374, ENSRNOG00000032332, ENSRNOG00000003172, ENSRNOG00000005429	52	83	12092	11.206672845227063	0.992552597827511	0.15545877195348068	7.749509996404558
GOTERM_BP_FAT	GO:0008284~positive regulation of cell proliferation	7	7.954545454545454	0.005585593862968331	ENSRNOG00000016374, ENSRNOG00000003720, ENSRNOG00000016042, ENSRNOG00000007477, ENSRNOG00000005429, ENSRNOG00000038478, ENSRNOG00000000321	52	388	12092	4.1952815226011095	0.9952213349518406	0.15833566952383138	8.420881276753423
GOTERM_BP_FAT	GO:0050680~negative regulation of epithelial cell proliferation	3	3.4090909090909087	0.00949498650724401	ENSRNOG00000016374, ENSRNOG00000032332, ENSRNOG00000003172	52	35	12092	19.931868131868132	0.9998885010205233	0.2180671053513472	13.914563136661096
GOTERM_BP_FAT	GO:0043010~camera-type eye development	4	4.545454545454546	0.011389486598061722	ENSRNOG00000013028, ENSRNOG00000010681, ENSRNOG00000016042, ENSRNOG00000005429	52	111	12092	8.37976437976438	0.9999820500050918	0.23905790764933155	16.46435623182574
GOTERM_BP_FAT	GO:0001568~blood vessel development	5	5.681818181818182	0.015855325540237043	ENSRNOG00000000805, ENSRNOG00000016374, ENSRNOG00000003720, ENSRNOG00000010681, ENSRNOG00000016042	52	230	12092	5.055183946488294	0.9999997610895445	0.29286009725224293	22.1978329850121
GOTERM_BP_FAT	GO:0001944~vasculature development	5	5.681818181818182	0.0175101336690294	ENSRNOG00000000805, ENSRNOG00000016374, ENSRNOG00000003720, ENSRNOG00000010681, ENSRNOG00000016042	52	237	12092	4.905874716001299	0.9999999520279834	0.30132317196914016	24.227167041970976
GOTERM_BP_FAT	GO:0060429~epithelium development	5	5.681818181818182	0.019269670456386317	ENSRNOG00000000805, ENSRNOG00000013028, ENSRNOG00000016374, ENSRNOG00000016042, ENSRNOG00000032332	52	244	12092	4.765132408575031	0.9999999913239034	0.3101312260660677	26.33050286741174
GOTERM_BP_FAT	GO:0043009~chordate embryonic development	6	6.8181818181818175	0.020617461494367828	ENSRNOG00000000805, ENSRNOG00000016374, ENSRNOG00000003720, ENSRNOG00000010681, ENSRNOG00000016042, ENSRNOG00000020151	52	376	12092	3.710720130932897	0.9999999976635943	0.31764474004398413	27.904529390559162
GOTERM_BP_FAT	GO:0009792~embryonic development ending in birth or egg hatching	6	6.8181818181818175	0.021690595674031424	ENSRNOG00000000805, ENSRNOG00000016374, ENSRNOG00000003720, ENSRNOG00000010681, ENSRNOG00000016042, ENSRNOG00000020151	52	381	12092	3.662023016353725	0.9999999991790403	0.3261362255065675	29.13521892279187
GOTERM_BP_FAT	GO:0035239~tube morphogenesis	4	4.545454545454546	0.02747840794010999	ENSRNOG00000000805, ENSRNOG00000016374, ENSRNOG00000010681, ENSRNOG00000020151	52	155	12092	6.0009925558312665	0.9999999999971432	0.3832530193366881	35.440614281159725
GOTERM_BP_FAT	GO:0009967~positive regulation of signal transduction	5	5.681818181818182	0.031761582810320425	ENSRNOG00000000805, ENSRNOG00000016374, ENSRNOG00000003720, ENSRNOG00000006306, ENSRNOG00000000321	52	285	12092	4.079622132253711	0.9999999999999576	0.4173763076029312	39.764284560480775
GOTERM_BP_FAT	GO:0003007~heart morphogenesis	3	3.4090909090909087	0.03510366739811785	ENSRNOG00000000805, ENSRNOG00000010681, ENSRNOG00000016042	52	70	12092	9.965934065934066	0.9999999999999984	0.42296474515979665	42.94801098235246
GOTERM_BP_FAT	GO:0016331~morphogenesis of embryonic epithelium	3	3.4090909090909087	0.03695661863990927	ENSRNOG00000013028, ENSRNOG00000016374, ENSRNOG00000016042	52	72	12092	9.689102564102564	0.9999999999999998	0.4346056612425677	44.64456197074226
GOTERM_BP_FAT	GO:0048514~blood vessel morphogenesis	4	4.545454545454546	0.04353111382278461	ENSRNOG00000000805, ENSRNOG00000016374, ENSRNOG00000003720, ENSRNOG00000010681	52	186	12092	5.000827129859388	1.0	0.4744598750359682	50.29063012224846
GOTERM_BP_FAT	GO:0010647~positive regulation of cell communication	5	5.681818181818182	0.04549036052530239	ENSRNOG00000000805, ENSRNOG00000016374, ENSRNOG00000003720, ENSRNOG00000006306, ENSRNOG00000000321	52	320	12092	3.6334134615384617	1.0	0.4746594465817936	51.86592510065151
GOTERM_BP_FAT	GO:0007267~cell-cell signaling	5	5.681818181818182	0.049940418104465104	ENSRNOG00000000805, ENSRNOG00000016374, ENSRNOG00000008855, ENSRNOG00000007477, ENSRNOG00000000321	52	330	12092	3.523310023310023	1.0	0.4976035862985675	55.271948532060875
GOTERM_BP_FAT	GO:0007507~heart development	4	4.545454545454546	0.06058533804300349	ENSRNOG00000000805, ENSRNOG00000020482, ENSRNOG00000010681, ENSRNOG00000016042	52	213	12092	4.366919465511015	1.0	0.5581384033583583	62.52616920948159
GOTERM_BP_FAT	GO:0048729~tissue morphogenesis	4	4.545454545454546	0.07049508330021113	ENSRNOG00000013028, ENSRNOG00000016374, ENSRNOG00000010681, ENSRNOG00000016042	52	227	12092	4.097594035920027	1.0	0.6053959720619957	68.27533157152729
GOTERM_BP_FAT	GO:0001701~in utero embryonic development	4	4.545454545454546	0.07495486158823543	ENSRNOG00000000805, ENSRNOG00000016374, ENSRNOG00000010681, ENSRNOG00000020151	52	233	12092	3.9920765929349624	1.0	0.6191343334347275	70.58334423294882
GOTERM_BP_FAT	GO:0030855~epithelial cell differentiation	3	3.4090909090909087	0.07719363754894312	ENSRNOG00000000805, ENSRNOG00000016374, ENSRNOG00000032332	52	109	12092	6.400141143260409	1.0	0.6209669040702039	71.68175308935716
GOTERM_BP_FAT	GO:0002009~morphogenesis of an epithelium	3	3.4090909090909087	0.13886555628881905	ENSRNOG00000013028, ENSRNOG00000016374, ENSRNOG00000016042	52	155	12092	4.50074441687345	1.0	0.7842485495741125	90.44351492090166
GOTERM_BP_FAT	GO:0010627~regulation of protein kinase cascade	3	3.4090909090909087	0.2750524485386877	ENSRNOG00000000805, ENSRNOG00000016374, ENSRNOG00000000321	52	244	12092	2.859079445145019	1.0	0.9174866417815155	99.36006806708838
GOTERM_BP_FAT	GO:0007166~cell surface receptor linked signal transduction	6	6.8181818181818175	0.9913780973785314	ENSRNOG00000016374, ENSRNOG00000010681, ENSRNOG00000016362, ENSRNOG00000007477, ENSRNOG00000006306, ENSRNOG00000000321	52	2591	12092	0.5384912270284714	1.0	0.9999999999983894	100.0
Annotation Cluster 4	Enrichment Score: 2.3542980351891676
Category	Term	Count	%	PValue	Genes	List Total	Pop Hits	Pop Total	Fold Enrichment	Bonferroni	Benjamini	FDR
GOTERM_CC_FAT	GO:0044421~extracellular region part	14	15.909090909090908	1.760608406633127E-5	ENSRNOG00000004554, ENSRNOG00000017560, ENSRNOG00000002381, ENSRNOG00000012471, ENSRNOG00000017819, ENSRNOG00000016058, ENSRNOG00000002052, ENSRNOG00000006306, ENSRNOG00000003172, ENSRNOG00000004610, ENSRNOG00000031162, ENSRNOG00000007477, ENSRNOG00000006060, ENSRNOG00000038478	53	693	10776	4.107489994282448	0.002532087269222272	0.002532087269222272	0.020874039344642714
GOTERM_CC_FAT	GO:0005576~extracellular region	16	18.181818181818183	7.688449787103343E-4	ENSRNOG00000004554, ENSRNOG00000017560, ENSRNOG00000002381, ENSRNOG00000012471, ENSRNOG00000017819, ENSRNOG00000006306, ENSRNOG00000016058, ENSRNOG00000002052, ENSRNOG00000010797, ENSRNOG00000003172, ENSRNOG00000030210, ENSRNOG00000004610, ENSRNOG00000031162, ENSRNOG00000007477, ENSRNOG00000006060, ENSRNOG00000038478	53	1281	10776	2.539525429720295	0.10484309174669926	0.053872678624435455	0.9078459547567919
GOTERM_CC_FAT	GO:0005578~proteinaceous extracellular matrix	6	6.8181818181818175	0.004038255950826467	ENSRNOG00000004554, ENSRNOG00000004610, ENSRNOG00000012471, ENSRNOG00000006060, ENSRNOG00000002052, ENSRNOG00000016058	53	220	10776	5.545111492281304	0.4416035965188948	0.17653046350656154	4.684685605205097
GOTERM_MF_FAT	GO:0005518~collagen binding	3	3.4090909090909087	0.004257404444726621	ENSRNOG00000004554, ENSRNOG00000004610, ENSRNOG00000012471	52	23	11963	30.00752508361204	0.5300689326678418	0.17204155666993048	5.105546339680378
GOTERM_CC_FAT	GO:0031012~extracellular matrix	6	6.8181818181818175	0.007135758416077855	ENSRNOG00000004554, ENSRNOG00000004610, ENSRNOG00000012471, ENSRNOG00000006060, ENSRNOG00000002052, ENSRNOG00000016058	53	252	10776	4.840970350404312	0.6434329284622624	0.227256592686236	8.140875800457225
GOTERM_BP_FAT	GO:0043062~extracellular structure organization	4	4.545454545454546	0.02033023314460973	ENSRNOG00000004554, ENSRNOG00000020151, ENSRNOG00000002052, ENSRNOG00000016058	52	138	12092	6.740245261984392	0.9999999969094254	0.31901425010069295	27.57175197215691
GOTERM_BP_FAT	GO:0030198~extracellular matrix organization	3	3.4090909090909087	0.05305444322330103	ENSRNOG00000004554, ENSRNOG00000002052, ENSRNOG00000016058	52	88	12092	7.927447552447553	1.0	0.514369012711609	57.51970905903689
SP_PIR_KEYWORDS	extracellular matrix	3	3.4090909090909087	0.08174687419016477	ENSRNOG00000004554, ENSRNOG00000004610, ENSRNOG00000002052	49	89	8979	6.17679431323091	0.9999908190315783	0.7653821440384296	63.25349579169548
Annotation Cluster 5	Enrichment Score: 2.1961603130884
Category	Term	Count	%	PValue	Genes	List Total	Pop Hits	Pop Total	Fold Enrichment	Bonferroni	Benjamini	FDR
GOTERM_BP_FAT	GO:0035107~appendage morphogenesis	5	5.681818181818182	6.735181961312264E-4	ENSRNOG00000016374, ENSRNOG00000003720, ENSRNOG00000016042, ENSRNOG00000011423, ENSRNOG00000011692	52	95	12092	12.238866396761134	0.47415712956491074	0.048240141863482466	1.0525293501076671
GOTERM_BP_FAT	GO:0035108~limb morphogenesis	5	5.681818181818182	6.735181961312264E-4	ENSRNOG00000016374, ENSRNOG00000003720, ENSRNOG00000016042, ENSRNOG00000011423, ENSRNOG00000011692	52	95	12092	12.238866396761134	0.47415712956491074	0.048240141863482466	1.0525293501076671
GOTERM_BP_FAT	GO:0060173~limb development	5	5.681818181818182	7.865981575495176E-4	ENSRNOG00000016374, ENSRNOG00000003720, ENSRNOG00000016042, ENSRNOG00000011423, ENSRNOG00000011692	52	99	12092	11.744366744366744	0.527968677585562	0.05220982743471314	1.228222925616973
GOTERM_BP_FAT	GO:0048736~appendage development	5	5.681818181818182	7.865981575495176E-4	ENSRNOG00000016374, ENSRNOG00000003720, ENSRNOG00000016042, ENSRNOG00000011423, ENSRNOG00000011692	52	99	12092	11.744366744366744	0.527968677585562	0.05220982743471314	1.228222925616973
GOTERM_BP_FAT	GO:0048598~embryonic morphogenesis	7	7.954545454545454	0.0022345822214229396	ENSRNOG00000013028, ENSRNOG00000016374, ENSRNOG00000003720, ENSRNOG00000016042, ENSRNOG00000008756, ENSRNOG00000010576, ENSRNOG00000011692	52	322	12092	5.055183946488294	0.8816580335695241	0.09663397813176189	3.4523079047617644
GOTERM_BP_FAT	GO:0001568~blood vessel development	5	5.681818181818182	0.015855325540237043	ENSRNOG00000000805, ENSRNOG00000016374, ENSRNOG00000003720, ENSRNOG00000010681, ENSRNOG00000016042	52	230	12092	5.055183946488294	0.9999997610895445	0.29286009725224293	22.1978329850121
GOTERM_BP_FAT	GO:0001944~vasculature development	5	5.681818181818182	0.0175101336690294	ENSRNOG00000000805, ENSRNOG00000016374, ENSRNOG00000003720, ENSRNOG00000010681, ENSRNOG00000016042	52	237	12092	4.905874716001299	0.9999999520279834	0.30132317196914016	24.227167041970976
GOTERM_BP_FAT	GO:0043009~chordate embryonic development	6	6.8181818181818175	0.020617461494367828	ENSRNOG00000000805, ENSRNOG00000016374, ENSRNOG00000003720, ENSRNOG00000010681, ENSRNOG00000016042, ENSRNOG00000020151	52	376	12092	3.710720130932897	0.9999999976635943	0.31764474004398413	27.904529390559162
GOTERM_BP_FAT	GO:0009792~embryonic development ending in birth or egg hatching	6	6.8181818181818175	0.021690595674031424	ENSRNOG00000000805, ENSRNOG00000016374, ENSRNOG00000003720, ENSRNOG00000010681, ENSRNOG00000016042, ENSRNOG00000020151	52	381	12092	3.662023016353725	0.9999999991790403	0.3261362255065675	29.13521892279187
GOTERM_BP_FAT	GO:0001501~skeletal system development	5	5.681818181818182	0.024889222900987207	ENSRNOG00000016374, ENSRNOG00000008816, ENSRNOG00000002381, ENSRNOG00000003720, ENSRNOG00000011423	52	264	12092	4.404137529137529	0.9999999999639028	0.35935137881912116	32.68778838194532
GOTERM_BP_FAT	GO:0030326~embryonic limb morphogenesis	3	3.4090909090909087	0.04779102852858154	ENSRNOG00000003720, ENSRNOG00000016042, ENSRNOG00000011692	52	83	12092	8.405004633920298	1.0	0.48696002170330877	53.656038933423034
GOTERM_BP_FAT	GO:0035113~embryonic appendage morphogenesis	3	3.4090909090909087	0.04779102852858154	ENSRNOG00000003720, ENSRNOG00000016042, ENSRNOG00000011692	52	83	12092	8.405004633920298	1.0	0.48696002170330877	53.656038933423034
Annotation Cluster 6	Enrichment Score: 1.9229734442916966
Category	Term	Count	%	PValue	Genes	List Total	Pop Hits	Pop Total	Fold Enrichment	Bonferroni	Benjamini	FDR
GOTERM_BP_FAT	GO:0010033~response to organic substance	11	2014-05-12	0.004784598258655804	ENSRNOG00000000805, ENSRNOG00000004554, ENSRNOG00000017560, ENSRNOG00000016042, ENSRNOG00000003172, ENSRNOG00000023085, ENSRNOG00000017819, ENSRNOG00000020151, ENSRNOG00000006306, ENSRNOG00000038478, ENSRNOG00000000321	52	928	12092	2.756382625994695	0.9896984546449722	0.15588077445739734	7.255502009182524
GOTERM_BP_FAT	GO:0009611~response to wounding	7	7.954545454545454	0.0085089106165014	ENSRNOG00000000805, ENSRNOG00000004554, ENSRNOG00000017560, ENSRNOG00000020129, ENSRNOG00000017819, ENSRNOG00000006306, ENSRNOG00000000321	52	424	12092	3.839078374455733	0.999711908793164	0.20778380850599265	12.558751908533416
GOTERM_CC_FAT	GO:0045121~membrane raft	4	4.545454545454546	0.04181770818761844	ENSRNOG00000000805, ENSRNOG00000023085, ENSRNOG00000017819, ENSRNOG00000000321	53	160	10776	5.083018867924529	0.9978692513780066	0.5364820821038176	39.7405275238614
Annotation Cluster 7	Enrichment Score: 1.8968710443977943
Category	Term	Count	%	PValue	Genes	List Total	Pop Hits	Pop Total	Fold Enrichment	Bonferroni	Benjamini	FDR
GOTERM_BP_FAT	GO:0030900~forebrain development	9	10.227272727272728	4.5005324663756954E-7	ENSRNOG00000013028, ENSRNOG00000010681, ENSRNOG00000016042, ENSRNOG00000002266, ENSRNOG00000011423, ENSRNOG00000008756, ENSRNOG00000020151, ENSRNOG00000005429, ENSRNOG00000011692	52	168	12092	12.457417582417582	4.292587360333888E-4	4.292587360333888E-4	7.068002192855971E-4
INTERPRO	IPR003654:Paired-like homeodomain protein, OAR	3	3.4090909090909087	6.666427013194125E-4	ENSRNOG00000003720, ENSRNOG00000010681, ENSRNOG00000011423	46	9	10240	74.20289855072464	0.07752099835473247	0.07752099835473247	0.7637345111213167
INTERPRO	IPR017970:Homeobox, conserved site	5	5.681818181818182	7.741582051096008E-4	ENSRNOG00000003720, ENSRNOG00000010681, ENSRNOG00000002266, ENSRNOG00000011423, ENSRNOG00000008756	46	95	10240	11.7162471395881	0.08945268977739784	0.04577397319995402	0.8864089641853701
UP_SEQ_FEATURE	short sequence motif:OAR	3	3.4090909090909087	0.0010757866198991706	ENSRNOG00000003720, ENSRNOG00000010681, ENSRNOG00000011423	42	9	7317	58.07142857142857	0.16272301679570556	0.16272301679570556	1.2980296742372333
INTERPRO	IPR012287:Homeodomain-related	5	5.681818181818182	0.0014783540593304358	ENSRNOG00000003720, ENSRNOG00000010681, ENSRNOG00000002266, ENSRNOG00000011423, ENSRNOG00000008756	46	113	10240	9.84994228549442	0.16390513399181195	0.057925636536900416	1.6864744421852929
INTERPRO	IPR001356:Homeobox	5	5.681818181818182	0.0016283641956071843	ENSRNOG00000003720, ENSRNOG00000010681, ENSRNOG00000002266, ENSRNOG00000011423, ENSRNOG00000008756	46	116	10240	9.5952023988006	0.17896756368699818	0.04810273554539801	1.8561433299034924
SMART	SM00389:HOX	5	5.681818181818182	0.0030120582665168327	ENSRNOG00000003720, ENSRNOG00000010681, ENSRNOG00000002266, ENSRNOG00000011423, ENSRNOG00000008756	28	116	5083	7.824815270935962	0.08099609000923746	0.08099609000923746	2.4920047644218513
SP_PIR_KEYWORDS	Homeobox	5	5.681818181818182	0.0038646673058406735	ENSRNOG00000003720, ENSRNOG00000010681, ENSRNOG00000002266, ENSRNOG00000011423, ENSRNOG00000008756	49	121	8979	7.572103221453871	0.40939804668210333	0.2314936868718015	4.443758557984312
UP_SEQ_FEATURE	DNA-binding region:Homeobox	4	4.545454545454546	0.004478646051377875	ENSRNOG00000003720, ENSRNOG00000010681, ENSRNOG00000011423, ENSRNOG00000008756	42	60	7317	11.614285714285714	0.5231896056843167	0.21876461692453752	5.302763179365389
SP_PIR_KEYWORDS	developmental protein	7	7.954545454545454	0.01008235561322054	ENSRNOG00000017560, ENSRNOG00000002381, ENSRNOG00000003720, ENSRNOG00000010681, ENSRNOG00000011423, ENSRNOG00000008756, ENSRNOG00000000321	49	348	8979	3.685960591133005	0.7479580268080612	0.368328973692597	11.215438376492692
GOTERM_MF_FAT	GO:0003700~transcription factor activity	7	7.954545454545454	0.05486405536671849	ENSRNOG00000020482, ENSRNOG00000003720, ENSRNOG00000010681, ENSRNOG00000002266, ENSRNOG00000011423, ENSRNOG00000008756, ENSRNOG00000005429	52	644	11963	2.5006270903010033	0.9999540286140302	0.7599203379709416	49.99670959070258
GOTERM_MF_FAT	GO:0043565~sequence-specific DNA binding	6	6.8181818181818175	0.061660702833921596	ENSRNOG00000003720, ENSRNOG00000010681, ENSRNOG00000002266, ENSRNOG00000011423, ENSRNOG00000008756, ENSRNOG00000005429	52	502	11963	2.749693533558075	0.9999871854565431	0.7139700831849418	54.2385951254729
SP_PIR_KEYWORDS	dna-binding	7	7.954545454545454	0.07673371482632518	ENSRNOG00000003720, ENSRNOG00000010681, ENSRNOG00000002266, ENSRNOG00000011423, ENSRNOG00000016038, ENSRNOG00000008756, ENSRNOG00000038478	49	561	8979	2.286478227654698	0.9999807483109063	0.8362888949881719	60.828193488541736
GOTERM_BP_FAT	GO:0007389~pattern specification process	4	4.545454545454546	0.08503891370233956	ENSRNOG00000010681, ENSRNOG00000016042, ENSRNOG00000002266, ENSRNOG00000008756	52	246	12092	3.7811131957473423	1.0	0.6444075953612607	75.23528081745778
GOTERM_BP_FAT	GO:0006357~regulation of transcription from RNA polymerase II promoter	6	6.8181818181818175	0.10964028756734209	ENSRNOG00000002381, ENSRNOG00000003720, ENSRNOG00000010681, ENSRNOG00000008756, ENSRNOG00000005429, ENSRNOG00000038478	52	604	12092	2.3099847172694856	1.0	0.7201278870715037	83.85890537632432
GOTERM_BP_FAT	GO:0006355~regulation of transcription, DNA-dependent	9	10.227272727272728	0.13926391598543258	ENSRNOG00000020482, ENSRNOG00000002381, ENSRNOG00000003720, ENSRNOG00000010681, ENSRNOG00000002266, ENSRNOG00000011423, ENSRNOG00000008756, ENSRNOG00000005429, ENSRNOG00000038478	52	1224	12092	1.7098416289592762	1.0	0.7817270649470853	90.51270762577691
GOTERM_BP_FAT	GO:0051252~regulation of RNA metabolic process	9	10.227272727272728	0.15362211046350022	ENSRNOG00000020482, ENSRNOG00000002381, ENSRNOG00000003720, ENSRNOG00000010681, ENSRNOG00000002266, ENSRNOG00000011423, ENSRNOG00000008756, ENSRNOG00000005429, ENSRNOG00000038478	52	1254	12092	1.6689363268310637	1.0	0.8028209694272823	92.71537427062263
GOTERM_MF_FAT	GO:0030528~transcription regulator activity	8	9.090909090909092	0.15689600522755132	ENSRNOG00000020482, ENSRNOG00000003720, ENSRNOG00000010681, ENSRNOG00000002266, ENSRNOG00000011423, ENSRNOG00000008756, ENSRNOG00000020151, ENSRNOG00000005429	52	1051	11963	1.751152748298324	0.999999999999924	0.9193235240801457	87.70849092902455
GOTERM_MF_FAT	GO:0003677~DNA binding	9	10.227272727272728	0.21130190029114068	ENSRNOG00000020482, ENSRNOG00000003720, ENSRNOG00000010681, ENSRNOG00000002266, ENSRNOG00000011423, ENSRNOG00000016038, ENSRNOG00000008756, ENSRNOG00000005429, ENSRNOG00000038478	52	1348	11963	1.5359934946359277	1.0	0.950265483403281	94.58292148131515
GOTERM_BP_FAT	GO:0045449~regulation of transcription	9	10.227272727272728	0.3660684736066073	ENSRNOG00000020482, ENSRNOG00000002381, ENSRNOG00000003720, ENSRNOG00000010681, ENSRNOG00000002266, ENSRNOG00000011423, ENSRNOG00000008756, ENSRNOG00000005429, ENSRNOG00000038478	52	1608	12092	1.3015212399540756	1.0	0.9629057941068668	99.92217810632995
SP_PIR_KEYWORDS	nucleus	8	9.090909090909092	0.7371239556860267	ENSRNOG00000003720, ENSRNOG00000010681, ENSRNOG00000002266, ENSRNOG00000011423, ENSRNOG00000016038, ENSRNOG00000008756, ENSRNOG00000038478, ENSRNOG00000021555	49	1537	8979	0.9537795599697262	1.0	0.9990777441002271	99.9999845666286
Annotation Cluster 8	Enrichment Score: 1.8831944303383668
Category	Term	Count	%	PValue	Genes	List Total	Pop Hits	Pop Total	Fold Enrichment	Bonferroni	Benjamini	FDR
GOTERM_BP_FAT	GO:0008284~positive regulation of cell proliferation	7	7.954545454545454	0.005585593862968331	ENSRNOG00000016374, ENSRNOG00000003720, ENSRNOG00000016042, ENSRNOG00000007477, ENSRNOG00000005429, ENSRNOG00000038478, ENSRNOG00000000321	52	388	12092	4.1952815226011095	0.9952213349518406	0.15833566952383138	8.420881276753423
GOTERM_BP_FAT	GO:0014031~mesenchymal cell development	3	3.4090909090909087	0.0167053628642454	ENSRNOG00000016374, ENSRNOG00000016042, ENSRNOG00000007477	52	47	12092	14.842880523731589	0.9999998952336792	0.3003290938149944	23.24652770676248
GOTERM_BP_FAT	GO:0048762~mesenchymal cell differentiation	3	3.4090909090909087	0.017385182577959606	ENSRNOG00000016374, ENSRNOG00000016042, ENSRNOG00000007477	52	48	12092	14.533653846153847	0.9999999458402536	0.3049173498260227	24.075683360117583
GOTERM_BP_FAT	GO:0060485~mesenchyme development	3	3.4090909090909087	0.018076641904574982	ENSRNOG00000016374, ENSRNOG00000016042, ENSRNOG00000007477	52	49	12092	14.237048665620096	0.999999972329182	0.29893941488415976	24.910426521444997
Annotation Cluster 9	Enrichment Score: 1.785737956009803
Category	Term	Count	%	PValue	Genes	List Total	Pop Hits	Pop Total	Fold Enrichment	Bonferroni	Benjamini	FDR
GOTERM_BP_FAT	GO:0042127~regulation of cell proliferation	11	2014-05-12	3.884016821729924E-4	ENSRNOG00000000805, ENSRNOG00000016374, ENSRNOG00000003720, ENSRNOG00000010681, ENSRNOG00000016042, ENSRNOG00000032332, ENSRNOG00000003172, ENSRNOG00000007477, ENSRNOG00000005429, ENSRNOG00000038478, ENSRNOG00000000321	52	665	12092	3.8465008675534995	0.3096849432929256	0.0331303219709308	0.6082407768517317
GOTERM_BP_FAT	GO:0035295~tube development	7	7.954545454545454	5.825112024131471E-4	ENSRNOG00000000805, ENSRNOG00000016374, ENSRNOG00000010681, ENSRNOG00000016042, ENSRNOG00000020151, ENSRNOG00000005429, ENSRNOG00000038478	52	248	12092	6.563585607940446	0.42643132664951133	0.04526659426791846	0.9109183145881827
GOTERM_BP_FAT	GO:0051094~positive regulation of developmental process	4	4.545454545454546	0.1431289840826641	ENSRNOG00000000805, ENSRNOG00000016374, ENSRNOG00000003172, ENSRNOG00000038478	52	311	12092	2.9908483799159042	1.0	0.7845495960197819	91.16012286648902
GOTERM_BP_FAT	GO:0000902~cell morphogenesis	4	4.545454545454546	0.17245468989643636	ENSRNOG00000000805, ENSRNOG00000016374, ENSRNOG00000012471, ENSRNOG00000038478	52	340	12092	2.7357466063348417	1.0	0.8297404933334566	94.88399438193353
GOTERM_BP_FAT	GO:0032989~cellular component morphogenesis	4	4.545454545454546	0.21101932902887052	ENSRNOG00000000805, ENSRNOG00000016374, ENSRNOG00000012471, ENSRNOG00000038478	52	376	12092	2.4738134206219313	1.0	0.8743696424417833	97.58208452454068
Annotation Cluster 10	Enrichment Score: 1.7740249136006667
Category	Term	Count	%	PValue	Genes	List Total	Pop Hits	Pop Total	Fold Enrichment	Bonferroni	Benjamini	FDR
GOTERM_CC_FAT	GO:0044421~extracellular region part	14	15.909090909090908	1.760608406633127E-5	ENSRNOG00000004554, ENSRNOG00000017560, ENSRNOG00000002381, ENSRNOG00000012471, ENSRNOG00000017819, ENSRNOG00000016058, ENSRNOG00000002052, ENSRNOG00000006306, ENSRNOG00000003172, ENSRNOG00000004610, ENSRNOG00000031162, ENSRNOG00000007477, ENSRNOG00000006060, ENSRNOG00000038478	53	693	10776	4.107489994282448	0.002532087269222272	0.002532087269222272	0.020874039344642714
GOTERM_CC_FAT	GO:0005576~extracellular region	16	18.181818181818183	7.688449787103343E-4	ENSRNOG00000004554, ENSRNOG00000017560, ENSRNOG00000002381, ENSRNOG00000012471, ENSRNOG00000017819, ENSRNOG00000006306, ENSRNOG00000016058, ENSRNOG00000002052, ENSRNOG00000010797, ENSRNOG00000003172, ENSRNOG00000030210, ENSRNOG00000004610, ENSRNOG00000031162, ENSRNOG00000007477, ENSRNOG00000006060, ENSRNOG00000038478	53	1281	10776	2.539525429720295	0.10484309174669926	0.053872678624435455	0.9078459547567919
SP_PIR_KEYWORDS	signal	18	20.454545454545457	0.0014904177900177727	ENSRNOG00000004554, ENSRNOG00000017560, ENSRNOG00000002381, ENSRNOG00000012471, ENSRNOG00000020151, ENSRNOG00000017819, ENSRNOG00000007927, ENSRNOG00000006306, ENSRNOG00000002052, ENSRNOG00000000321, ENSRNOG00000010797, ENSRNOG00000036816, ENSRNOG00000001953, ENSRNOG00000008816, ENSRNOG00000030210, ENSRNOG00000004610, ENSRNOG00000007477, ENSRNOG00000021084	49	1517	8979	2.1742967457253175	0.18359769213461252	0.18359769213461252	1.7356663299881947
UP_SEQ_FEATURE	signal peptide	18	20.454545454545457	0.0020080827819384823	ENSRNOG00000004554, ENSRNOG00000017560, ENSRNOG00000002381, ENSRNOG00000012471, ENSRNOG00000020151, ENSRNOG00000017819, ENSRNOG00000007927, ENSRNOG00000006306, ENSRNOG00000002052, ENSRNOG00000000321, ENSRNOG00000010797, ENSRNOG00000036816, ENSRNOG00000001953, ENSRNOG00000008816, ENSRNOG00000030210, ENSRNOG00000004610, ENSRNOG00000007477, ENSRNOG00000021084	42	1516	7317	2.0685073501696194	0.2822735545713634	0.15281262672969642	2.410401227172876
GOTERM_CC_FAT	GO:0005615~extracellular space	8	9.090909090909092	0.008929225551792049	ENSRNOG00000017560, ENSRNOG00000002381, ENSRNOG00000003172, ENSRNOG00000031162, ENSRNOG00000007477, ENSRNOG00000017819, ENSRNOG00000006306, ENSRNOG00000038478	53	492	10776	3.306028531983433	0.7251647687255158	0.2276494131335749	10.089180035842949
SP_PIR_KEYWORDS	Secreted	9	10.227272727272728	0.048037752794704416	ENSRNOG00000004554, ENSRNOG00000017560, ENSRNOG00000002381, ENSRNOG00000004610, ENSRNOG00000030210, ENSRNOG00000007477, ENSRNOG00000006306, ENSRNOG00000002052, ENSRNOG00000010797	49	765	8979	2.1558223289315728	0.9987632478547513	0.8124700369336172	43.89299405156315
SP_PIR_KEYWORDS	glycoprotein	16	18.181818181818183	0.07990179910735816	ENSRNOG00000004554, ENSRNOG00000002381, ENSRNOG00000016362, ENSRNOG00000012471, ENSRNOG00000023085, ENSRNOG00000020151, ENSRNOG00000017819, ENSRNOG00000002052, ENSRNOG00000013770, ENSRNOG00000000321, ENSRNOG00000001953, ENSRNOG00000008816, ENSRNOG00000011598, ENSRNOG00000030210, ENSRNOG00000004610, ENSRNOG00000021084	49	1949	8979	1.5043193264991988	0.9999879371845062	0.8016876266152501	62.377323639263594
SP_PIR_KEYWORDS	disulfide bond	12	13.636363636363635	0.09236510376231592	ENSRNOG00000000805, ENSRNOG00000004554, ENSRNOG00000001953, ENSRNOG00000017560, ENSRNOG00000002381, ENSRNOG00000016362, ENSRNOG00000004610, ENSRNOG00000012471, ENSRNOG00000023085, ENSRNOG00000007477, ENSRNOG00000017819, ENSRNOG00000020151	49	1340	8979	1.6409990862016446	0.9999981123513314	0.7687981841599121	67.94323682064788
UP_SEQ_FEATURE	glycosylation site:N-linked (GlcNAc...)	15	17.045454545454543	0.12231290618161321	ENSRNOG00000004554, ENSRNOG00000002381, ENSRNOG00000016362, ENSRNOG00000012471, ENSRNOG00000023085, ENSRNOG00000017819, ENSRNOG00000020151, ENSRNOG00000002052, ENSRNOG00000013770, ENSRNOG00000000321, ENSRNOG00000001953, ENSRNOG00000008816, ENSRNOG00000011598, ENSRNOG00000030210, ENSRNOG00000021084	42	1831	7317	1.4272060544589218	0.9999999995522325	0.7619123687238527	79.47708752879655
UP_SEQ_FEATURE	disulfide bond	11	2014-05-12	0.16236399856661457	ENSRNOG00000000805, ENSRNOG00000004554, ENSRNOG00000001953, ENSRNOG00000017560, ENSRNOG00000002381, ENSRNOG00000016362, ENSRNOG00000004610, ENSRNOG00000012471, ENSRNOG00000023085, ENSRNOG00000007477, ENSRNOG00000017819	42	1272	7317	1.5065700808625337	0.9999999999997986	0.8391177461406161	88.35818690280011
UP_SEQ_FEATURE	topological domain:Cytoplasmic	11	2014-05-12	0.337363420816639	ENSRNOG00000000805, ENSRNOG00000036816, ENSRNOG00000001953, ENSRNOG00000008816, ENSRNOG00000016362, ENSRNOG00000011598, ENSRNOG00000008855, ENSRNOG00000023085, ENSRNOG00000020151, ENSRNOG00000021084, ENSRNOG00000013770	42	1516	7317	1.2640878251036562	1.0	0.977001938829033	99.32300924816472
SP_PIR_KEYWORDS	membrane	17	19.318181818181817	0.5992235497529922	ENSRNOG00000000805, ENSRNOG00000008602, ENSRNOG00000016362, ENSRNOG00000023085, ENSRNOG00000020151, ENSRNOG00000017819, ENSRNOG00000007927, ENSRNOG00000013770, ENSRNOG00000000321, ENSRNOG00000036816, ENSRNOG00000001953, ENSRNOG00000008816, ENSRNOG00000011598, ENSRNOG00000008855, ENSRNOG00000010576, ENSRNOG00000021084, ENSRNOG00000010238	49	3063	8979	1.0170301225289333	1.0	0.9990006779545295	99.99781992525419
Annotation Cluster 11	Enrichment Score: 1.7301862281513676
Category	Term	Count	%	PValue	Genes	List Total	Pop Hits	Pop Total	Fold Enrichment	Bonferroni	Benjamini	FDR
GOTERM_BP_FAT	GO:0007519~skeletal muscle tissue development	4	4.545454545454546	0.004304781796597817	ENSRNOG00000004554, ENSRNOG00000010681, ENSRNOG00000011423, ENSRNOG00000005429	52	78	12092	11.925049309664695	0.983684286882901	0.14640064304751998	6.5507755726188055
GOTERM_BP_FAT	GO:0060538~skeletal muscle organ development	4	4.545454545454546	0.004304781796597817	ENSRNOG00000004554, ENSRNOG00000010681, ENSRNOG00000011423, ENSRNOG00000005429	52	78	12092	11.925049309664695	0.983684286882901	0.14640064304751998	6.5507755726188055
GOTERM_BP_FAT	GO:0014706~striated muscle tissue development	4	4.545454545454546	0.01772970846753829	ENSRNOG00000004554, ENSRNOG00000010681, ENSRNOG00000011423, ENSRNOG00000005429	52	131	12092	7.100411039342338	0.9999999612400936	0.2992044964203263	24.49268180246653
GOTERM_BP_FAT	GO:0060537~muscle tissue development	4	4.545454545454546	0.02033023314460973	ENSRNOG00000004554, ENSRNOG00000010681, ENSRNOG00000011423, ENSRNOG00000005429	52	138	12092	6.740245261984392	0.9999999969094254	0.31901425010069295	27.57175197215691
GOTERM_BP_FAT	GO:0007517~muscle organ development	4	4.545454545454546	0.034249464652168146	ENSRNOG00000004554, ENSRNOG00000010681, ENSRNOG00000011423, ENSRNOG00000005429	52	169	12092	5.503868912152936	0.9999999999999963	0.4201737660919409	42.14962234967625
GOTERM_MF_FAT	GO:0003700~transcription factor activity	7	7.954545454545454	0.05486405536671849	ENSRNOG00000020482, ENSRNOG00000003720, ENSRNOG00000010681, ENSRNOG00000002266, ENSRNOG00000011423, ENSRNOG00000008756, ENSRNOG00000005429	52	644	11963	2.5006270903010033	0.9999540286140302	0.7599203379709416	49.99670959070258
GOTERM_MF_FAT	GO:0043565~sequence-specific DNA binding	6	6.8181818181818175	0.061660702833921596	ENSRNOG00000003720, ENSRNOG00000010681, ENSRNOG00000002266, ENSRNOG00000011423, ENSRNOG00000008756, ENSRNOG00000005429	52	502	11963	2.749693533558075	0.9999871854565431	0.7139700831849418	54.2385951254729
Annotation Cluster 12	Enrichment Score: 1.5573875494450513
Category	Term	Count	%	PValue	Genes	List Total	Pop Hits	Pop Total	Fold Enrichment	Bonferroni	Benjamini	FDR
GOTERM_BP_FAT	GO:0044057~regulation of system process	6	6.8181818181818175	0.010785581392398613	ENSRNOG00000000805, ENSRNOG00000020482, ENSRNOG00000002266, ENSRNOG00000007477, ENSRNOG00000010576, ENSRNOG00000006306	52	319	12092	4.373764166867615	0.9999678576380657	0.2329973466561276	15.659346359544468
GOTERM_BP_FAT	GO:0050804~regulation of synaptic transmission	4	4.545454545454546	0.032233794842136516	ENSRNOG00000020482, ENSRNOG00000007477, ENSRNOG00000010576, ENSRNOG00000006306	52	165	12092	5.6372960372960375	0.9999999999999734	0.4166241138245932	40.22399716399778
GOTERM_BP_FAT	GO:0051969~regulation of transmission of nerve impulse	4	4.545454545454546	0.037931831777360474	ENSRNOG00000020482, ENSRNOG00000007477, ENSRNOG00000010576, ENSRNOG00000006306	52	176	12092	5.284965034965035	0.9999999999999999	0.433090825097572	45.518373258312906
GOTERM_BP_FAT	GO:0031644~regulation of neurological system process	4	4.545454545454546	0.044698298184963806	ENSRNOG00000020482, ENSRNOG00000007477, ENSRNOG00000010576, ENSRNOG00000006306	52	188	12092	4.947626841243863	1.0	0.47853499945972655	51.23479697498691
Annotation Cluster 13	Enrichment Score: 1.4976180904587455
Category	Term	Count	%	PValue	Genes	List Total	Pop Hits	Pop Total	Fold Enrichment	Bonferroni	Benjamini	FDR
GOTERM_BP_FAT	GO:0010033~response to organic substance	11	2014-05-12	0.004784598258655804	ENSRNOG00000000805, ENSRNOG00000004554, ENSRNOG00000017560, ENSRNOG00000016042, ENSRNOG00000003172, ENSRNOG00000023085, ENSRNOG00000017819, ENSRNOG00000020151, ENSRNOG00000006306, ENSRNOG00000038478, ENSRNOG00000000321	52	928	12092	2.756382625994695	0.9896984546449722	0.15588077445739734	7.255502009182524
GOTERM_BP_FAT	GO:0009725~response to hormone stimulus	8	9.090909090909092	0.005273844952036477	ENSRNOG00000000805, ENSRNOG00000017560, ENSRNOG00000016042, ENSRNOG00000003172, ENSRNOG00000023085, ENSRNOG00000006306, ENSRNOG00000038478, ENSRNOG00000000321	52	510	12092	3.6476621417797888	0.993555717182444	0.1547747036000514	7.968952980386035
GOTERM_BP_FAT	GO:0048545~response to steroid hormone stimulus	6	6.8181818181818175	0.007417746189790497	ENSRNOG00000017560, ENSRNOG00000016042, ENSRNOG00000003172, ENSRNOG00000023085, ENSRNOG00000038478, ENSRNOG00000000321	52	291	12092	4.79460745440127	0.9991772896251985	0.18853093198273452	11.035157003254758
GOTERM_BP_FAT	GO:0009719~response to endogenous stimulus	8	9.090909090909092	0.009781316654732	ENSRNOG00000000805, ENSRNOG00000017560, ENSRNOG00000016042, ENSRNOG00000003172, ENSRNOG00000023085, ENSRNOG00000006306, ENSRNOG00000038478, ENSRNOG00000000321	52	573	12092	3.246610283259498	0.9999153776762156	0.21868070190707445	14.304551355149863
GOTERM_BP_FAT	GO:0051384~response to glucocorticoid stimulus	4	4.545454545454546	0.015328064703218031	ENSRNOG00000017560, ENSRNOG00000003172, ENSRNOG00000023085, ENSRNOG00000038478	52	124	12092	7.5012406947890815	0.9999996017569024	0.2901505690115975	21.540623195196716
GOTERM_BP_FAT	GO:0031960~response to corticosteroid stimulus	4	4.545454545454546	0.01772970846753829	ENSRNOG00000017560, ENSRNOG00000003172, ENSRNOG00000023085, ENSRNOG00000038478	52	131	12092	7.100411039342338	0.9999999612400936	0.2992044964203263	24.49268180246653
GOTERM_BP_FAT	GO:0033189~response to vitamin A	3	3.4090909090909087	0.032395349207303636	ENSRNOG00000016042, ENSRNOG00000003172, ENSRNOG00000023085	52	67	12092	10.412169919632607	0.9999999999999774	0.412858095318565	40.380519515526345
GOTERM_BP_FAT	GO:0033273~response to vitamin	3	3.4090909090909087	0.0821251798871104	ENSRNOG00000016042, ENSRNOG00000003172, ENSRNOG00000023085	52	113	12092	6.173587474472431	1.0	0.6355215828885682	73.96730116775086
GOTERM_BP_FAT	GO:0031667~response to nutrient levels	4	4.545454545454546	0.11575496995858861	ENSRNOG00000016042, ENSRNOG00000003172, ENSRNOG00000023085, ENSRNOG00000006306	52	282	12092	3.2984178941625752	1.0	0.7364890225807003	85.51460588018031
GOTERM_BP_FAT	GO:0009991~response to extracellular stimulus	4	4.545454545454546	0.13440741541772938	ENSRNOG00000016042, ENSRNOG00000003172, ENSRNOG00000023085, ENSRNOG00000006306	52	302	12092	3.079979623025981	1.0	0.7761441066118933	89.63623888082715
GOTERM_BP_FAT	GO:0007584~response to nutrient	3	3.4090909090909087	0.21559895158693773	ENSRNOG00000016042, ENSRNOG00000003172, ENSRNOG00000023085	52	206	12092	3.386482449589246	1.0	0.878281029231865	97.79333654432494
GOTERM_BP_FAT	GO:0043434~response to peptide hormone stimulus	3	3.4090909090909087	0.24053780901621774	ENSRNOG00000000805, ENSRNOG00000023085, ENSRNOG00000006306	52	222	12092	3.1424116424116426	1.0	0.8959442316901359	98.67148851148787
Annotation Cluster 14	Enrichment Score: 1.3570246340270484
Category	Term	Count	%	PValue	Genes	List Total	Pop Hits	Pop Total	Fold Enrichment	Bonferroni	Benjamini	FDR
UP_SEQ_FEATURE	repeat:LRR 11	3	3.4090909090909087	0.01366350366288483	ENSRNOG00000004554, ENSRNOG00000004610, ENSRNOG00000017819	42	32	7317	16.332589285714285	0.8966900814038101	0.43306208155035364	15.379661527065124
UP_SEQ_FEATURE	repeat:LRR 10	3	3.4090909090909087	0.0189611056604591	ENSRNOG00000004554, ENSRNOG00000004610, ENSRNOG00000017819	42	38	7317	13.75375939849624	0.9575158184882284	0.46832596543517124	20.73440866891838
UP_SEQ_FEATURE	repeat:LRR 9	3	3.4090909090909087	0.019915894555450092	ENSRNOG00000004554, ENSRNOG00000004610, ENSRNOG00000017819	42	39	7317	13.401098901098901	0.9638213713922523	0.4249017888327822	21.665756774460355
UP_SEQ_FEATURE	repeat:LRR 8	3	3.4090909090909087	0.02393139872231253	ENSRNOG00000004554, ENSRNOG00000004610, ENSRNOG00000017819	42	43	7317	12.154485049833886	0.981623766913577	0.4350153592791657	25.473800761496257
UP_SEQ_FEATURE	repeat:LRR 7	3	3.4090909090909087	0.03285602897684134	ENSRNOG00000004554, ENSRNOG00000004610, ENSRNOG00000017819	42	51	7317	10.247899159663865	0.9959632090320744	0.4979412589987404	33.33673173720306
UP_SEQ_FEATURE	repeat:LRR 6	3	3.4090909090909087	0.04964646227776966	ENSRNOG00000004554, ENSRNOG00000004610, ENSRNOG00000017819	42	64	7317	8.166294642857142	0.9997755822026239	0.6068467032755017	46.10315901550659
UP_SEQ_FEATURE	repeat:LRR 5	3	3.4090909090909087	0.052456809461929904	ENSRNOG00000004554, ENSRNOG00000004610, ENSRNOG00000017819	42	66	7317	7.918831168831169	0.9998623305861047	0.5889603223378154	48.00623942728153
UP_SEQ_FEATURE	repeat:LRR 4	3	3.4090909090909087	0.06424357153240921	ENSRNOG00000004554, ENSRNOG00000004610, ENSRNOG00000017819	42	74	7317	7.062741312741312	0.9999825471969728	0.6306464396235922	55.335248816039176
UP_SEQ_FEATURE	repeat:LRR 3	3	3.4090909090909087	0.07361473150958525	ENSRNOG00000004554, ENSRNOG00000004610, ENSRNOG00000017819	42	80	7317	6.533035714285714	0.9999966839533062	0.6505499933235416	60.47188311774557
UP_SEQ_FEATURE	repeat:LRR 2	3	3.4090909090909087	0.08506684212576843	ENSRNOG00000004554, ENSRNOG00000004610, ENSRNOG00000017819	42	87	7317	6.007389162561576	0.9999995741608738	0.6764495811951231	66.01153309512718
UP_SEQ_FEATURE	repeat:LRR 1	3	3.4090909090909087	0.08506684212576843	ENSRNOG00000004554, ENSRNOG00000004610, ENSRNOG00000017819	42	87	7317	6.007389162561576	0.9999995741608738	0.6764495811951231	66.01153309512718
SP_PIR_KEYWORDS	leucine-rich repeat	3	3.4090909090909087	0.14371115217790045	ENSRNOG00000004554, ENSRNOG00000004610, ENSRNOG00000017819	49	125	8979	4.397877551020408	0.9999999993139447	0.8276690577696888	83.81808231134933
Annotation Cluster 15	Enrichment Score: 1.237703448507128
Category	Term	Count	%	PValue	Genes	List Total	Pop Hits	Pop Total	Fold Enrichment	Bonferroni	Benjamini	FDR
GOTERM_BP_FAT	GO:0001501~skeletal system development	5	5.681818181818182	0.024889222900987207	ENSRNOG00000016374, ENSRNOG00000008816, ENSRNOG00000002381, ENSRNOG00000003720, ENSRNOG00000011423	52	264	12092	4.404137529137529	0.9999999999639028	0.35935137881912116	32.68778838194532
GOTERM_BP_FAT	GO:0001503~ossification	3	3.4090909090909087	0.08088317219749545	ENSRNOG00000016374, ENSRNOG00000008816, ENSRNOG00000002381	52	112	12092	6.228708791208792	1.0	0.6342403387158084	73.40854778665059
GOTERM_BP_FAT	GO:0060348~bone development	3	3.4090909090909087	0.0961656876842853	ENSRNOG00000016374, ENSRNOG00000008816, ENSRNOG00000002381	52	124	12092	5.625930521091811	1.0	0.6828282442392553	79.56470523837477
Annotation Cluster 16	Enrichment Score: 1.2373039245154482
Category	Term	Count	%	PValue	Genes	List Total	Pop Hits	Pop Total	Fold Enrichment	Bonferroni	Benjamini	FDR
GOTERM_BP_FAT	GO:0009611~response to wounding	7	7.954545454545454	0.0085089106165014	ENSRNOG00000000805, ENSRNOG00000004554, ENSRNOG00000017560, ENSRNOG00000020129, ENSRNOG00000017819, ENSRNOG00000006306, ENSRNOG00000000321	52	424	12092	3.839078374455733	0.999711908793164	0.20778380850599265	12.558751908533416
GOTERM_BP_FAT	GO:0002237~response to molecule of bacterial origin	3	3.4090909090909087	0.10143255643914716	ENSRNOG00000004554, ENSRNOG00000017819, ENSRNOG00000000321	52	128	12092	5.4501201923076925	1.0	0.6989250075422908	81.35683340265834
GOTERM_BP_FAT	GO:0009617~response to bacterium	3	3.4090909090909087	0.2249245672654931	ENSRNOG00000004554, ENSRNOG00000017819, ENSRNOG00000000321	52	212	12092	3.290638606676343	1.0	0.8858574010920783	98.17121780101162
Annotation Cluster 17	Enrichment Score: 1.2141247267995308
Category	Term	Count	%	PValue	Genes	List Total	Pop Hits	Pop Total	Fold Enrichment	Bonferroni	Benjamini	FDR
GOTERM_BP_FAT	GO:0009611~response to wounding	7	7.954545454545454	0.0085089106165014	ENSRNOG00000000805, ENSRNOG00000004554, ENSRNOG00000017560, ENSRNOG00000020129, ENSRNOG00000017819, ENSRNOG00000006306, ENSRNOG00000000321	52	424	12092	3.839078374455733	0.999711908793164	0.20778380850599265	12.558751908533416
GOTERM_BP_FAT	GO:0030182~neuron differentiation	7	7.954545454545454	0.01204051344482641	ENSRNOG00000000805, ENSRNOG00000016042, ENSRNOG00000002266, ENSRNOG00000012471, ENSRNOG00000007477, ENSRNOG00000020151, ENSRNOG00000000321	52	457	12092	3.56185827301801	0.999990425072139	0.2405429352251145	17.324118121614717
GOTERM_BP_FAT	GO:0007267~cell-cell signaling	5	5.681818181818182	0.049940418104465104	ENSRNOG00000000805, ENSRNOG00000016374, ENSRNOG00000008855, ENSRNOG00000007477, ENSRNOG00000000321	52	330	12092	3.523310023310023	1.0	0.4976035862985675	55.271948532060875
GOTERM_BP_FAT	GO:0016477~cell migration	4	4.545454545454546	0.0956757121467981	ENSRNOG00000000805, ENSRNOG00000017560, ENSRNOG00000007477, ENSRNOG00000000321	52	259	12092	3.5913275913275915	1.0	0.6852314378160246	79.39002951696403
GOTERM_BP_FAT	GO:0048870~cell motility	4	4.545454545454546	0.15909106036241827	ENSRNOG00000000805, ENSRNOG00000017560, ENSRNOG00000007477, ENSRNOG00000000321	52	327	12092	2.8445071747824042	1.0	0.8116985320575877	93.4205027819816
GOTERM_BP_FAT	GO:0051674~localization of cell	4	4.545454545454546	0.15909106036241827	ENSRNOG00000000805, ENSRNOG00000017560, ENSRNOG00000007477, ENSRNOG00000000321	52	327	12092	2.8445071747824042	1.0	0.8116985320575877	93.4205027819816
GOTERM_BP_FAT	GO:0006928~cell motion	4	4.545454545454546	0.25589542026864476	ENSRNOG00000000805, ENSRNOG00000017560, ENSRNOG00000007477, ENSRNOG00000000321	52	416	12092	2.2359467455621305	1.0	0.9083371527085781	99.03610679725242
Annotation Cluster 18	Enrichment Score: 1.0951950222180942
Category	Term	Count	%	PValue	Genes	List Total	Pop Hits	Pop Total	Fold Enrichment	Bonferroni	Benjamini	FDR
GOTERM_BP_FAT	GO:0008284~positive regulation of cell proliferation	7	7.954545454545454	0.005585593862968331	ENSRNOG00000016374, ENSRNOG00000003720, ENSRNOG00000016042, ENSRNOG00000007477, ENSRNOG00000005429, ENSRNOG00000038478, ENSRNOG00000000321	52	388	12092	4.1952815226011095	0.9952213349518406	0.15833566952383138	8.420881276753423
GOTERM_BP_FAT	GO:0032101~regulation of response to external stimulus	4	4.545454545454546	0.03028287810363335	ENSRNOG00000003172, ENSRNOG00000007477, ENSRNOG00000038478, ENSRNOG00000000321	52	161	12092	5.777353081700909	0.9999999999998183	0.40777174549362794	38.303215871996656
GOTERM_BP_FAT	GO:0032103~positive regulation of response to external stimulus	3	3.4090909090909087	0.032395349207303636	ENSRNOG00000007477, ENSRNOG00000038478, ENSRNOG00000000321	52	67	12092	10.412169919632607	0.9999999999999774	0.412858095318565	40.380519515526345
GOTERM_BP_FAT	GO:0042325~regulation of phosphorylation	4	4.545454545454546	0.23661683279298484	ENSRNOG00000007477, ENSRNOG00000002403, ENSRNOG00000038478, ENSRNOG00000000321	52	399	12092	2.3312126470021206	1.0	0.8935187295840692	98.55958374515846
GOTERM_BP_FAT	GO:0019220~regulation of phosphate metabolic process	4	4.545454545454546	0.25475435928325885	ENSRNOG00000007477, ENSRNOG00000002403, ENSRNOG00000038478, ENSRNOG00000000321	52	415	12092	2.2413345690454123	1.0	0.909061179862537	99.01262987039637
GOTERM_BP_FAT	GO:0051174~regulation of phosphorus metabolic process	4	4.545454545454546	0.25475435928325885	ENSRNOG00000007477, ENSRNOG00000002403, ENSRNOG00000038478, ENSRNOG00000000321	52	415	12092	2.2413345690454123	1.0	0.909061179862537	99.01262987039637
GOTERM_BP_FAT	GO:0048584~positive regulation of response to stimulus	3	3.4090909090909087	0.25621042128233307	ENSRNOG00000007477, ENSRNOG00000038478, ENSRNOG00000000321	52	232	12092	3.0069628647214857	1.0	0.9067947854700276	99.0424951645138
Annotation Cluster 19	Enrichment Score: 1.051043440370534
Category	Term	Count	%	PValue	Genes	List Total	Pop Hits	Pop Total	Fold Enrichment	Bonferroni	Benjamini	FDR
GOTERM_BP_FAT	GO:0019748~secondary metabolic process	4	4.545454545454546	0.006615770043548094	ENSRNOG00000013028, ENSRNOG00000016421, ENSRNOG00000016042, ENSRNOG00000029318	52	91	12092	10.221470836855453	0.9982222641071586	0.17460346066313848	9.899546562194661
KEGG_PATHWAY	rno00350:Tyrosine metabolism	3	3.4090909090909087	0.01065179020970563	ENSRNOG00000013028, ENSRNOG00000016421, ENSRNOG00000029318	27	34	5590	18.26797385620915	0.3757427722179565	0.1453508602915159	9.533450778896269
GOTERM_MF_FAT	GO:0042803~protein homodimerization activity	4	4.545454545454546	0.153466159487414	ENSRNOG00000013028, ENSRNOG00000016421, ENSRNOG00000029318, ENSRNOG00000005429	52	318	11963	2.893807450411224	0.999999999999844	0.9314935609882554	87.08001116327486
GOTERM_MF_FAT	GO:0046982~protein heterodimerization activity	3	3.4090909090909087	0.25220611894356454	ENSRNOG00000016421, ENSRNOG00000029318, ENSRNOG00000005429	52	227	11963	3.0404100304981365	1.0	0.9675939196602077	97.1837239865019
GOTERM_MF_FAT	GO:0046983~protein dimerization activity	4	4.545454545454546	0.3925189292007437	ENSRNOG00000013028, ENSRNOG00000016421, ENSRNOG00000029318, ENSRNOG00000005429	52	528	11963	1.7428613053613053	1.0	0.9878587099109497	99.78064202253888
GOTERM_MF_FAT	GO:0042802~identical protein binding	4	4.545454545454546	0.46143178063020907	ENSRNOG00000013028, ENSRNOG00000016421, ENSRNOG00000029318, ENSRNOG00000005429	52	588	11963	1.565018315018315	1.0	0.993118082723444	99.9500131865309
Annotation Cluster 20	Enrichment Score: 1.038616462168193
Category	Term	Count	%	PValue	Genes	List Total	Pop Hits	Pop Total	Fold Enrichment	Bonferroni	Benjamini	FDR
GOTERM_BP_FAT	GO:0002053~positive regulation of mesenchymal cell proliferation	4	4.545454545454546	8.910741797803762E-5	ENSRNOG00000016374, ENSRNOG00000003720, ENSRNOG00000005429, ENSRNOG00000038478	52	21	12092	44.2930402930403	0.08149898054899896	0.014068806947083456	0.13985035237580323
GOTERM_BP_FAT	GO:0010464~regulation of mesenchymal cell proliferation	4	4.545454545454546	1.028705025394722E-4	ENSRNOG00000016374, ENSRNOG00000003720, ENSRNOG00000005429, ENSRNOG00000038478	52	22	12092	42.27972027972028	0.09348119786905729	0.013922671592463742	0.16143460196860193
GOTERM_BP_FAT	GO:0008284~positive regulation of cell proliferation	7	7.954545454545454	0.005585593862968331	ENSRNOG00000016374, ENSRNOG00000003720, ENSRNOG00000016042, ENSRNOG00000007477, ENSRNOG00000005429, ENSRNOG00000038478, ENSRNOG00000000321	52	388	12092	4.1952815226011095	0.9952213349518406	0.15833566952383138	8.420881276753423
GOTERM_BP_FAT	GO:0006357~regulation of transcription from RNA polymerase II promoter	6	6.8181818181818175	0.10964028756734209	ENSRNOG00000002381, ENSRNOG00000003720, ENSRNOG00000010681, ENSRNOG00000008756, ENSRNOG00000005429, ENSRNOG00000038478	52	604	12092	2.3099847172694856	1.0	0.7201278870715037	83.85890537632432
GOTERM_BP_FAT	GO:0000122~negative regulation of transcription from RNA polymerase II promoter	3	3.4090909090909087	0.2656294912241981	ENSRNOG00000003720, ENSRNOG00000005429, ENSRNOG00000038478	52	238	12092	2.931157078215902	1.0	0.9123330769306421	99.21617930382453
GOTERM_BP_FAT	GO:0010605~negative regulation of macromolecule metabolic process	5	5.681818181818182	0.2865603177535885	ENSRNOG00000001953, ENSRNOG00000003720, ENSRNOG00000005429, ENSRNOG00000002403, ENSRNOG00000038478	52	643	12092	1.8082306495992344	1.0	0.9239984201005161	99.50226800635734
GOTERM_BP_FAT	GO:0010558~negative regulation of macromolecule biosynthetic process	4	4.545454545454546	0.33003871832252	ENSRNOG00000001953, ENSRNOG00000003720, ENSRNOG00000005429, ENSRNOG00000038478	52	480	12092	1.937820512820513	1.0	0.9494726285796131	99.81458961409906
GOTERM_BP_FAT	GO:0031327~negative regulation of cellular biosynthetic process	4	4.545454545454546	0.3428801727935551	ENSRNOG00000001953, ENSRNOG00000003720, ENSRNOG00000005429, ENSRNOG00000038478	52	491	12092	1.894407018643271	1.0	0.9551855580794296	99.86318536055244
GOTERM_BP_FAT	GO:0009890~negative regulation of biosynthetic process	4	4.545454545454546	0.35454670985775494	ENSRNOG00000001953, ENSRNOG00000003720, ENSRNOG00000005429, ENSRNOG00000038478	52	501	12092	1.8565945033010904	1.0	0.959756079115135	99.8967351288234
GOTERM_BP_FAT	GO:0045892~negative regulation of transcription, DNA-dependent	3	3.4090909090909087	0.3970412035707148	ENSRNOG00000003720, ENSRNOG00000005429, ENSRNOG00000038478	52	323	12092	2.159799952369612	1.0	0.9734528394555153	99.96456381777982
GOTERM_BP_FAT	GO:0051253~negative regulation of RNA metabolic process	3	3.4090909090909087	0.4030186609907188	ENSRNOG00000003720, ENSRNOG00000005429, ENSRNOG00000038478	52	327	12092	2.1333803810868033	1.0	0.9745917744611272	99.96969642508283
GOTERM_BP_FAT	GO:0016481~negative regulation of transcription	3	3.4090909090909087	0.516127068399532	ENSRNOG00000003720, ENSRNOG00000005429, ENSRNOG00000038478	52	407	12092	1.7140427140427141	1.0	0.9921161370076115	99.99888121149388
GOTERM_BP_FAT	GO:0010629~negative regulation of gene expression	3	3.4090909090909087	0.559914479951855	ENSRNOG00000003720, ENSRNOG00000005429, ENSRNOG00000038478	52	441	12092	1.5818942961800104	1.0	0.9942093656400566	99.99974776934026
GOTERM_BP_FAT	GO:0045934~negative regulation of nucleobase, nucleoside, nucleotide and nucleic acid metabolic process	3	3.4090909090909087	0.5722645121400868	ENSRNOG00000003720, ENSRNOG00000005429, ENSRNOG00000038478	52	451	12092	1.5468190346239126	1.0	0.9948095772463013	99.99983869139251
GOTERM_BP_FAT	GO:0051172~negative regulation of nitrogen compound metabolic process	3	3.4090909090909087	0.5807642533223777	ENSRNOG00000003720, ENSRNOG00000005429, ENSRNOG00000038478	52	458	12092	1.5231776956667789	1.0	0.9950888032352488	99.99988230484519
Annotation Cluster 21	Enrichment Score: 0.9744910233337585
Category	Term	Count	%	PValue	Genes	List Total	Pop Hits	Pop Total	Fold Enrichment	Bonferroni	Benjamini	FDR
GOTERM_CC_FAT	GO:0005913~cell-cell adherens junction	3	3.4090909090909087	0.013656228112749032	ENSRNOG00000000805, ENSRNOG00000020129, ENSRNOG00000020151	53	37	10776	16.485466598674147	0.8619373656353027	0.28108199691686697	15.044415193379246
GOTERM_CC_FAT	GO:0005911~cell-cell junction	4	4.545454545454546	0.046493923205694586	ENSRNOG00000000805, ENSRNOG00000008855, ENSRNOG00000020129, ENSRNOG00000020151	53	167	10776	4.869958196813919	0.99894663474756	0.5331520639440264	43.136649248123014
GOTERM_CC_FAT	GO:0005794~Golgi apparatus	7	7.954545454545454	0.10040608080367114	ENSRNOG00000000805, ENSRNOG00000001953, ENSRNOG00000008602, ENSRNOG00000016769, ENSRNOG00000008855, ENSRNOG00000011208, ENSRNOG00000020151	53	667	10776	2.1338010240162935	0.999999758622043	0.7190958638852005	71.48217391823667
GOTERM_CC_FAT	GO:0005912~adherens junction	3	3.4090909090909087	0.11709118232395829	ENSRNOG00000000805, ENSRNOG00000020129, ENSRNOG00000020151	53	122	10776	4.999690689761831	0.9999999837114284	0.7482821132898254	77.1593265777715
GOTERM_CC_FAT	GO:0070161~anchoring junction	3	3.4090909090909087	0.12827822460818522	ENSRNOG00000000805, ENSRNOG00000020129, ENSRNOG00000020151	53	129	10776	4.728389644580957	0.9999999974033296	0.7323126865943799	80.36441955276928
GOTERM_CC_FAT	GO:0030054~cell junction	4	4.545454545454546	0.35468979580996757	ENSRNOG00000000805, ENSRNOG00000008855, ENSRNOG00000020129, ENSRNOG00000020151	53	438	10776	1.8568105453605583	1.0	0.9431345373355997	99.44489978025736
SP_PIR_KEYWORDS	cell junction	3	3.4090909090909087	0.44417083490275394	ENSRNOG00000000805, ENSRNOG00000008855, ENSRNOG00000020151	49	280	8979	1.963338192419825	1.0	0.9951306827815819	99.89863969541571
Annotation Cluster 22	Enrichment Score: 0.8732633865709488
Category	Term	Count	%	PValue	Genes	List Total	Pop Hits	Pop Total	Fold Enrichment	Bonferroni	Benjamini	FDR
GOTERM_CC_FAT	GO:0031226~intrinsic to plasma membrane	6	6.8181818181818175	0.03629128152891417	ENSRNOG00000000805, ENSRNOG00000008816, ENSRNOG00000010576, ENSRNOG00000029342, ENSRNOG00000013770, ENSRNOG00000000321	53	382	10776	3.1935197075965625	0.9951225427889598	0.5325427239716352	35.48797965849138
GOTERM_CC_FAT	GO:0005887~integral to plasma membrane	5	5.681818181818182	0.09283302299983116	ENSRNOG00000000805, ENSRNOG00000008816, ENSRNOG00000010576, ENSRNOG00000029342, ENSRNOG00000013770	53	357	10776	2.84762961788489	0.9999991928365644	0.7206894067198183	68.50181827534854
GOTERM_MF_FAT	GO:0022803~passive transmembrane transporter activity	4	4.545454545454546	0.1967138609523745	ENSRNOG00000000805, ENSRNOG00000008855, ENSRNOG00000010576, ENSRNOG00000029342	52	359	11963	2.5633169059352903	1.0	0.9493275176055237	93.21530002483932
GOTERM_MF_FAT	GO:0015267~channel activity	4	4.545454545454546	0.1967138609523745	ENSRNOG00000000805, ENSRNOG00000008855, ENSRNOG00000010576, ENSRNOG00000029342	52	359	11963	2.5633169059352903	1.0	0.9493275176055237	93.21530002483932
GOTERM_CC_FAT	GO:0044459~plasma membrane part	9	10.227272727272728	0.3299957485899901	ENSRNOG00000000805, ENSRNOG00000008816, ENSRNOG00000008855, ENSRNOG00000020129, ENSRNOG00000020151, ENSRNOG00000010576, ENSRNOG00000029342, ENSRNOG00000013770, ENSRNOG00000000321	53	1358	10776	1.3474865923805819	1.0	0.9358215872058477	99.13353274180623
Annotation Cluster 23	Enrichment Score: 0.870027511757289
Category	Term	Count	%	PValue	Genes	List Total	Pop Hits	Pop Total	Fold Enrichment	Bonferroni	Benjamini	FDR
GOTERM_CC_FAT	GO:0042470~melanosome	3	3.4090909090909087	0.048291528621627486	ENSRNOG00000008816, ENSRNOG00000016421, ENSRNOG00000029318	53	73	10776	8.355647454122513	0.9991972752524915	0.5097059021821048	44.39484624490129
GOTERM_CC_FAT	GO:0048770~pigment granule	3	3.4090909090909087	0.048291528621627486	ENSRNOG00000008816, ENSRNOG00000016421, ENSRNOG00000029318	53	73	10776	8.355647454122513	0.9991972752524915	0.5097059021821048	44.39484624490129
GOTERM_CC_FAT	GO:0031988~membrane-bounded vesicle	6	6.8181818181818175	0.11979065050877923	ENSRNOG00000000805, ENSRNOG00000008816, ENSRNOG00000002381, ENSRNOG00000016421, ENSRNOG00000012471, ENSRNOG00000029318	53	543	10776	2.2466381736682997	0.9999999895195307	0.7308296650742532	77.97376969684792
GOTERM_CC_FAT	GO:0031982~vesicle	6	6.8181818181818175	0.18687553399557266	ENSRNOG00000000805, ENSRNOG00000008816, ENSRNOG00000002381, ENSRNOG00000016421, ENSRNOG00000012471, ENSRNOG00000029318	53	631	10776	1.933319379242293	0.9999999999998845	0.8266287085621812	91.39588229996608
GOTERM_CC_FAT	GO:0044433~cytoplasmic vesicle part	3	3.4090909090909087	0.19959572067097314	ENSRNOG00000000805, ENSRNOG00000012471, ENSRNOG00000029318	53	171	10776	3.5670307845084412	0.9999999999999881	0.8315483709561244	92.86305935753646
GOTERM_CC_FAT	GO:0016023~cytoplasmic membrane-bounded vesicle	5	5.681818181818182	0.24144205208118263	ENSRNOG00000000805, ENSRNOG00000008816, ENSRNOG00000016421, ENSRNOG00000012471, ENSRNOG00000029318	53	520	10776	1.9550072568940495	1.0	0.8768480899636455	96.22434208319787
GOTERM_CC_FAT	GO:0031410~cytoplasmic vesicle	5	5.681818181818182	0.3229430947115264	ENSRNOG00000000805, ENSRNOG00000008816, ENSRNOG00000016421, ENSRNOG00000012471, ENSRNOG00000029318	53	595	10776	1.708577770730934	1.0	0.9396744573800218	99.01898759085543
Annotation Cluster 24	Enrichment Score: 0.7884598092992899
Category	Term	Count	%	PValue	Genes	List Total	Pop Hits	Pop Total	Fold Enrichment	Bonferroni	Benjamini	FDR
GOTERM_BP_FAT	GO:0001934~positive regulation of protein amino acid phosphorylation	3	3.4090909090909087	0.060751594378269096	ENSRNOG00000002403, ENSRNOG00000038478, ENSRNOG00000000321	52	95	12092	7.34331983805668	1.0	0.5542527043201868	62.630189520785784
GOTERM_BP_FAT	GO:0042327~positive regulation of phosphorylation	3	3.4090909090909087	0.07236207677656493	ENSRNOG00000002403, ENSRNOG00000038478, ENSRNOG00000000321	52	105	12092	6.643956043956044	1.0	0.6104938983033887	69.26142999807585
GOTERM_BP_FAT	GO:0051247~positive regulation of protein metabolic process	4	4.545454545454546	0.07495486158823543	ENSRNOG00000000805, ENSRNOG00000002403, ENSRNOG00000038478, ENSRNOG00000000321	52	233	12092	3.9920765929349624	1.0	0.6191343334347275	70.58334423294882
GOTERM_BP_FAT	GO:0045937~positive regulation of phosphate metabolic process	3	3.4090909090909087	0.07597619349479626	ENSRNOG00000002403, ENSRNOG00000038478, ENSRNOG00000000321	52	108	12092	6.45940170940171	1.0	0.619566585305957	71.08929641659847
GOTERM_BP_FAT	GO:0010562~positive regulation of phosphorus metabolic process	3	3.4090909090909087	0.07597619349479626	ENSRNOG00000002403, ENSRNOG00000038478, ENSRNOG00000000321	52	108	12092	6.45940170940171	1.0	0.619566585305957	71.08929641659847
GOTERM_BP_FAT	GO:0001932~regulation of protein amino acid phosphorylation	3	3.4090909090909087	0.16228840002664216	ENSRNOG00000002403, ENSRNOG00000038478, ENSRNOG00000000321	52	171	12092	4.079622132253712	1.0	0.8153616931057798	93.80259401463766
GOTERM_BP_FAT	GO:0031401~positive regulation of protein modification process	3	3.4090909090909087	0.17275671511426716	ENSRNOG00000002403, ENSRNOG00000038478, ENSRNOG00000000321	52	178	12092	3.919187554019015	1.0	0.8273732992138481	94.91323938373458
GOTERM_BP_FAT	GO:0042325~regulation of phosphorylation	4	4.545454545454546	0.23661683279298484	ENSRNOG00000007477, ENSRNOG00000002403, ENSRNOG00000038478, ENSRNOG00000000321	52	399	12092	2.3312126470021206	1.0	0.8935187295840692	98.55958374515846
GOTERM_BP_FAT	GO:0032270~positive regulation of cellular protein metabolic process	3	3.4090909090909087	0.24053780901621774	ENSRNOG00000002403, ENSRNOG00000038478, ENSRNOG00000000321	52	222	12092	3.1424116424116426	1.0	0.8959442316901359	98.67148851148787
GOTERM_BP_FAT	GO:0019220~regulation of phosphate metabolic process	4	4.545454545454546	0.25475435928325885	ENSRNOG00000007477, ENSRNOG00000002403, ENSRNOG00000038478, ENSRNOG00000000321	52	415	12092	2.2413345690454123	1.0	0.909061179862537	99.01262987039637
GOTERM_BP_FAT	GO:0051174~regulation of phosphorus metabolic process	4	4.545454545454546	0.25475435928325885	ENSRNOG00000007477, ENSRNOG00000002403, ENSRNOG00000038478, ENSRNOG00000000321	52	415	12092	2.2413345690454123	1.0	0.909061179862537	99.01262987039637
GOTERM_BP_FAT	GO:0010604~positive regulation of macromolecule metabolic process	6	6.8181818181818175	0.26685083848980523	ENSRNOG00000000805, ENSRNOG00000002381, ENSRNOG00000010681, ENSRNOG00000002403, ENSRNOG00000038478, ENSRNOG00000000321	52	825	12092	1.6911888111888114	1.0	0.9117228476246914	99.23640354443307
GOTERM_BP_FAT	GO:0031399~regulation of protein modification process	3	3.4090909090909087	0.32980320173731403	ENSRNOG00000002403, ENSRNOG00000038478, ENSRNOG00000000321	52	279	12092	2.500413564929694	1.0	0.9505159898367284	99.813563341068
GOTERM_BP_FAT	GO:0032268~regulation of cellular protein metabolic process	3	3.4090909090909087	0.5279842978426837	ENSRNOG00000002403, ENSRNOG00000038478, ENSRNOG00000000321	52	416	12092	1.6769600591715978	1.0	0.9928409025588494	99.99924224304434
Annotation Cluster 25	Enrichment Score: 0.7718477543259091
Category	Term	Count	%	PValue	Genes	List Total	Pop Hits	Pop Total	Fold Enrichment	Bonferroni	Benjamini	FDR
SP_PIR_KEYWORDS	cleavage on pair of basic residues	4	4.545454545454546	0.05777204977746226	ENSRNOG00000002381, ENSRNOG00000007477, ENSRNOG00000020151, ENSRNOG00000006306	49	165	8979	4.442300556586271	0.9996943575396895	0.8018277969517379	50.27013861856402
GOTERM_BP_FAT	GO:0051050~positive regulation of transport	3	3.4090909090909087	0.25621042128233307	ENSRNOG00000007477, ENSRNOG00000020151, ENSRNOG00000006306	52	232	12092	3.0069628647214857	1.0	0.9067947854700276	99.0424951645138
GOTERM_BP_FAT	GO:0060341~regulation of cellular localization	3	3.4090909090909087	0.3266947607460362	ENSRNOG00000007477, ENSRNOG00000020151, ENSRNOG00000006306	52	277	12092	2.518467092474313	1.0	0.9499597601835748	99.79951009144847
Annotation Cluster 26	Enrichment Score: 0.7577884155585045
Category	Term	Count	%	PValue	Genes	List Total	Pop Hits	Pop Total	Fold Enrichment	Bonferroni	Benjamini	FDR
GOTERM_BP_FAT	GO:0030334~regulation of cell migration	3	3.4090909090909087	0.1534162459506926	ENSRNOG00000010681, ENSRNOG00000007477, ENSRNOG00000038478	52	165	12092	4.227972027972028	1.0	0.8056296421631748	92.68749794892472
GOTERM_BP_FAT	GO:0051270~regulation of cell motion	3	3.4090909090909087	0.18485617022814513	ENSRNOG00000010681, ENSRNOG00000007477, ENSRNOG00000038478	52	186	12092	3.750620347394541	1.0	0.843865198189784	95.96404988606538
GOTERM_BP_FAT	GO:0040012~regulation of locomotion	3	3.4090909090909087	0.18790115539964664	ENSRNOG00000010681, ENSRNOG00000007477, ENSRNOG00000038478	52	188	12092	3.710720130932897	1.0	0.8463685839842721	96.19442889170533
Annotation Cluster 27	Enrichment Score: 0.7373358565985026
Category	Term	Count	%	PValue	Genes	List Total	Pop Hits	Pop Total	Fold Enrichment	Bonferroni	Benjamini	FDR
GOTERM_BP_FAT	GO:0030182~neuron differentiation	7	7.954545454545454	0.01204051344482641	ENSRNOG00000000805, ENSRNOG00000016042, ENSRNOG00000002266, ENSRNOG00000012471, ENSRNOG00000007477, ENSRNOG00000020151, ENSRNOG00000000321	52	457	12092	3.56185827301801	0.999990425072139	0.2405429352251145	17.324118121614717
GOTERM_BP_FAT	GO:0031175~neuron projection development	4	4.545454545454546	0.1077142014952362	ENSRNOG00000000805, ENSRNOG00000012471, ENSRNOG00000020151, ENSRNOG00000000321	52	273	12092	3.4071569456184845	1.0	0.7175513464732318	83.30172186323294
GOTERM_BP_FAT	GO:0022610~biological adhesion	5	5.681818181818182	0.13039858376800526	ENSRNOG00000008816, ENSRNOG00000020129, ENSRNOG00000012471, ENSRNOG00000020151, ENSRNOG00000000321	52	463	12092	2.5112144874563884	1.0	0.7725978708045653	88.8562201964252
GOTERM_BP_FAT	GO:0007155~cell adhesion	5	5.681818181818182	0.13039858376800526	ENSRNOG00000008816, ENSRNOG00000020129, ENSRNOG00000012471, ENSRNOG00000020151, ENSRNOG00000000321	52	463	12092	2.5112144874563884	1.0	0.7725978708045653	88.8562201964252
GOTERM_BP_FAT	GO:0048666~neuron development	4	4.545454545454546	0.17978423343383682	ENSRNOG00000000805, ENSRNOG00000012471, ENSRNOG00000020151, ENSRNOG00000000321	52	347	12092	2.680558634449125	1.0	0.837648628475897	95.55110025410546
GOTERM_BP_FAT	GO:0030030~cell projection organization	4	4.545454545454546	0.19469916080231753	ENSRNOG00000000805, ENSRNOG00000012471, ENSRNOG00000020151, ENSRNOG00000000321	52	361	12092	2.5766034519497123	1.0	0.8523283911679923	96.66507979552796
GOTERM_BP_FAT	GO:0051259~protein oligomerization	3	3.4090909090909087	0.22336777607165129	ENSRNOG00000000805, ENSRNOG00000012471, ENSRNOG00000020151	52	211	12092	3.3062340503098797	1.0	0.8861204023097574	98.11267039516444
GOTERM_BP_FAT	GO:0016337~cell-cell adhesion	3	3.4090909090909087	0.23584612775226715	ENSRNOG00000020129, ENSRNOG00000020151, ENSRNOG00000000321	52	219	12092	3.185458377239199	1.0	0.8947049634867135	98.53657491732348
GOTERM_BP_FAT	GO:0006461~protein complex assembly	4	4.545454545454546	0.25475435928325885	ENSRNOG00000000805, ENSRNOG00000018371, ENSRNOG00000012471, ENSRNOG00000020151	52	415	12092	2.2413345690454123	1.0	0.909061179862537	99.01262987039637
GOTERM_BP_FAT	GO:0070271~protein complex biogenesis	4	4.545454545454546	0.25475435928325885	ENSRNOG00000000805, ENSRNOG00000018371, ENSRNOG00000012471, ENSRNOG00000020151	52	415	12092	2.2413345690454123	1.0	0.909061179862537	99.01262987039637
GOTERM_BP_FAT	GO:0065003~macromolecular complex assembly	4	4.545454545454546	0.4043980314747527	ENSRNOG00000000805, ENSRNOG00000018371, ENSRNOG00000012471, ENSRNOG00000020151	52	544	12092	1.709841628959276	1.0	0.9743143863248156	99.97077757408961
GOTERM_BP_FAT	GO:0043933~macromolecular complex subunit organization	4	4.545454545454546	0.4408726016625999	ENSRNOG00000000805, ENSRNOG00000018371, ENSRNOG00000012471, ENSRNOG00000020151	52	576	12092	1.6148504273504274	1.0	0.9820307064574655	99.98916844680049
GOTERM_MF_FAT	GO:0005509~calcium ion binding	4	4.545454545454546	0.5521280323263453	ENSRNOG00000020129, ENSRNOG00000017550, ENSRNOG00000012471, ENSRNOG00000020151	52	672	11963	1.3693910256410258	1.0	0.9979327090458385	99.9948101306625
Annotation Cluster 28	Enrichment Score: 0.47373118527969543
Category	Term	Count	%	PValue	Genes	List Total	Pop Hits	Pop Total	Fold Enrichment	Bonferroni	Benjamini	FDR
SP_PIR_KEYWORDS	nad	3	3.4090909090909087	0.12559562087436746	ENSRNOG00000013028, ENSRNOG00000008602, ENSRNOG00000016042	49	115	8979	4.7803016858917475	0.9999999881729602	0.8097378636876793	79.30995946913575
GOTERM_BP_FAT	GO:0055114~oxidation reduction	4	4.545454545454546	0.48093530916702276	ENSRNOG00000013028, ENSRNOG00000008602, ENSRNOG00000016042, ENSRNOG00000029318	52	612	12092	1.5198592257415788	1.0	0.9888960634995492	99.99663029533977
SP_PIR_KEYWORDS	oxidoreductase	3	3.4090909090909087	0.6276901070411931	ENSRNOG00000013028, ENSRNOG00000008602, ENSRNOG00000016042	49	393	8979	1.3988160149556004	1.0	0.9987917658146247	99.99908198125242
Annotation Cluster 29	Enrichment Score: 0.41232550889419534
Category	Term	Count	%	PValue	Genes	List Total	Pop Hits	Pop Total	Fold Enrichment	Bonferroni	Benjamini	FDR
SP_PIR_KEYWORDS	cell membrane	10	11.363636363636363	0.09384221996480789	ENSRNOG00000000805, ENSRNOG00000008602, ENSRNOG00000016362, ENSRNOG00000008855, ENSRNOG00000023085, ENSRNOG00000017819, ENSRNOG00000020151, ENSRNOG00000010576, ENSRNOG00000013770, ENSRNOG00000000321	49	1033	8979	1.7739099512021652	0.9999984874142607	0.7381985785910442	68.55033985715673
GOTERM_CC_FAT	GO:0005886~plasma membrane	16	18.181818181818183	0.1624251744782859	ENSRNOG00000000805, ENSRNOG00000016374, ENSRNOG00000008602, ENSRNOG00000016362, ENSRNOG00000020129, ENSRNOG00000023085, ENSRNOG00000017819, ENSRNOG00000020151, ENSRNOG00000013770, ENSRNOG00000011692, ENSRNOG00000000321, ENSRNOG00000008816, ENSRNOG00000008855, ENSRNOG00000011208, ENSRNOG00000010576, ENSRNOG00000029342	53	2396	10776	1.3577345890950325	0.99999999999177	0.797132470766474	87.77442986343338
UP_SEQ_FEATURE	topological domain:Extracellular	10	11.363636363636363	0.20630767181996917	ENSRNOG00000000805, ENSRNOG00000036816, ENSRNOG00000001953, ENSRNOG00000008816, ENSRNOG00000016362, ENSRNOG00000011598, ENSRNOG00000008855, ENSRNOG00000020151, ENSRNOG00000021084, ENSRNOG00000013770	42	1181	7317	1.4751421313656705	1.0	0.893821670480703	93.94735024839562
GOTERM_CC_FAT	GO:0044459~plasma membrane part	9	10.227272727272728	0.3299957485899901	ENSRNOG00000000805, ENSRNOG00000008816, ENSRNOG00000008855, ENSRNOG00000020129, ENSRNOG00000020151, ENSRNOG00000010576, ENSRNOG00000029342, ENSRNOG00000013770, ENSRNOG00000000321	53	1358	10776	1.3474865923805819	1.0	0.9358215872058477	99.13353274180623
UP_SEQ_FEATURE	topological domain:Cytoplasmic	11	2014-05-12	0.337363420816639	ENSRNOG00000000805, ENSRNOG00000036816, ENSRNOG00000001953, ENSRNOG00000008816, ENSRNOG00000016362, ENSRNOG00000011598, ENSRNOG00000008855, ENSRNOG00000023085, ENSRNOG00000020151, ENSRNOG00000021084, ENSRNOG00000013770	42	1516	7317	1.2640878251036562	1.0	0.977001938829033	99.32300924816472
SP_PIR_KEYWORDS	transmembrane	14	15.909090909090908	0.586470069565027	ENSRNOG00000000805, ENSRNOG00000008602, ENSRNOG00000016362, ENSRNOG00000023085, ENSRNOG00000020151, ENSRNOG00000013770, ENSRNOG00000036816, ENSRNOG00000001953, ENSRNOG00000008816, ENSRNOG00000011598, ENSRNOG00000008855, ENSRNOG00000010576, ENSRNOG00000021084, ENSRNOG00000029342	49	2478	8979	1.035281909373919	1.0	0.9991448238371727	99.9968509648734
SP_PIR_KEYWORDS	membrane	17	19.318181818181817	0.5992235497529922	ENSRNOG00000000805, ENSRNOG00000008602, ENSRNOG00000016362, ENSRNOG00000023085, ENSRNOG00000020151, ENSRNOG00000017819, ENSRNOG00000007927, ENSRNOG00000013770, ENSRNOG00000000321, ENSRNOG00000036816, ENSRNOG00000001953, ENSRNOG00000008816, ENSRNOG00000011598, ENSRNOG00000008855, ENSRNOG00000010576, ENSRNOG00000021084, ENSRNOG00000010238	49	3063	8979	1.0170301225289333	1.0	0.9990006779545295	99.99781992525419
UP_SEQ_FEATURE	transmembrane region	12	13.636363636363635	0.6598284876758627	ENSRNOG00000000805, ENSRNOG00000036816, ENSRNOG00000001953, ENSRNOG00000008602, ENSRNOG00000008816, ENSRNOG00000016362, ENSRNOG00000011598, ENSRNOG00000008855, ENSRNOG00000023085, ENSRNOG00000020151, ENSRNOG00000021084, ENSRNOG00000013770	42	2097	7317	0.996934396076027	1.0	0.9998630670351493	99.99979317775494
GOTERM_CC_FAT	GO:0031224~intrinsic to membrane	17	19.318181818181817	0.9582336579822412	ENSRNOG00000000805, ENSRNOG00000008602, ENSRNOG00000016362, ENSRNOG00000005158, ENSRNOG00000015035, ENSRNOG00000023085, ENSRNOG00000017819, ENSRNOG00000020151, ENSRNOG00000013770, ENSRNOG00000000321, ENSRNOG00000036816, ENSRNOG00000008816, ENSRNOG00000011598, ENSRNOG00000008855, ENSRNOG00000010576, ENSRNOG00000021084, ENSRNOG00000029342	53	4467	10776	0.7737749787751688	1.0	0.999989161350161	100.0
GOTERM_CC_FAT	GO:0016021~integral to membrane	16	18.181818181818183	0.9679086525370436	ENSRNOG00000000805, ENSRNOG00000008602, ENSRNOG00000016362, ENSRNOG00000005158, ENSRNOG00000015035, ENSRNOG00000023085, ENSRNOG00000017819, ENSRNOG00000020151, ENSRNOG00000013770, ENSRNOG00000036816, ENSRNOG00000008816, ENSRNOG00000011598, ENSRNOG00000008855, ENSRNOG00000010576, ENSRNOG00000021084, ENSRNOG00000029342	53	4336	10776	0.7502610875165355	1.0	0.999994322684184	100.0
Annotation Cluster 30	Enrichment Score: 0.31336645960198667
Category	Term	Count	%	PValue	Genes	List Total	Pop Hits	Pop Total	Fold Enrichment	Bonferroni	Benjamini	FDR
GOTERM_BP_FAT	GO:0006357~regulation of transcription from RNA polymerase II promoter	6	6.8181818181818175	0.10964028756734209	ENSRNOG00000002381, ENSRNOG00000003720, ENSRNOG00000010681, ENSRNOG00000008756, ENSRNOG00000005429, ENSRNOG00000038478	52	604	12092	2.3099847172694856	1.0	0.7201278870715037	83.85890537632432
GOTERM_BP_FAT	GO:0010604~positive regulation of macromolecule metabolic process	6	6.8181818181818175	0.26685083848980523	ENSRNOG00000000805, ENSRNOG00000002381, ENSRNOG00000010681, ENSRNOG00000002403, ENSRNOG00000038478, ENSRNOG00000000321	52	825	12092	1.6911888111888114	1.0	0.9117228476246914	99.23640354443307
GOTERM_BP_FAT	GO:0045944~positive regulation of transcription from RNA polymerase II promoter	3	3.4090909090909087	0.4849825573408828	ENSRNOG00000002381, ENSRNOG00000010681, ENSRNOG00000038478	52	384	12092	1.8167067307692308	1.0	0.9891289285773393	99.99702009528623
GOTERM_BP_FAT	GO:0010557~positive regulation of macromolecule biosynthetic process	4	4.545454545454546	0.49833909841077784	ENSRNOG00000002381, ENSRNOG00000010681, ENSRNOG00000002403, ENSRNOG00000038478	52	628	12092	1.4811366976972073	1.0	0.9906030150926032	99.9980276525496
GOTERM_BP_FAT	GO:0031328~positive regulation of cellular biosynthetic process	4	4.545454545454546	0.5354160494333947	ENSRNOG00000002381, ENSRNOG00000010681, ENSRNOG00000002403, ENSRNOG00000038478	52	663	12092	1.4029469776076111	1.0	0.9930925997595266	99.99940940716219
GOTERM_BP_FAT	GO:0009891~positive regulation of biosynthetic process	4	4.545454545454546	0.547788957319441	ENSRNOG00000002381, ENSRNOG00000010681, ENSRNOG00000002403, ENSRNOG00000038478	52	675	12092	1.378005698005698	1.0	0.9939972843820043	99.99961347336769
GOTERM_BP_FAT	GO:0045893~positive regulation of transcription, DNA-dependent	3	3.4090909090909087	0.5783480033609605	ENSRNOG00000002381, ENSRNOG00000010681, ENSRNOG00000038478	52	456	12092	1.529858299595142	1.0	0.9950835304549235	99.99987118819975
GOTERM_BP_FAT	GO:0051254~positive regulation of RNA metabolic process	3	3.4090909090909087	0.5831706896928648	ENSRNOG00000002381, ENSRNOG00000010681, ENSRNOG00000038478	52	460	12092	1.5165551839464884	1.0	0.9950942916925143	99.99989247844546
GOTERM_BP_FAT	GO:0045941~positive regulation of transcription	3	3.4090909090909087	0.6652870108141407	ENSRNOG00000002381, ENSRNOG00000010681, ENSRNOG00000038478	52	534	12092	1.3063958513396716	1.0	0.9985938378688081	99.99999657195339
GOTERM_BP_FAT	GO:0010628~positive regulation of gene expression	3	3.4090909090909087	0.6783312009196167	ENSRNOG00000002381, ENSRNOG00000010681, ENSRNOG00000038478	52	547	12092	1.2753480523133174	1.0	0.9988440852891748	99.99999816378404
GOTERM_BP_FAT	GO:0045935~positive regulation of nucleobase, nucleoside, nucleotide and nucleic acid metabolic process	3	3.4090909090909087	0.7342253227381674	ENSRNOG00000002381, ENSRNOG00000010681, ENSRNOG00000038478	52	608	12092	1.1473937246963564	1.0	0.9996109772558793	99.99999990836453
GOTERM_BP_FAT	GO:0051173~positive regulation of nitrogen compound metabolic process	3	3.4090909090909087	0.7491053206667061	ENSRNOG00000002381, ENSRNOG00000010681, ENSRNOG00000038478	52	626	12092	1.1144015728680265	1.0	0.9997091481164474	99.9999999629239
Annotation Cluster 31	Enrichment Score: 0.30260442331338033
Category	Term	Count	%	PValue	Genes	List Total	Pop Hits	Pop Total	Fold Enrichment	Bonferroni	Benjamini	FDR
SP_PIR_KEYWORDS	dna-binding	7	7.954545454545454	0.07673371482632518	ENSRNOG00000003720, ENSRNOG00000010681, ENSRNOG00000002266, ENSRNOG00000011423, ENSRNOG00000016038, ENSRNOG00000008756, ENSRNOG00000038478	49	561	8979	2.286478227654698	0.9999807483109063	0.8362888949881719	60.828193488541736
GOTERM_MF_FAT	GO:0003677~DNA binding	9	10.227272727272728	0.21130190029114068	ENSRNOG00000020482, ENSRNOG00000003720, ENSRNOG00000010681, ENSRNOG00000002266, ENSRNOG00000011423, ENSRNOG00000016038, ENSRNOG00000008756, ENSRNOG00000005429, ENSRNOG00000038478	52	1348	11963	1.5359934946359277	1.0	0.950265483403281	94.58292148131515
GOTERM_CC_FAT	GO:0043233~organelle lumen	6	6.8181818181818175	0.716638562954272	ENSRNOG00000010681, ENSRNOG00000011423, ENSRNOG00000012471, ENSRNOG00000016038, ENSRNOG00000038478, ENSRNOG00000031211	53	1221	10776	0.9991191877984331	1.0	0.9980919553491825	99.99996791895515
SP_PIR_KEYWORDS	nucleus	8	9.090909090909092	0.7371239556860267	ENSRNOG00000003720, ENSRNOG00000010681, ENSRNOG00000002266, ENSRNOG00000011423, ENSRNOG00000016038, ENSRNOG00000008756, ENSRNOG00000038478, ENSRNOG00000021555	49	1537	8979	0.9537795599697262	1.0	0.9990777441002271	99.9999845666286
GOTERM_CC_FAT	GO:0031974~membrane-enclosed lumen	6	6.8181818181818175	0.7397149665315434	ENSRNOG00000010681, ENSRNOG00000011423, ENSRNOG00000012471, ENSRNOG00000016038, ENSRNOG00000038478, ENSRNOG00000031211	53	1255	10776	0.972051416973615	1.0	0.9984362902504298	99.99998828304102
GOTERM_CC_FAT	GO:0070013~intracellular organelle lumen	5	5.681818181818182	0.8348911854799415	ENSRNOG00000010681, ENSRNOG00000011423, ENSRNOG00000016038, ENSRNOG00000038478, ENSRNOG00000031211	53	1178	10776	0.8629913188326874	1.0	0.9996980283539565	99.99999994692628
GOTERM_CC_FAT	GO:0031981~nuclear lumen	4	4.545454545454546	0.83655812218637	ENSRNOG00000010681, ENSRNOG00000011423, ENSRNOG00000016038, ENSRNOG00000038478	53	927	10776	0.8773279599438236	1.0	0.9996306792744899	99.99999995294286
GOTERM_CC_FAT	GO:0005654~nucleoplasm	3	3.4090909090909087	0.8575192643581377	ENSRNOG00000010681, ENSRNOG00000016038, ENSRNOG00000038478	53	695	10776	0.8776435455409257	1.0	0.9995878791422431	99.9999999907563
Annotation Cluster 32	Enrichment Score: 0.25989306481633406
Category	Term	Count	%	PValue	Genes	List Total	Pop Hits	Pop Total	Fold Enrichment	Bonferroni	Benjamini	FDR
GOTERM_MF_FAT	GO:0046872~metal ion binding	15	17.045454545454543	0.3222567370252724	ENSRNOG00000008602, ENSRNOG00000016421, ENSRNOG00000017550, ENSRNOG00000020129, ENSRNOG00000012471, ENSRNOG00000029318, ENSRNOG00000014705, ENSRNOG00000016038, ENSRNOG00000020151, ENSRNOG00000005429, ENSRNOG00000013770, ENSRNOG00000031211, ENSRNOG00000006060, ENSRNOG00000010576, ENSRNOG00000011774	52	2854	11963	1.2091329308393077	1.0	0.9864743272051658	99.1586240497918
GOTERM_MF_FAT	GO:0043169~cation binding	15	17.045454545454543	0.34243733745279753	ENSRNOG00000008602, ENSRNOG00000016421, ENSRNOG00000017550, ENSRNOG00000020129, ENSRNOG00000012471, ENSRNOG00000029318, ENSRNOG00000014705, ENSRNOG00000016038, ENSRNOG00000020151, ENSRNOG00000005429, ENSRNOG00000013770, ENSRNOG00000031211, ENSRNOG00000006060, ENSRNOG00000010576, ENSRNOG00000011774	52	2893	11963	1.1928328325666728	1.0	0.9872824224318992	99.4195840502139
GOTERM_MF_FAT	GO:0043167~ion binding	15	17.045454545454543	0.3687848912732748	ENSRNOG00000008602, ENSRNOG00000016421, ENSRNOG00000017550, ENSRNOG00000020129, ENSRNOG00000012471, ENSRNOG00000029318, ENSRNOG00000014705, ENSRNOG00000016038, ENSRNOG00000020151, ENSRNOG00000005429, ENSRNOG00000013770, ENSRNOG00000031211, ENSRNOG00000006060, ENSRNOG00000010576, ENSRNOG00000011774	52	2943	11963	1.1725672390810005	1.0	0.9891587933006708	99.64876490371995
GOTERM_MF_FAT	GO:0046914~transition metal ion binding	9	10.227272727272728	0.5577035320144843	ENSRNOG00000008602, ENSRNOG00000016421, ENSRNOG00000029318, ENSRNOG00000014705, ENSRNOG00000016038, ENSRNOG00000006060, ENSRNOG00000005429, ENSRNOG00000011774, ENSRNOG00000013770	52	1874	11963	1.104866185042279	1.0	0.9975614208815671	99.99555028297516
GOTERM_MF_FAT	GO:0008270~zinc ion binding	6	6.8181818181818175	0.7622650876155512	ENSRNOG00000014705, ENSRNOG00000016038, ENSRNOG00000006060, ENSRNOG00000005429, ENSRNOG00000011774, ENSRNOG00000013770	52	1460	11963	0.9454425711275026	1.0	0.9996459910765407	99.9999978292518
SP_PIR_KEYWORDS	metal-binding	5	5.681818181818182	0.9303098089340307	ENSRNOG00000008602, ENSRNOG00000016038, ENSRNOG00000011774, ENSRNOG00000013770, ENSRNOG00000031211	49	1295	8979	0.7075092585296666	1.0	0.9999915883324443	99.99999999999737
SP_PIR_KEYWORDS	zinc	3	3.4090909090909087	0.9420095050595283	ENSRNOG00000016038, ENSRNOG00000011774, ENSRNOG00000013770	49	821	8979	0.6695915881577966	1.0	0.9999944503388679	99.9999999999997
Annotation Cluster 33	Enrichment Score: 0.2542169228825942
Category	Term	Count	%	PValue	Genes	List Total	Pop Hits	Pop Total	Fold Enrichment	Bonferroni	Benjamini	FDR
GOTERM_BP_FAT	GO:0042981~regulation of apoptosis	4	4.545454545454546	0.5498334161640344	ENSRNOG00000013028, ENSRNOG00000016038, ENSRNOG00000020151, ENSRNOG00000000321	52	677	12092	1.3739347801386206	1.0	0.993965263896679	99.9996400238973
GOTERM_BP_FAT	GO:0043067~regulation of programmed cell death	4	4.545454545454546	0.5589696770620604	ENSRNOG00000013028, ENSRNOG00000016038, ENSRNOG00000020151, ENSRNOG00000000321	52	686	12092	1.3559093967257234	1.0	0.994327244699083	99.99973912952397
GOTERM_BP_FAT	GO:0010941~regulation of cell death	4	4.545454545454546	0.5619916356151268	ENSRNOG00000013028, ENSRNOG00000016038, ENSRNOG00000020151, ENSRNOG00000000321	52	689	12092	1.3500055822261918	1.0	0.9941851657089968	99.99976583095945
Annotation Cluster 34	Enrichment Score: 0.20383321340762242
Category	Term	Count	%	PValue	Genes	List Total	Pop Hits	Pop Total	Fold Enrichment	Bonferroni	Benjamini	FDR
GOTERM_BP_FAT	GO:0015031~protein transport	4	4.545454545454546	0.4101409422240854	ENSRNOG00000016769, ENSRNOG00000011598, ENSRNOG00000010238, ENSRNOG00000000321	52	549	12092	1.6942693008266778	1.0	0.97534719048414	99.9749023991472
GOTERM_BP_FAT	GO:0045184~establishment of protein localization	4	4.545454545454546	0.4158690169796823	ENSRNOG00000016769, ENSRNOG00000011598, ENSRNOG00000010238, ENSRNOG00000000321	52	554	12092	1.678978061649542	1.0	0.9763357240764086	99.97846847323557
GOTERM_BP_FAT	GO:0008104~protein localization	4	4.545454545454546	0.5302079036042744	ENSRNOG00000016769, ENSRNOG00000011598, ENSRNOG00000010238, ENSRNOG00000000321	52	658	12092	1.413607668926818	1.0	0.9928195612217849	99.99929640404373
GOTERM_CC_FAT	GO:0000267~cell fraction	4	4.545454545454546	0.8575027770967574	ENSRNOG00000016769, ENSRNOG00000011598, ENSRNOG00000038478, ENSRNOG00000000321	53	967	10776	0.8410372480536964	1.0	0.9996699970955105	99.9999999907436
GOTERM_CC_FAT	GO:0005624~membrane fraction	3	3.4090909090909087	0.8689572566256301	ENSRNOG00000016769, ENSRNOG00000011598, ENSRNOG00000000321	53	716	10776	0.8519026035627701	1.0	0.9996326612708654	99.999999996573
GOTERM_CC_FAT	GO:0005626~insoluble fraction	3	3.4090909090909087	0.8880366341203393	ENSRNOG00000016769, ENSRNOG00000011598, ENSRNOG00000000321	53	755	10776	0.8078970386105211	1.0	0.9997508285260204	99.99999999946958
Annotation Cluster 35	Enrichment Score: 0.19982782546853953
Category	Term	Count	%	PValue	Genes	List Total	Pop Hits	Pop Total	Fold Enrichment	Bonferroni	Benjamini	FDR
SP_PIR_KEYWORDS	gtp-binding	3	3.4090909090909087	0.3296397104529475	ENSRNOG00000018371, ENSRNOG00000016769, ENSRNOG00000031211	49	220	8979	2.498794063079777	1.0	0.984762371206101	99.0858151878984
INTERPRO	IPR017441:Protein kinase, ATP binding site	3	3.4090909090909087	0.33998512336469205	ENSRNOG00000016374, ENSRNOG00000016769, ENSRNOG00000000543	46	274	10240	2.43732148524278	1.0	0.999957026558533	99.15766062803512
GOTERM_MF_FAT	GO:0005525~GTP binding	3	3.4090909090909087	0.3855627271745331	ENSRNOG00000018371, ENSRNOG00000016769, ENSRNOG00000031211	52	312	11963	2.2120931952662723	1.0	0.9892971013330019	99.74771584371513
GOTERM_MF_FAT	GO:0032561~guanyl ribonucleotide binding	3	3.4090909090909087	0.4067668847438921	ENSRNOG00000018371, ENSRNOG00000016769, ENSRNOG00000031211	52	326	11963	2.1170953279848987	1.0	0.9877365131899071	99.83611127802324
GOTERM_MF_FAT	GO:0019001~guanyl nucleotide binding	3	3.4090909090909087	0.4067668847438921	ENSRNOG00000018371, ENSRNOG00000016769, ENSRNOG00000031211	52	326	11963	2.1170953279848987	1.0	0.9877365131899071	99.83611127802324
GOTERM_MF_FAT	GO:0001883~purine nucleoside binding	6	6.8181818181818175	0.7093749583705615	ENSRNOG00000016374, ENSRNOG00000008602, ENSRNOG00000016769, ENSRNOG00000000543, ENSRNOG00000015035, ENSRNOG00000031211	52	1370	11963	1.007551937113981	1.0	0.999696715734632	99.99997440407222
GOTERM_MF_FAT	GO:0017076~purine nucleotide binding	7	7.954545454545454	0.7141381269087694	ENSRNOG00000016374, ENSRNOG00000018371, ENSRNOG00000008602, ENSRNOG00000016769, ENSRNOG00000000543, ENSRNOG00000015035, ENSRNOG00000031211	52	1634	11963	0.9855592693719988	1.0	0.999520622428899	99.99997910612657
GOTERM_MF_FAT	GO:0001882~nucleoside binding	6	6.8181818181818175	0.716231612407461	ENSRNOG00000016374, ENSRNOG00000008602, ENSRNOG00000016769, ENSRNOG00000000543, ENSRNOG00000015035, ENSRNOG00000031211	52	1381	11963	0.9995265415250933	1.0	0.9994077737222419	99.99998090985646
GOTERM_MF_FAT	GO:0000166~nucleotide binding	8	9.090909090909092	0.7495978149368061	ENSRNOG00000013028, ENSRNOG00000016374, ENSRNOG00000018371, ENSRNOG00000008602, ENSRNOG00000016769, ENSRNOG00000000543, ENSRNOG00000015035, ENSRNOG00000031211	52	1955	11963	0.9414125516427307	1.0	0.9996315168609112	99.99999589295582
SP_PIR_KEYWORDS	nucleotide-binding	5	5.681818181818182	0.7740470869038654	ENSRNOG00000016374, ENSRNOG00000018371, ENSRNOG00000016769, ENSRNOG00000000543, ENSRNOG00000031211	49	966	8979	0.9484725567245532	1.0	0.9994426032105325	99.9999973889165
GOTERM_MF_FAT	GO:0032555~purine ribonucleotide binding	6	6.8181818181818175	0.8111420996039318	ENSRNOG00000016374, ENSRNOG00000018371, ENSRNOG00000016769, ENSRNOG00000000543, ENSRNOG00000015035, ENSRNOG00000031211	52	1557	11963	0.8865421668889878	1.0	0.9998689454189	99.99999987151949
GOTERM_MF_FAT	GO:0032553~ribonucleotide binding	6	6.8181818181818175	0.8116031232056404	ENSRNOG00000016374, ENSRNOG00000018371, ENSRNOG00000016769, ENSRNOG00000000543, ENSRNOG00000015035, ENSRNOG00000031211	52	1558	11963	0.8859731411079294	1.0	0.9998316864958421	99.99999987531923
GOTERM_MF_FAT	GO:0030554~adenyl nucleotide binding	5	5.681818181818182	0.8407007378850051	ENSRNOG00000016374, ENSRNOG00000008602, ENSRNOG00000000543, ENSRNOG00000015035, ENSRNOG00000031211	52	1346	11963	0.8545976683049491	1.0	0.9999076406142925	99.99999998411937
SP_PIR_KEYWORDS	atp-binding	3	3.4090909090909087	0.9101585110612155	ENSRNOG00000016374, ENSRNOG00000000543, ENSRNOG00000031211	49	728	8979	0.755130074007625	1.0	0.9999819796952247	99.99999999994813
GOTERM_MF_FAT	GO:0005524~ATP binding	4	4.545454545454546	0.911651451558399	ENSRNOG00000016374, ENSRNOG00000000543, ENSRNOG00000015035, ENSRNOG00000031211	52	1245	11963	0.7391411801050356	1.0	0.9999934110864783	99.99999999998862
GOTERM_MF_FAT	GO:0032559~adenyl ribonucleotide binding	4	4.545454545454546	0.9186158558695451	ENSRNOG00000016374, ENSRNOG00000000543, ENSRNOG00000015035, ENSRNOG00000031211	52	1270	11963	0.7245911568746215	1.0	0.9999938587332009	99.99999999999585
Annotation Cluster 36	Enrichment Score: 0.17086823492216668
Category	Term	Count	%	PValue	Genes	List Total	Pop Hits	Pop Total	Fold Enrichment	Bonferroni	Benjamini	FDR
GOTERM_BP_FAT	GO:0030001~metal ion transport	3	3.4090909090909087	0.5107968523021582	ENSRNOG00000008602, ENSRNOG00000010576, ENSRNOG00000029342	52	403	12092	1.7310555449513267	1.0	0.9917985145581907	99.99867116698907
GOTERM_BP_FAT	GO:0006812~cation transport	3	3.4090909090909087	0.6203339269475977	ENSRNOG00000008602, ENSRNOG00000010576, ENSRNOG00000029342	52	492	12092	1.4179174484052535	1.0	0.9971130540162134	99.99997519371064
SP_PIR_KEYWORDS	ion transport	3	3.4090909090909087	0.6856982773627014	ENSRNOG00000008602, ENSRNOG00000010576, ENSRNOG00000029342	49	437	8979	1.2579741278662493	1.0	0.999218931595936	99.99987429376269
GOTERM_BP_FAT	GO:0006811~ion transport	3	3.4090909090909087	0.7811322805490551	ENSRNOG00000008602, ENSRNOG00000010576, ENSRNOG00000029342	52	668	12092	1.0443344081068633	1.0	0.9998625193948713	99.99999999565847
SP_PIR_KEYWORDS	transport	5	5.681818181818182	0.8240004238700015	ENSRNOG00000008602, ENSRNOG00000011598, ENSRNOG00000010576, ENSRNOG00000029342, ENSRNOG00000010238	49	1042	8979	0.8792941360805359	1.0	0.9997835576884655	99.9999998609837
Annotation Cluster 37	Enrichment Score: 0.13602255282960204
Category	Term	Count	%	PValue	Genes	List Total	Pop Hits	Pop Total	Fold Enrichment	Bonferroni	Benjamini	FDR
GOTERM_CC_FAT	GO:0044430~cytoskeletal part	4	4.545454545454546	0.6607578920366676	ENSRNOG00000018371, ENSRNOG00000016362, ENSRNOG00000032332, ENSRNOG00000015035	53	695	10776	1.1701913940545676	1.0	0.9974895803532376	99.9997289055385
GOTERM_CC_FAT	GO:0005856~cytoskeleton	5	5.681818181818182	0.6760530465532506	ENSRNOG00000018371, ENSRNOG00000016362, ENSRNOG00000032332, ENSRNOG00000015035, ENSRNOG00000020151	53	940	10776	1.0814933761541552	1.0	0.9975498417617256	99.99984312640942
GOTERM_CC_FAT	GO:0043228~non-membrane-bounded organelle	8	9.090909090909092	0.7997298892495447	ENSRNOG00000018371, ENSRNOG00000016362, ENSRNOG00000032332, ENSRNOG00000011423, ENSRNOG00000015035, ENSRNOG00000020151, ENSRNOG00000038478, ENSRNOG00000021555	53	1823	10776	0.8922468665583373	1.0	0.9994299744551263	99.99999947632244
GOTERM_CC_FAT	GO:0043232~intracellular non-membrane-bounded organelle	8	9.090909090909092	0.7997298892495447	ENSRNOG00000018371, ENSRNOG00000016362, ENSRNOG00000032332, ENSRNOG00000011423, ENSRNOG00000015035, ENSRNOG00000020151, ENSRNOG00000038478, ENSRNOG00000021555	53	1823	10776	0.8922468665583373	1.0	0.9994299744551263	99.99999947632244

## Sheet: the most represented GO terms
Category	Term	Count	%	PValue	Fold Enrichment	Benjamini	FDR
The most represented GO terms in WAG/OXYS-1.1 versus OXYS comparison
GOTERM_MF_FAT	GO:0003899~DNA-directed RNA polymerase activity	3	5.660377358490567	0.0027345071556256944	37.30665280665281	0.3704592632782526	3.2822217551384703
GOTERM_CC_FAT	GO:0044421~extracellular region part	6	11.320754716981133	0.07118400139890901	2.5916305916305915	0.7799311410431093	57.32148593776637
GOTERM_CC_FAT	GO:0016592~Srb-mediator complex	2	3.7735849056603774	0.05998872884066149	31.50877192982456	0.7816901651820866	50.998718964878485
GOTERM_CC_FAT	GO:0045095~keratin filament	3	5.660377358490567	0.01612264612074805	14.966666666666667	0.8645625945731461	17.090381557545655
GOTERM_CC_FAT	GO:0005777~peroxisome	3	5.660377358490567	0.033644917877576466	10.089887640449438	0.878126523119142	32.606613118682404
GOTERM_BP_FAT	GO:0006631~fatty acid metabolic process	4	7.547169811320755	0.019505728348264195	6.77043673012318	0.9074101594613178	25.263092465086288
GOTERM_BP_FAT	GO:0030198~extracellular matrix organization	3	5.660377358490567	0.029575236637599363	10.848086124401913	0.9250113266155344	35.84040957561512
GOTERM_BP_FAT	GO:0006954~inflammatory response	4	7.547169811320755	0.028304772897205704	5.865631821489207	0.9444487719478697	34.58744910549344
GOTERM_BP_FAT	GO:0051588~regulation of neurotransmitter transport	2	3.7735849056603774	0.09352534310756422	19.88815789473684	0.9694597968962664	76.57914572421024
GOTERM_BP_FAT	GO:0048520~positive regulation of behavior	2	3.7735849056603774	0.09907915721910143	18.718266253869967	0.9698362839327935	78.61312656728194
GOTERM_BP_FAT	GO:0030258~lipid modification	3	5.660377358490567	0.01728167755072725	14.464114832535884	0.9700969088495819	22.717499336983682
GOTERM_BP_FAT	GO:0006259~DNA metabolic process	4	7.547169811320755	0.09199544406738364	3.616028708133971	0.973828835802053	75.98796404075037
GOTERM_BP_FAT	GO:0030334~regulation of cell migration	3	5.660377358490567	0.09040092811534915	5.7856459330143535	0.9779693652275095	75.35702703081849
GOTERM_BP_FAT	GO:0006635~fatty acid beta-oxidation	2	3.7735849056603774	0.0794946683756817	23.57115009746589	0.9786888473527087	70.6091158170971
GOTERM_BP_FAT	GO:0046928~regulation of neurotransmitter secretion	2	3.7735849056603774	0.08793822283645475	21.2140350877193	0.9811490964594807	74.35211178619399
GOTERM_BP_FAT	GO:0019395~fatty acid oxidation	3	5.660377358490567	0.0069302731242437835	23.28369704749679	0.985011274510534	9.769674419687258
The most represented GO terms in WAG/OXYS-1.2 versus OXYS comparison
GOTERM_CC_FAT	GO:0042612~MHC class I protein complex	5	3.7037037037037033	3.0510098612882323E-4	15.117845117845118	0.012207070217664984	0.3681746646889028
GOTERM_BP_ALL	GO:0051103~DNA ligation during DNA repair	3	2.2222222222222223	2.9017271125594157E-4	105.56666666666666	0.07045641378363743	0.45788717664385636
GOTERM_BP_ALL	GO:0019882~antigen processing and presentation	6	4.444444444444445	2.8837024207626483E-4	10.175100401606425	0.09227175714753855	0.45504898558361706
GOTERM_CC_FAT	GO:0044430~cytoskeletal part	12	8.88888888888889	0.013257109486050089	2.297042366107114	0.23553849611628686	14.898034376305347
GOTERM_BP_ALL	GO:0034440~lipid oxidation	4	2.9629629629629632	0.002946523923529701	13.732249322493224	0.2570696338866807	4.5592355826778785
GOTERM_BP_ALL	GO:0042060~wound healing	6	4.444444444444445	0.007572225022837859	4.853639846743295	0.4211615983452559	11.32578205840633
GOTERM_BP_ALL	GO:0002474~antigen processing and presentation of peptide antigen via MHC class I	3	2.2222222222222223	0.011219427294846807	18.359420289855073	0.45008442376503954	16.341244678074172
GOTERM_BP_ALL	GO:0009611~response to wounding	9	6.666666666666667	0.009791804379680044	2.987735849056604	0.4616835720991329	14.410563593687531
GOTERM_BP_ALL	GO:0055114~oxidation reduction	11	8.148148148148149	0.010535810281650432	2.529920116194626	0.4660231288525517	15.421886388429185
GOTERM_BP_ALL	GO:0030258~lipid modification	4	2.9629629629629632	0.011153484135231605	8.53063973063973	0.46606507804920116	16.25297107433775
GOTERM_BP_ALL	GO:0009725~response to hormone stimulus	10	7.4074074074074066	0.009458004994667143	2.7599128540305014	0.4716356296809786	13.953160632908956
GOTERM_CC_FAT	GO:0005856~cytoskeleton	13	9.62962962962963	0.0437526154225165	1.8398739164696611	0.48045967127700684	41.77110355650869
GOTERM_BP_ALL	GO:0009719~response to endogenous stimulus	10	7.4074074074074066	0.019011733979475025	2.4564669381423307	0.5684610792331553	26.180083275265975
GOTERM_BP_ALL	GO:0030198~extracellular matrix organization	4	2.9629629629629632	0.023963770125544022	6.397979797979798	0.638583192590966	31.85768174001421
GOTERM_BP_ALL	GO:0006955~immune response	8	5.9259259259259265	0.026307479690246403	2.7199141170155663	0.6439026684043389	34.39972149229315
GOTERM_BP_ALL	GO:0006950~response to stress	17	12.592592592592592	0.029663647921110023	1.735202642816856	0.6614132752769788	37.88557826281311
GOTERM_BP_ALL	GO:0045953~negative regulation of natural killer cell mediated cytotoxicity	2	1.4814814814814816	0.04142800877082691	46.91851851851852	0.703982505978171	48.78254339725334
GOTERM_BP_ALL	GO:0002716~negative regulation of natural killer cell mediated immunity	2	1.4814814814814816	0.04142800877082691	46.91851851851852	0.703982505978171	48.78254339725334
GOTERM_BP_ALL	GO:0006631~fatty acid metabolic process	5	3.7037037037037033	0.0433115257255977	3.743498817966903	0.7101926987705618	50.3510574859798
GOTERM_BP_ALL	GO:0051384~response to glucocorticoid stimulus	4	2.9629629629629632	0.05667664816673315	4.5405017921146955	0.7783216285627401	60.254438948167056
GOTERM_BP_ALL	GO:0006954~inflammatory response	5	3.7037037037037033	0.0664480909755841	3.243215565796211	0.8001589665778974	66.28858249681612
GOTERM_BP_ALL	GO:0031342~negative regulation of cell killing	2	1.4814814814814816	0.06809915929113976	28.151111111111113	0.8009400472274344	67.2191730204125
GOTERM_BP_ALL	GO:0045824~negative regulation of innate immune response	2	1.4814814814814816	0.06809915929113976	28.151111111111113	0.8009400472274344	67.2191730204125
GOTERM_BP_ALL	GO:0001911~negative regulation of leukocyte mediated cytotoxicity	2	1.4814814814814816	0.06809915929113976	28.151111111111113	0.8009400472274344	67.2191730204125
GOTERM_BP_ALL	GO:0031960~response to corticosteroid stimulus	4	2.9629629629629632	0.06465401528591125	4.297879558948262	0.8063350491051471	65.24936375370751
GOTERM_BP_ALL	GO:0002376~immune system process	10	7.4074074074074066	0.0632445251666621	1.9686091686091685	0.8069407601863487	64.4119471395065
GOTERM_BP_ALL	GO:0001916~positive regulation of T cell mediated cytotoxicity	2	1.4814814814814816	0.08115822869632626	23.45925925925926	0.8432196460319672	73.77606816892339
GOTERM_BP_ALL	GO:0006629~lipid metabolic process	9	6.666666666666667	0.09686651021944856	1.8964071856287426	0.8767867652486494	80.03487656388118
GOTERM_BP_ALL	GO:0042127~regulation of cell proliferation	9	6.666666666666667	0.09499410596390995	1.9049624060150376	0.8768079573744395	79.37016032531557
GOTERM_MF_FAT	GO:0008201~heparin binding	3	2.2222222222222223	0.09645072097856942	5.664299242424242	0.929864434207247	73.48123787191561
GOTERM_MF_FAT	GO:0050662~coenzyme binding	5	3.7037037037037033	0.08133374713510705	3.020959595959596	0.9378534914250849	67.05001388041116
GOTERM_MF_FAT	GO:0048037~cofactor binding	6	4.444444444444445	0.06812598278488909	2.7098308668076108	0.9540874739367424	60.28215363899724
GOTERM_MF_FAT	GO:0005509~calcium ion binding	10	7.4074074074074066	0.05486159243016467	2.022964015151515	0.9751715572038174	52.212442171322124
GOTERM_CC_FAT	GO:0045095~keratin filament	7	5.185185185185185	5.0373524993632645E-6	15.520987654320987	2.703020601747541E-4	0.006088845481899696
GOTERM_CC_FAT	GO:0045111~intermediate filament cytoskeleton	10	7.4074074074074066	8.616454052803244E-8	12.433367947386639	6.936221753628402E-6	1.0415331747060108E-4
The most represented GO terms in WAG/OXYS-1.1 versus WAG/OXYS-1.2 comparison
GOTERM_BP_FAT	GO:0008285~negative regulation of cell proliferation	6	6.8181818181818175	0.004945447232733133	5.284965034965035	0.1554205611647187	7.490631752729171
GOTERM_BP_FAT	GO:0009611~response to wounding	7	7.954545454545454	0.0085089106165014	3.839078374455733	0.20778380850599265	12.558751908533416
GOTERM_BP_FAT	GO:0030182~neuron differentiation	7	7.954545454545454	0.01204051344482641	3.56185827301801	0.2405429352251145	17.324118121614717
GOTERM_BP_FAT	GO:0001568~blood vessel development	5	5.681818181818182	0.015855325540237043	5.055183946488294	0.29286009725224293	22.1978329850121
GOTERM_BP_FAT	GO:0001944~vasculature development	5	5.681818181818182	0.0175101336690294	4.905874716001299	0.30132317196914016	24.227167041970976
GOTERM_BP_FAT	GO:0043473~pigmentation	3	3.4090909090909087	0.017385182577959606	14.533653846153847	0.3049173498260227	24.075683360117583
GOTERM_BP_FAT	GO:0042438~melanin biosynthetic process	2	2.272727272727273	0.033256898061196374	58.13461538461539	0.4159551451796637	41.20877341555733
GOTERM_BP_FAT	GO:0050804~regulation of synaptic transmission	4	4.545454545454546	0.032233794842136516	5.6372960372960375	0.4166241138245932	40.22399716399778
GOTERM_BP_FAT	GO:0009967~positive regulation of signal transduction	5	5.681818181818182	0.031761582810320425	4.079622132253711	0.4173763076029312	39.764284560480775
GOTERM_BP_FAT	GO:0051969~regulation of transmission of nerve impulse	4	4.545454545454546	0.037931831777360474	5.284965034965035	0.4234044423043032	45.518373258312906
GOTERM_BP_FAT	GO:0048514~blood vessel morphogenesis	4	4.545454545454546	0.04353111382278461	5.000827129859388	0.45955257690116225	50.29063012224846
GOTERM_BP_FAT	GO:0007267~cell-cell signaling	5	5.681818181818182	0.049940418104465104	3.523310023310023	0.47881643092125814	55.271948532060875
GOTERM_CC_FAT	GO:0042470~melanosome	3	3.4090909090909087	0.048291528621627486	8.355647454122513	0.5097059021821048	44.39484624490129
GOTERM_CC_FAT	GO:0031226~intrinsic to plasma membrane	6	6.8181818181818175	0.03629128152891417	3.1935197075965625	0.5325427239716352	35.48797965849138
GOTERM_CC_FAT	GO:0005911~cell-cell junction	4	4.545454545454546	0.046493923205694586	4.869958196813919	0.5331520639440264	43.136649248123014
GOTERM_CC_FAT	GO:0045121~membrane raft	4	4.545454545454546	0.04181770818761844	5.083018867924529	0.5364820821038176	39.7405275238614
GOTERM_MF_FAT	GO:0022829~wide pore channel activity	2	2.272727272727273	0.058088729531295694	32.86538461538461	0.5863363077618776	52.05236048788069
GOTERM_MF_FAT	GO:0003700~transcription factor activity	7	7.954545454545454	0.05486405536671849	2.5006270903010033	0.6316601051983092	49.99670959070258
