# Supplementary material for: Application of quantitative trait locus mapping and transcriptomics to studies of the senescence-accelerated phenotype in rats
Source: BMC Genomics. 2014 Dec 19;15(Suppl 12):S3. doi: 10.1186/1471-2164-15-S12-S3 (PMC4303943; doi:10.1186/1471-2164-15-S12-S3)
Supplement: Additional file 3 — Contains DAVID and WebGestalt results for separate groups of down- and up-regulated DE genes, DESeq. [file 1471-2164-15-S12-S3-S3.xlsx]

## Sheet: Read me
DAVID and WebGestalt analyses results for separated up-and down- regulated gene groups (Additional file 3)
QTL1	WAG/OXYS-1.1 strain in comparison
QTL2	WAG/OXYS-1.2 strain in comparison
OX	OXYS strain in comparison
vs	versus
ALL UP|DOWN__QTL1-OX	GO-Chart-table and pathway analysis for up- and down-regulated DE genes in WAG/OXYS-1.1 versus OXYS comparison
Goterms QTL2<OX, >OX	GO-Chart-table for down- and up-regulated DE genes, respectively, in WAG/OXYS-1.2 versus OXYS comparison
Pathways QTL2<OX, >OX	Pathway analysis for down- and up-regulated DE genes, respectively, in WAG/OXYS-1.2 versus OXYS comparison

## Sheet: ALL UP|DOWN__QTL1-OX
User file and parameters: User file: textAreaUpload.txt, Organism: rnorvegicus, Id Type: gene_symbol, Ref Set: entrezgene_protein-coding, Significance Level: .05, Statistics Test: Hypergeometric, MTC: BH, Minimum: 2
The results for each enriched GO category are listed in this table. For each GO category, the first row lists its sub-root
(biological process, molecular function, or cellular component), category name, and corresponding GO ID. The second row lists
number of reference genes in the category (C), number of genes in the gene set and also in the category (O), expected number in the
category (E), Ratio of enrichment (R), p value from hypergeometric test (rawP), and p value adjusted by the multiple test adjustment (adjP).
Finally, genes in the category are listed. For each gene, the table lists the user uploaded ID and value (optional), Entrez ID,
Ensembl Gene Stable ID, Gene symbol, and description.
biological process	lipid modification	GO:0030258
C=135;O=4;E=0.24;R=16.93;rawP=8.19e-05;adjP=0.0231
Acadm	NA	Acadm	acyl-CoA dehydrogenase, C-4 to C-12 straight chain	24158	ENSRNOG00000009845
Ehhadh	NA	Ehhadh	enoyl-CoA, hydratase/3-hydroxyacyl CoA dehydrogenase	171142	ENSRNOG00000001770
Ephx2	NA	Ephx2	epoxide hydrolase 2, cytoplasmic	65030	ENSRNOG00000017286
Adh7	NA	Adh7	alcohol dehydrogenase 7 (class IV), mu or sigma polypeptide	171178	ENSRNOG00000032959
biological process	fatty acid oxidation	GO:0019395
C=72;O=3;E=0.13;R=23.81;rawP=0.0003;adjP=0.0282
Acadm	NA	Acadm	acyl-CoA dehydrogenase, C-4 to C-12 straight chain	24158	ENSRNOG00000009845
Ehhadh	NA	Ehhadh	enoyl-CoA, hydratase/3-hydroxyacyl CoA dehydrogenase	171142	ENSRNOG00000001770
Adh7	NA	Adh7	alcohol dehydrogenase 7 (class IV), mu or sigma polypeptide	171178	ENSRNOG00000032959
biological process	lipid oxidation	GO:0034440
C=75;O=3;E=0.13;R=22.86;rawP=0.0003;adjP=0.0282
Acadm	NA	Acadm	acyl-CoA dehydrogenase, C-4 to C-12 straight chain	24158	ENSRNOG00000009845
Ehhadh	NA	Ehhadh	enoyl-CoA, hydratase/3-hydroxyacyl CoA dehydrogenase	171142	ENSRNOG00000001770
Adh7	NA	Adh7	alcohol dehydrogenase 7 (class IV), mu or sigma polypeptide	171178	ENSRNOG00000032959
biological process	single-organism catabolic process	GO:0044712
C=218;O=4;E=0.38;R=10.49;rawP=0.0005;adjP=0.0352
Acadm	NA	Acadm	acyl-CoA dehydrogenase, C-4 to C-12 straight chain	24158	ENSRNOG00000009845
Ehhadh	NA	Ehhadh	enoyl-CoA, hydratase/3-hydroxyacyl CoA dehydrogenase	171142	ENSRNOG00000001770
Ephx2	NA	Ephx2	epoxide hydrolase 2, cytoplasmic	65030	ENSRNOG00000017286
Adh7	NA	Adh7	alcohol dehydrogenase 7 (class IV), mu or sigma polypeptide	171178	ENSRNOG00000032959
molecular function	structural molecule activity	GO:0005198
C=643;O=6;E=1.21;R=4.95;rawP=0.0011;adjP=0.0252
Krt15	NA	Krt15	keratin 15	287700	ENSRNOG00000014099
Krt4	NA	Krt4	keratin 4	315323	ENSRNOG00000032332
RGD1359290	NA	RGD1359290	Ribosomal_L22 domain containing protein RGD1359290	360649	ENSRNOG00000027271
Krt5	NA	Krt5	keratin 5	369017	NULL
Mrps10	NA	Mrps10	mitochondrial ribosomal protein S10	363187	ENSRNOG00000022609
Cldn23	NA	Cldn23	claudin 23	290789	ENSRNOG00000011424
molecular function	scaffold protein binding	GO:0097110
C=27;O=2;E=0.05;R=39.26;rawP=0.0012;adjP=0.0252
Krt15	NA	Krt15	keratin 15	287700	ENSRNOG00000014099
Krt5	NA	Krt5	keratin 5	369017	NULL
cellular component	keratin filament	GO:0045095
C=64;O=3;E=0.11;R=27.56;rawP=0.0002;adjP=0.0114
Krt15	NA	Krt15	keratin 15	287700	ENSRNOG00000014099
Krt4	NA	Krt4	keratin 4	315323	ENSRNOG00000032332
Krt5	NA	Krt5	keratin 5	369017	NULL
cellular component	peroxisome	GO:0005777
C=127;O=3;E=0.22;R=13.89;rawP=0.0013;adjP=0.0185
Ehhadh	NA	Ehhadh	enoyl-CoA, hydratase/3-hydroxyacyl CoA dehydrogenase	171142	ENSRNOG00000001770
Pex11b	NA	Pex11b	peroxisomal biogenesis factor 11 beta	310682	ENSRNOG00000021216
Ephx2	NA	Ephx2	epoxide hydrolase 2, cytoplasmic	65030	ENSRNOG00000017286
cellular component	intermediate filament	GO:0005882
C=114;O=3;E=0.19;R=15.47;rawP=0.0009;adjP=0.0185
Krt15	NA	Krt15	keratin 15	287700	ENSRNOG00000014099
Krt4	NA	Krt4	keratin 4	315323	ENSRNOG00000032332
Krt5	NA	Krt5	keratin 5	369017	NULL
cellular component	microbody	GO:0042579
C=127;O=3;E=0.22;R=13.89;rawP=0.0013;adjP=0.0185
Ehhadh	NA	Ehhadh	enoyl-CoA, hydratase/3-hydroxyacyl CoA dehydrogenase	171142	ENSRNOG00000001770
Pex11b	NA	Pex11b	peroxisomal biogenesis factor 11 beta	310682	ENSRNOG00000021216
Ephx2	NA	Ephx2	epoxide hydrolase 2, cytoplasmic	65030	ENSRNOG00000017286
cellular component	intermediate filament cytoskeleton	GO:0045111
C=158;O=3;E=0.27;R=11.17;rawP=0.0024;adjP=0.0274
Krt15	NA	Krt15	keratin 15	287700	ENSRNOG00000014099
Krt4	NA	Krt4	keratin 4	315323	ENSRNOG00000032332
Krt5	NA	Krt5	keratin 5	369017	NULL
User data and parameters: User data: textAreaUpload.txt, Organism: rnorvegicus, Id Type: gene_symbol, Ref Set: entrezgene_protein-coding, Significance Level: Top10, Statistics Test: Hypergeometric, MTC: BH, Minimum: 2
The results for each enriched gene sets are listed in this table. For each pathway, the first row lists its gene set
name, and corresponding Gene Set ID. The second row lists
number of reference genes in the category (C), number of genes in the gene set and also in the category (O), expected number in the
category (E), Ratio of enrichment (R), p value from hypergeometric test (rawP), and p value adjusted by the multiple test adjustment (adjP).
Finally, genes in the pathway are listed. For each gene, the table lists the user uploaded ID and value (optional), Entrez ID,
Ensembl Gene Stable ID, Gene symbol, and description.
Wikipathways pathway	Mitochondrial LC-Fatty Acid Beta-Oxidation	WP419
C=16;O=2;E=0.02;R=103.98;rawP=0.0002;adjP=0.0002
Acadm	NA	Acadm	acyl-CoA dehydrogenase, C-4 to C-12 straight chain	24158	ENSRNOG00000009845
Ehhadh	NA	Ehhadh	enoyl-CoA, hydratase/3-hydroxyacyl CoA dehydrogenase	171142	ENSRNOG00000001770
Category LOC1<OX	Term	Count	%	PValue	Genes	List Total	Pop Hits	Pop Total	Fold Enrichment	Bonferroni	Benjamini	FDR
GOTERM_BP_FAT	GO:0034440~lipid oxidation	3	9.375	0.0032029474174629594	ACADM, EHHADH, ADH7	26	41	12092	34.03001876172608	0.7498998756176953	0.7498998756176953	4.423911797563418
GOTERM_BP_FAT	GO:0019395~fatty acid oxidation	3	9.375	0.0032029474174629594	ACADM, EHHADH, ADH7	26	41	12092	34.03001876172608	0.7498998756176953	0.7498998756176953	4.423911797563418
GOTERM_BP_FAT	GO:0006631~fatty acid metabolic process	4	2014-05-12	0.00661304099091462	ACADM, EHHADH, EPHX2, ADH7	26	188	12092	9.895253682487725	0.9430921360130157	0.7614463079577591	8.93361507850765
GOTERM_BP_FAT	GO:0030258~lipid modification	3	9.375	0.008118091431350213	ACADM, EHHADH, ADH7	26	66	12092	21.13986013986014	0.9704398511720793	0.6908028097220745	10.860398962670192
GOTERM_BP_FAT	GO:0030334~regulation of cell migration	3	9.375	0.04522584132725443	EDN3, CLIC4, RGD1563668	26	165	12092	8.455944055944055	0.9999999979246877	0.9932505114651093	47.938727030810334
GOTERM_BP_FAT	GO:0042127~regulation of cell proliferation	5	15.625	0.04569754919643548	EDN3, SERPINB5, IRF1, RGD1563668, KRT4	26	665	12092	3.4968189705031816	0.9999999983236337	0.9824258720480987	48.30032873382484
GOTERM_BP_FAT	GO:0006635~fatty acid beta-oxidation	2	2025-06-01	0.054404170238881035	ACADM, EHHADH	26	27	12092	34.45014245014245	0.999999999968026	0.9821844402338752	54.5696449296569
GOTERM_BP_FAT	GO:0050921~positive regulation of chemotaxis	2	2025-06-01	0.054404170238881035	EDN3, RGD1563668	26	27	12092	34.45014245014245	0.999999999968026	0.9821844402338752	54.5696449296569
GOTERM_BP_FAT	GO:0051270~regulation of cell motion	3	9.375	0.05602436565491148	EDN3, CLIC4, RGD1563668	26	186	12092	7.501240694789082	0.9999999999847574	0.9715080152380057	55.655288549306704
GOTERM_BP_FAT	GO:0040012~regulation of locomotion	3	9.375	0.05709664698267961	EDN3, CLIC4, RGD1563668	26	188	12092	7.421440261865794	0.9999999999906712	0.9581950482768297	56.36048287511337
GOTERM_BP_FAT	GO:0050920~regulation of chemotaxis	2	2025-06-01	0.06027061781335208	EDN3, RGD1563668	26	30	12092	31.00512820512821	0.9999999999978262	0.9494018441984172	58.387279706237436
GOTERM_BP_FAT	GO:0048520~positive regulation of behavior	2	2025-06-01	0.06803821868346706	EDN3, RGD1563668	26	34	12092	27.357466063348415	0.9999999999999397	0.9523571162268704	62.98441280374162
GOTERM_BP_FAT	GO:0009062~fatty acid catabolic process	2	2025-06-01	0.0718988681518554	ACADM, EHHADH	26	36	12092	25.837606837606838	0.99999999999999	0.9466199292360503	65.08937854697919
GOTERM_BP_FAT	GO:0048584~positive regulation of response to stimulus	3	9.375	0.08241176223196256	RT1-A1, EDN3, RGD1563668	26	232	12092	6.013925729442971	0.9999999999999999	0.9547808740900428	70.27118905386283
GOTERM_BP_FAT	GO:0060429~epithelium development	3	9.375	0.0898332022578679	SERPINB5, UPK1B, KRT4	26	244	12092	5.718158890290038	1.0	0.9561914368790676	73.48850954355275
Category LOC1>OX	Term	Count	%	PValue	Genes	List Total	Pop Hits	Pop Total	Fold Enrichment	Bonferroni	Benjamini	FDR
GOTERM_BP_FAT	GO:0006259~DNA metabolic process	3	13.636363636363635	0.04599695475627887	PRIM2, LIG4, RTEL1	13	352	12092	7.927447552447553	0.9999915210762625	0.9999915210762625	45.71653771347989

## Sheet: Goterms QTL2<OX
Category LOC2<OX	Term	Count	%	PValue	Genes	List Total	Pop Hits	Pop Total	Fold Enrichment	Bonferroni	Benjamini	FDR
GOTERM_BP_FAT	GO:0030855~epithelial cell differentiation	6	6.451612903225806	2.916429467502276E-4	ELF3, KRT14, UPK1B, DSP, EHF, KRT4	66	109	12092	10.085070892410341	0.18563497506001836	0.18563497506001836	0.4392476761265529
GOTERM_BP_FAT	GO:0019882~antigen processing and presentation	5	5.376344086021505	0.0010164490854440154	RT1-A1, TAP2, RT1-S2, RT1-M6-2, RT1-T24-4	66	83	12092	11.036874771814531	0.5112695058646957	0.30090737799966416	1.5230989323807176
GOTERM_BP_FAT	GO:0048002~antigen processing and presentation of peptide antigen	4	4.301075268817205	0.0011800423134384758	RT1-A1, TAP2, RT1-S2, RT1-T24-4	66	39	12092	18.790986790986793	0.5644912254011136	0.2420062293549866	1.766202053194632
GOTERM_BP_FAT	GO:0034440~lipid oxidation	4	4.301075268817205	0.0013659434889404358	ALOX15, ACADM, EHHADH, ADH7	66	41	12092	17.874353288987436	0.6179797178160316	0.21382069901439016	2.0417750310323557
GOTERM_BP_FAT	GO:0019395~fatty acid oxidation	4	4.301075268817205	0.0013659434889404358	ALOX15, ACADM, EHHADH, ADH7	66	41	12092	17.874353288987436	0.6179797178160316	0.21382069901439016	2.0417750310323557
GOTERM_BP_FAT	GO:0055114~oxidation reduction	11	11.827956989247312	0.0014761774639557316	AKR1B8, FMO5, ALOX15, RNASEL, ACADM, ALDH1B1, CYP11B2, EHHADH, HEPHL1, ADH7, ALDH3A1	66	612	12092	3.293028322440087	0.6465441634758722	0.1877924326713103	2.2048406756125183
GOTERM_BP_FAT	GO:0060429~epithelium development	7	7.526881720430108	0.0019397011034413233	ELF3, SERPINB5, KRT14, UPK1B, DSP, EHF, KRT4	66	244	12092	5.256085444610035	0.7450978851695469	0.20372654191096096	2.8877469195282446
GOTERM_BP_FAT	GO:0030258~lipid modification	4	4.301075268817205	0.005330098276433027	ALOX15, ACADM, EHHADH, ADH7	66	66	12092	11.10376492194674	0.9767726581427489	0.41578680884040675	7.749051908263849
GOTERM_BP_FAT	GO:0002474~antigen processing and presentation of peptide antigen via MHC class I	3	3.225806451612903	0.006693218655914259	RT1-A1, RT1-S2, RT1-T24-4	66	23	12092	23.897233201581027	0.9911546728388436	0.4462174871933625	9.638728776880768
GOTERM_BP_FAT	GO:0006288~base-excision repair, DNA ligation	2	2.1505376344086025	0.010722456370942868	HMGB2, RGD1563668	66	2	12092	183.21212121212122	0.9994942007664912	0.569696031032907	15.015255200198707
GOTERM_BP_FAT	GO:0006631~fatty acid metabolic process	5	5.376344086021505	0.018348427843165184	ALOX15, ACADM, EHHADH, EPHX2, ADH7	66	188	12092	4.872662798194713	0.9999978223604822	0.7284820169202452	24.382969723953686
GOTERM_BP_FAT	GO:0009725~response to hormone stimulus	8	8.60215053763441	0.019191532413604377	SDC1, HMGB2, KRT19, ACADM, CYP11B2, APOA5, RGD1563668, ALDH3A1	66	510	12092	2.873915626856803	0.9999988107273611	0.7106728289443828	25.357213498505928
GOTERM_BP_FAT	GO:0048545~response to steroid hormone stimulus	6	6.451612903225806	0.01990413024485249	SDC1, HMGB2, KRT19, ACADM, RGD1563668, ALDH3A1	66	291	12092	3.7775695095282726	0.9999992870393578	0.6925634747078219	26.171498530792014
GOTERM_BP_FAT	GO:0007156~homophilic cell adhesion	4	4.301075268817205	0.02028218257204138	PCDHA6, DSG3, PCDHA4, DSC3	66	108	12092	6.785634118967453	0.9999994566139908	0.6703255688011257	26.600123687442554
GOTERM_BP_FAT	GO:0051103~DNA ligation during DNA repair	2	2.1505376344086025	0.02133169176743925	HMGB2, RGD1563668	66	4	12092	91.60606060606061	0.9999997444890062	0.6618567791232787	27.777880694778247
GOTERM_BP_FAT	GO:0051384~response to glucocorticoid stimulus	4	4.301075268817205	0.02900926576362709	SDC1, ACADM, RGD1563668, ALDH3A1	66	124	12092	5.9100684261974585	0.999999999001334	0.7488337089414392	35.87187376091357
GOTERM_BP_FAT	GO:0006266~DNA ligation	2	2.1505376344086025	0.03182888323073726	HMGB2, RGD1563668	66	6	12092	61.07070707070707	0.9999999998710878	0.7590686130484456	38.62552964882365
GOTERM_BP_FAT	GO:0002716~negative regulation of natural killer cell mediated immunity	2	2.1505376344086025	0.03182888323073726	RT1-A1, TAP2	66	6	12092	61.07070707070707	0.9999999998710878	0.7590686130484456	38.62552964882365
GOTERM_BP_FAT	GO:0045953~negative regulation of natural killer cell mediated cytotoxicity	2	2.1505376344086025	0.03182888323073726	RT1-A1, TAP2	66	6	12092	61.07070707070707	0.9999999998710878	0.7590686130484456	38.62552964882365
GOTERM_BP_FAT	GO:0031960~response to corticosteroid stimulus	4	4.301075268817205	0.0333613763802723	SDC1, ACADM, RGD1563668, ALDH3A1	66	131	12092	5.594263243118205	0.9999999999577373	0.754663479021931	40.07546006814707
GOTERM_BP_FAT	GO:0009719~response to endogenous stimulus	8	8.60215053763441	0.03349304997923728	SDC1, HMGB2, KRT19, ACADM, CYP11B2, APOA5, RGD1563668, ALDH3A1	66	573	12092	2.5579353746893014	0.9999999999616022	0.736154081194717	40.19853587862707
GOTERM_BP_FAT	GO:0042476~odontogenesis	3	3.225806451612903	0.034036692495838086	PCDHA6, SDC1, PCDHA4	66	54	12092	10.17845117845118	0.9999999999741606	0.7228264655725531	40.70418593060674
GOTERM_BP_FAT	GO:0045824~negative regulation of innate immune response	2	2.1505376344086025	0.05249178242259957	RT1-A1, TAP2	66	10	12092	36.64242424242424	1.0	0.8501278009481626	55.681237492784405
GOTERM_BP_FAT	GO:0001911~negative regulation of leukocyte mediated cytotoxicity	2	2.1505376344086025	0.05249178242259957	RT1-A1, TAP2	66	10	12092	36.64242424242424	1.0	0.8501278009481626	55.681237492784405
GOTERM_BP_FAT	GO:0031342~negative regulation of cell killing	2	2.1505376344086025	0.05249178242259957	RT1-A1, TAP2	66	10	12092	36.64242424242424	1.0	0.8501278009481626	55.681237492784405
GOTERM_BP_FAT	GO:0010033~response to organic substance	10	10.75268817204301	0.05909097973757189	SDC1, HMGB2, KRT19, ACADM, CYP11B2, TAP2, APOA5, RGD1563668, ADH7, ALDH3A1	66	928	12092	1.9742685475444097	1.0	0.8702175840078257	60.11792796627219
GOTERM_BP_FAT	GO:0001916~positive regulation of T cell mediated cytotoxicity	2	2.1505376344086025	0.0626597844993085	RT1-A1, TAP2	66	12	12092	30.535353535353536	1.0	0.8739008931378502	62.34089828628111
GOTERM_BP_FAT	GO:0042127~regulation of cell proliferation	8	8.60215053763441	0.06510752690426579	ALOX15, OSR2, SERPINB5, IRF1, RGD1563668, KRT4, ALDH3A1, DPT	66	665	12092	2.204055593529278	1.0	0.872634252419905	63.79808526614297
GOTERM_BP_FAT	GO:0042060~wound healing	4	4.301075268817205	0.06697175666946867	SDC1, ANXA8, APOA5, DSP	66	174	12092	4.211772901428074	1.0	0.8691077754035327	64.87239088925614
GOTERM_BP_FAT	GO:0006955~immune response	6	6.451612903225806	0.071322222524637	RT1-A1, KLHL6, TAP2, RT1-S2, RT1-M6-2, RT1-T24-4	66	414	12092	2.655248133509003	1.0	0.8755256399052195	67.26475771054213
GOTERM_BP_FAT	GO:0009611~response to wounding	6	6.451612903225806	0.07724874059079104	SDC1, ANXA8, ELF3, APOA5, EPHX2, DSP	66	424	12092	2.5926243567753002	1.0	0.8866034968956373	70.27969033080099
GOTERM_BP_FAT	GO:0002707~negative regulation of lymphocyte mediated immunity	2	2.1505376344086025	0.07771065931254345	RT1-A1, TAP2	66	15	12092	24.428282828282832	1.0	0.8786766224688812	70.503435301645
GOTERM_BP_FAT	GO:0001914~regulation of T cell mediated cytotoxicity	2	2.1505376344086025	0.07771065931254345	RT1-A1, TAP2	66	15	12092	24.428282828282832	1.0	0.8786766224688812	70.503435301645
GOTERM_BP_FAT	GO:0002704~negative regulation of leukocyte mediated immunity	2	2.1505376344086025	0.07771065931254345	RT1-A1, TAP2	66	15	12092	24.428282828282832	1.0	0.8786766224688812	70.503435301645
GOTERM_BP_FAT	GO:0030198~extracellular matrix organization	3	3.225806451612903	0.08114519217793174	ELF3, SERPINB5, DPT	66	88	12092	6.2458677685950414	1.0	0.880897231124655	72.11839822213977
GOTERM_BP_FAT	GO:0051146~striated muscle cell differentiation	3	3.225806451612903	0.08432828358710448	SDC1, KRT19, ACADM	66	90	12092	6.107070707070707	1.0	0.882184981410192	73.5410562338601
GOTERM_BP_FAT	GO:0046395~carboxylic acid catabolic process	3	3.225806451612903	0.09575971364914754	ACADM, EHHADH, CBS	66	97	12092	5.6663542642924085	1.0	0.905783334472168	78.11075954035982
GOTERM_BP_FAT	GO:0016054~organic acid catabolic process	3	3.225806451612903	0.09575971364914754	ACADM, EHHADH, CBS	66	97	12092	5.6663542642924085	1.0	0.905783334472168	78.11075954035982
Category LOC2<OX	Term	Count	%	PValue	Genes	List Total	Pop Hits	Pop Total	Fold Enrichment	Bonferroni	Benjamini	FDR
KEGG_PATHWAY	rno00071:Fatty acid metabolism	4	4.301075268817205	8.086824261724585E-4	ACADM, ALDH1B1, EHHADH, ADH7	26	42	5590	20.476190476190478	0.045066473242211136	0.045066473242211136	0.7987001276454908
KEGG_PATHWAY	rno04514:Cell adhesion molecules (CAMs)	5	5.376344086021505	0.0038691326929000194	RT1-A1, SDC1, RT1-M6-2, RT1-T24-4, CLDN23	26	148	5590	7.263513513513514	0.19825791896850586	0.10459948568727406	3.7697105863772062
KEGG_PATHWAY	rno00410:beta-Alanine metabolism	3	3.225806451612903	0.004199512207684659	ACADM, ALDH1B1, EHHADH	26	22	5590	29.318181818181817	0.21327477252518823	0.07684556833849399	4.085601387614634
KEGG_PATHWAY	rno04612:Antigen processing and presentation	4	4.301075268817205	0.00675030662592062	RT1-A1, TAP2, RT1-M6-2, RT1-T24-4	26	88	5590	9.772727272727273	0.32027841660635903	0.09200644662191804	6.493316613929567
KEGG_PATHWAY	rno00640:Propanoate metabolism	3	3.225806451612903	0.009314608650449467	ACADM, ALDH1B1, EHHADH	26	33	5590	19.545454545454547	0.4134051319971572	0.1011905046381536	8.858869216944443
KEGG_PATHWAY	rno00280:Valine, leucine and isoleucine degradation	3	3.225806451612903	0.017623098617705456	ACADM, ALDH1B1, EHHADH	26	46	5590	14.021739130434781	0.6370438878625919	0.15541696732774768	16.15843620162256
KEGG_PATHWAY	rno05332:Graft-versus-host disease	3	3.225806451612903	0.02141634950957382	RT1-A1, RT1-M6-2, RT1-T24-4	26	51	5590	12.647058823529413	0.7088723407695423	0.1616207990789943	19.312731098390646
KEGG_PATHWAY	rno05330:Allograft rejection	3	3.225806451612903	0.023020975196396405	RT1-A1, RT1-M6-2, RT1-T24-4	26	53	5590	12.169811320754718	0.7348701255296087	0.15290458071832658	20.614637751168306
KEGG_PATHWAY	rno04940:Type I diabetes mellitus	3	3.225806451612903	0.029013072770522157	RT1-A1, RT1-M6-2, RT1-T24-4	26	60	5590	10.750000000000002	0.8132920443013021	0.17011466242726458	25.311035248872884
KEGG_PATHWAY	rno05320:Autoimmune thyroid disease	3	3.225806451612903	0.029915309742245638	RT1-A1, RT1-M6-2, RT1-T24-4	26	61	5590	10.57377049180328	0.8229279203880436	0.15896318103535578	25.99610748369865
KEGG_PATHWAY	rno03320:PPAR signaling pathway	3	3.225806451612903	0.03953699276536129	ACADM, EHHADH, APOA5	26	71	5590	9.084507042253522	0.8996778991093036	0.18863200173111516	32.958372293857394
KEGG_PATHWAY	rno00982:Drug metabolism	3	3.225806451612903	0.04055674680968781	FMO5, ADH7, ALDH3A1	26	72	5590	8.958333333333334	0.9055722340975328	0.17853012253134204	33.66059642885772
KEGG_PATHWAY	rno00903:Limonene and pinene degradation	2	2.1505376344086025	0.04815167821204661	ALDH1B1, EHHADH	26	11	5590	39.09090909090909	0.9399709229131924	0.194569965373534	38.68607099805376
KEGG_PATHWAY	rno00010:Glycolysis / Gluconeogenesis	3	3.225806451612903	0.05354907897545912	ALDH1B1, ADH7, ALDH3A1	26	84	5590	7.678571428571429	0.9565898189630242	0.20074545594773163	42.046526876266235
KEGG_PATHWAY	rno05416:Viral myocarditis	3	3.225806451612903	0.057003214830701913	RT1-A1, RT1-M6-2, RT1-T24-4	26	87	5590	7.413793103448277	0.9647562515325148	0.19991006663491606	44.1092397014276
Category	Term	Count	%	PValue	Genes	List Total	Pop Hits	Pop Total	Fold Enrichment	Bonferroni	Benjamini	FDR
PANTHER_PATHWAY	P04372:5-Hydroxytryptamine degredation	2	2.1505376344086025	0.09508243216182638	ALDH1B1, ALDH3A1	15	20	2819	18.793333333333333	0.7978171504190847	0.7978171504190847	50.81125476443109
User file and parameters: LOC2<OX User file: textAreaUpload.txt, Organism: rnorvegicus, Id Type: gene_symbol, Ref Set: entrezgene_protein-coding, Significance Level: Top10, Statistics Test: Hypergeometric, MTC: BH, Minimum: 2
The results for each enriched GO category are listed in this table. For each GO category, the first row lists its sub-root
(biological process, molecular function, or cellular component), category name, and corresponding GO ID. The second row lists
number of reference genes in the category (C), number of genes in the gene set and also in the category (O), expected number in the
category (E), Ratio of enrichment (R), p value from hypergeometric test (rawP), and p value adjusted by the multiple test adjustment (adjP).
Finally, genes in the category are listed. For each gene, the table lists the user uploaded ID and value (optional), Entrez ID,
Ensembl Gene Stable ID, Gene symbol, and description.
biological process	regulation of viral protein levels in host cell	GO:0046719
C=4;O=2;E=0.02;R=93.94;rawP=0.0002;adjP=0.0274
Ifit1	NA	Ifit1	interferon-induced protein with tetratricopeptide repeats 1	56824	ENSRNOG00000019050
Tap2	NA	Tap2	transporter 2, ATP-binding cassette, sub-family B (MDR/TAP)	24812	ENSRNOG00000000455
biological process	intracellular protein transport in other organism involved in symbiotic interaction	GO:0051708
C=4;O=2;E=0.02;R=93.94;rawP=0.0002;adjP=0.0274
Ifit1	NA	Ifit1	interferon-induced protein with tetratricopeptide repeats 1	56824	ENSRNOG00000019050
Tap2	NA	Tap2	transporter 2, ATP-binding cassette, sub-family B (MDR/TAP)	24812	ENSRNOG00000000455
biological process	symbiont intracellular protein transport in host	GO:0030581
C=4;O=2;E=0.02;R=93.94;rawP=0.0002;adjP=0.0274
Ifit1	NA	Ifit1	interferon-induced protein with tetratricopeptide repeats 1	56824	ENSRNOG00000019050
Tap2	NA	Tap2	transporter 2, ATP-binding cassette, sub-family B (MDR/TAP)	24812	ENSRNOG00000000455
biological process	intracellular transport of viral proteins in host cell	GO:0019060
C=4;O=2;E=0.02;R=93.94;rawP=0.0002;adjP=0.0274
Ifit1	NA	Ifit1	interferon-induced protein with tetratricopeptide repeats 1	56824	ENSRNOG00000019050
Tap2	NA	Tap2	transporter 2, ATP-binding cassette, sub-family B (MDR/TAP)	24812	ENSRNOG00000000455
biological process	regulation of acrosome reaction	GO:0060046
C=9;O=2;E=0.05;R=41.75;rawP=0.0010;adjP=0.0329
Pkdrej	NA	Pkdrej	polycystic kidney disease (polycystin) and REJ homolog (sperm receptor for egg jelly homolog, sea urchin)	300124	ENSRNOG00000029591
Zp2	NA	Zp2	zona pellucida glycoprotein 2 (sperm receptor)	81828	NULL
biological process	lipid modification	GO:0030258
C=135;O=5;E=0.72;R=6.96;rawP=0.0008;adjP=0.0329
Acadm	NA	Acadm	acyl-CoA dehydrogenase, C-4 to C-12 straight chain	24158	ENSRNOG00000009845
Ehhadh	NA	Ehhadh	enoyl-CoA, hydratase/3-hydroxyacyl CoA dehydrogenase	171142	ENSRNOG00000001770
Alox15	NA	Alox15	arachidonate 15-lipoxygenase	81639	ENSRNOG00000019183
Ephx2	NA	Ephx2	epoxide hydrolase 2, cytoplasmic	65030	ENSRNOG00000017286
Adh7	NA	Adh7	alcohol dehydrogenase 7 (class IV), mu or sigma polypeptide	171178	ENSRNOG00000032959
biological process	extracellular transport	GO:0006858
C=5;O=2;E=0.03;R=75.15;rawP=0.0003;adjP=0.0329
Ifit1	NA	Ifit1	interferon-induced protein with tetratricopeptide repeats 1	56824	ENSRNOG00000019050
Tap2	NA	Tap2	transporter 2, ATP-binding cassette, sub-family B (MDR/TAP)	24812	ENSRNOG00000000455
biological process	ethanol catabolic process	GO:0006068
C=7;O=2;E=0.04;R=53.68;rawP=0.0006;adjP=0.0329
Aldh1b1	NA	Aldh1b1	aldehyde dehydrogenase 1 family, member B1	298079	ENSRNOG00000011497
Adh7	NA	Adh7	alcohol dehydrogenase 7 (class IV), mu or sigma polypeptide	171178	ENSRNOG00000032959
biological process	response to nutrient	GO:0007584
C=330;O=8;E=1.76;R=4.55;rawP=0.0004;adjP=0.0329
Acadm	NA	Acadm	acyl-CoA dehydrogenase, C-4 to C-12 straight chain	24158	ENSRNOG00000009845
Ltk	NA	Ltk	leukocyte receptor tyrosine kinase	311337	ENSRNOG00000025130
Irf1	NA	Irf1	interferon regulatory factor 1	24508	ENSRNOG00000008144
Aldh3a1	NA	Aldh3a1	aldehyde dehydrogenase 3 family, member A1	25375	ENSRNOG00000002331
Cbs	NA	Cbs	cystathionine beta synthase	24250	ENSRNOG00000029528
Krt13	NA	Krt13	keratin 13	287699	ENSRNOG00000014070
Cyp11b2	NA	Cyp11b2	cytochrome P450, family 11, subfamily b, polypeptide 2	24294	ENSRNOG00000030111
Abcg2	NA	Abcg2	ATP-binding cassette, subfamily G (WHITE), member 2	312382	ENSRNOG00000007041
biological process	multi-organism reproductive process	GO:0044703
C=302;O=7;E=1.61;R=4.35;rawP=0.0011;adjP=0.0329
Ifit1	NA	Ifit1	interferon-induced protein with tetratricopeptide repeats 1	56824	ENSRNOG00000019050
Irf1	NA	Irf1	interferon regulatory factor 1	24508	ENSRNOG00000008144
Abcg2	NA	Abcg2	ATP-binding cassette, subfamily G (WHITE), member 2	312382	ENSRNOG00000007041
Rnasel	NA	Rnasel	ribonuclease L (2',5'-oligoisoadenylate synthetase-dependent)	359726	ENSRNOG00000027017
Cbs	NA	Cbs	cystathionine beta synthase	24250	ENSRNOG00000029528
Ifi27	NA	Ifi27	interferon, alpha-inducible protein 27	170512	ENSRNOG00000009263
Tap2	NA	Tap2	transporter 2, ATP-binding cassette, sub-family B (MDR/TAP)	24812	ENSRNOG00000000455
molecular function	structural molecule activity	GO:0005198
C=643;O=13;E=3.64;R=3.57;rawP=6.04e-05;adjP=0.0071
Krt15	NA	Krt15	keratin 15	287700	ENSRNOG00000014099
RGD1359290	NA	RGD1359290	Ribosomal_L22 domain containing protein RGD1359290	360649	ENSRNOG00000027271
Krt5	NA	Krt5	keratin 5	369017	NULL
Dsp	NA	Dsp	desmoplakin	306871	ENSRNOG00000013928
Krt77	NA	Krt77	keratin 77	406226	NULL
Krt12	NA	Krt12	keratin 12	360625	ENSRNOG00000011986
Krt13	NA	Krt13	keratin 13	287699	ENSRNOG00000014070
Krt4	NA	Krt4	keratin 4	315323	ENSRNOG00000032332
Krt14	NA	Krt14	keratin 14	287701	ENSRNOG00000003899
Rpl8	NA	Rpl8	ribosomal protein L8	26962	ENSRNOG00000004497
Mrps10	NA	Mrps10	mitochondrial ribosomal protein S10	363187	ENSRNOG00000022609
Cldn23	NA	Cldn23	claudin 23	290789	ENSRNOG00000011424
Krt19	NA	Krt19	keratin 19	360626	ENSRNOG00000014233
molecular function	scaffold protein binding	GO:0097110
C=27;O=3;E=0.15;R=19.63;rawP=0.0005;adjP=0.0195
Krt15	NA	Krt15	keratin 15	287700	ENSRNOG00000014099
Krt5	NA	Krt5	keratin 5	369017	NULL
Dsp	NA	Dsp	desmoplakin	306871	ENSRNOG00000013928
molecular function	ether hydrolase activity	GO:0016803
C=6;O=2;E=0.03;R=58.89;rawP=0.0005;adjP=0.0195
Alox15	NA	Alox15	arachidonate 15-lipoxygenase	81639	ENSRNOG00000019183
Ephx2	NA	Ephx2	epoxide hydrolase 2, cytoplasmic	65030	ENSRNOG00000017286
molecular function	hydrolase activity, acting on ether bonds	GO:0016801
C=9;O=2;E=0.05;R=39.26;rawP=0.0011;adjP=0.0322
Alox15	NA	Alox15	arachidonate 15-lipoxygenase	81639	ENSRNOG00000019183
Ephx2	NA	Ephx2	epoxide hydrolase 2, cytoplasmic	65030	ENSRNOG00000017286
molecular function	aldehyde dehydrogenase (NAD) activity	GO:0004029
C=10;O=2;E=0.06;R=35.34;rawP=0.0014;adjP=0.0328
Aldh3a1	NA	Aldh3a1	aldehyde dehydrogenase 3 family, member A1	25375	ENSRNOG00000002331
Aldh1b1	NA	Aldh1b1	aldehyde dehydrogenase 1 family, member B1	298079	ENSRNOG00000011497
molecular function	oxidoreductase activity, acting on the aldehyde or oxo group of donors	GO:0016903
C=48;O=3;E=0.27;R=11.04;rawP=0.0025;adjP=0.0488
Aldh3a1	NA	Aldh3a1	aldehyde dehydrogenase 3 family, member A1	25375	ENSRNOG00000002331
Aldh1b1	NA	Aldh1b1	aldehyde dehydrogenase 1 family, member B1	298079	ENSRNOG00000011497
Adh7	NA	Adh7	alcohol dehydrogenase 7 (class IV), mu or sigma polypeptide	171178	ENSRNOG00000032959
molecular function	calcium ion binding	GO:0005509
C=538;O=9;E=3.05;R=2.96;rawP=0.0033;adjP=0.0552
Dsc3	NA	Dsc3	desmocollin 3	307563	ENSRNOG00000017159
Pkdrej	NA	Pkdrej	polycystic kidney disease (polycystin) and REJ homolog (sperm receptor for egg jelly homolog, sea urchin)	300124	ENSRNOG00000029591
Matn4	NA	Matn4	matrilin 4	296358	ENSRNOG00000014021
Anxa8	NA	Anxa8	annexin A8	306283	ENSRNOG00000020270
S100a9	NA	S100a9	S100 calcium binding protein A9	94195	ENSRNOG00000011483
Calml3	NA	Calml3	calmodulin-like 3	307100	ENSRNOG00000031955
Cdhr1	NA	Cdhr1	cadherin-related family member 1	93662	ENSRNOG00000013330
Padi1	NA	Padi1	peptidyl arginine deiminase, type I	54282	ENSRNOG00000007067
Dsg3	NA	Dsg3	desmoglein 3	291752	ENSRNOG00000016632
molecular function	oxidoreductase activity, acting on the CH-OH group of donors, NAD or NADP as acceptor	GO:0016616
C=118;O=4;E=0.67;R=5.99;rawP=0.0045;adjP=0.0658
Ehhadh	NA	Ehhadh	enoyl-CoA, hydratase/3-hydroxyacyl CoA dehydrogenase	171142	ENSRNOG00000001770
Aldh3a1	NA	Aldh3a1	aldehyde dehydrogenase 3 family, member A1	25375	ENSRNOG00000002331
Dhdh	NA	Dhdh	dihydrodiol dehydrogenase (dimeric)	691002	ENSRNOG00000020883
Adh7	NA	Adh7	alcohol dehydrogenase 7 (class IV), mu or sigma polypeptide	171178	ENSRNOG00000032959
molecular function	oxidoreductase activity, acting on CH-OH group of donors	GO:0016614
C=129;O=4;E=0.73;R=5.48;rawP=0.0061;adjP=0.0793
Ehhadh	NA	Ehhadh	enoyl-CoA, hydratase/3-hydroxyacyl CoA dehydrogenase	171142	ENSRNOG00000001770
Aldh3a1	NA	Aldh3a1	aldehyde dehydrogenase 3 family, member A1	25375	ENSRNOG00000002331
Dhdh	NA	Dhdh	dihydrodiol dehydrogenase (dimeric)	691002	ENSRNOG00000020883
Adh7	NA	Adh7	alcohol dehydrogenase 7 (class IV), mu or sigma polypeptide	171178	ENSRNOG00000032959
molecular function	oxidoreductase activity	GO:0016491
C=727;O=10;E=4.11;R=2.43;rawP=0.0078;adjP=0.0913
Acadm	NA	Acadm	acyl-CoA dehydrogenase, C-4 to C-12 straight chain	24158	ENSRNOG00000009845
Ehhadh	NA	Ehhadh	enoyl-CoA, hydratase/3-hydroxyacyl CoA dehydrogenase	171142	ENSRNOG00000001770
Alox15	NA	Alox15	arachidonate 15-lipoxygenase	81639	ENSRNOG00000019183
Aldh3a1	NA	Aldh3a1	aldehyde dehydrogenase 3 family, member A1	25375	ENSRNOG00000002331
Aldh1b1	NA	Aldh1b1	aldehyde dehydrogenase 1 family, member B1	298079	ENSRNOG00000011497
Adh7	NA	Adh7	alcohol dehydrogenase 7 (class IV), mu or sigma polypeptide	171178	ENSRNOG00000032959
Hephl1	NA	Hephl1	hephaestin-like 1	500946	ENSRNOG00000022515
Cyp11b2	NA	Cyp11b2	cytochrome P450, family 11, subfamily b, polypeptide 2	24294	ENSRNOG00000030111
Fmo5	NA	Fmo5	flavin containing monooxygenase 5	246248	ENSRNOG00000018076
Dhdh	NA	Dhdh	dihydrodiol dehydrogenase (dimeric)	691002	ENSRNOG00000020883
cellular component	intermediate filament	GO:0005882
C=114;O=9;E=0.59;R=15.28;rawP=6.89e-09;adjP=5.99e-07
Krt15	NA	Krt15	keratin 15	287700	ENSRNOG00000014099
Krt5	NA	Krt5	keratin 5	369017	NULL
Dsp	NA	Dsp	desmoplakin	306871	ENSRNOG00000013928
Krt77	NA	Krt77	keratin 77	406226	NULL
Krt12	NA	Krt12	keratin 12	360625	ENSRNOG00000011986
Krt13	NA	Krt13	keratin 13	287699	ENSRNOG00000014070
Krt4	NA	Krt4	keratin 4	315323	ENSRNOG00000032332
Krt14	NA	Krt14	keratin 14	287701	ENSRNOG00000003899
Krt19	NA	Krt19	keratin 19	360626	ENSRNOG00000014233
cellular component	intermediate filament cytoskeleton	GO:0045111
C=158;O=9;E=0.82;R=11.02;rawP=1.19e-07;adjP=5.18e-06
Krt15	NA	Krt15	keratin 15	287700	ENSRNOG00000014099
Krt5	NA	Krt5	keratin 5	369017	NULL
Dsp	NA	Dsp	desmoplakin	306871	ENSRNOG00000013928
Krt77	NA	Krt77	keratin 77	406226	NULL
Krt12	NA	Krt12	keratin 12	360625	ENSRNOG00000011986
Krt13	NA	Krt13	keratin 13	287699	ENSRNOG00000014070
Krt4	NA	Krt4	keratin 4	315323	ENSRNOG00000032332
Krt14	NA	Krt14	keratin 14	287701	ENSRNOG00000003899
Krt19	NA	Krt19	keratin 19	360626	ENSRNOG00000014233
cellular component	keratin filament	GO:0045095
C=64;O=6;E=0.33;R=18.14;rawP=9.27e-07;adjP=2.69e-05
Krt15	NA	Krt15	keratin 15	287700	ENSRNOG00000014099
Krt77	NA	Krt77	keratin 77	406226	NULL
Krt4	NA	Krt4	keratin 4	315323	ENSRNOG00000032332
Krt13	NA	Krt13	keratin 13	287699	ENSRNOG00000014070
Krt14	NA	Krt14	keratin 14	287701	ENSRNOG00000003899
Krt5	NA	Krt5	keratin 5	369017	NULL
cellular component	cell periphery	GO:0071944
C=3054;O=28;E=15.78;R=1.77;rawP=0.0010;adjP=0.0218
Pkdrej	NA	Pkdrej	polycystic kidney disease (polycystin) and REJ homolog (sperm receptor for egg jelly homolog, sea urchin)	300124	ENSRNOG00000029591
Alox15	NA	Alox15	arachidonate 15-lipoxygenase	81639	ENSRNOG00000019183
Tmprss11g	NA	Tmprss11g	transmembrane protease, serine 11G	289546	ENSRNOG00000029964
Pigr	NA	Pigr	polymeric immunoglobulin receptor	25046	NULL
Zp2	NA	Zp2	zona pellucida glycoprotein 2 (sperm receptor)	81828	NULL
Tap2	NA	Tap2	transporter 2, ATP-binding cassette, sub-family B (MDR/TAP)	24812	ENSRNOG00000000455
Upk1b	NA	Upk1b	uroplakin 1B	303924	ENSRNOG00000027380
S100a9	NA	S100a9	S100 calcium binding protein A9	94195	ENSRNOG00000011483
Fgfbp1	NA	Fgfbp1	fibroblast growth factor binding protein 1	64535	ENSRNOG00000003095
Esrp1	NA	Esrp1	epithelial splicing regulatory protein 1	500409	ENSRNOG00000008184
Abcg2	NA	Abcg2	ATP-binding cassette, subfamily G (WHITE), member 2	312382	ENSRNOG00000007041
Dsg3	NA	Dsg3	desmoglein 3	291752	ENSRNOG00000016632
Lypd3	NA	Lypd3	Ly6/Plaur domain containing 3	60378	ENSRNOG00000019999
Sla2	NA	Sla2	Src-like-adaptor 2	499931	ENSRNOG00000020337
Krt19	NA	Krt19	keratin 19	360626	ENSRNOG00000014233
Gpr160	NA	Gpr160	G protein-coupled receptor 160	499588	NULL
Dsc3	NA	Dsc3	desmocollin 3	307563	ENSRNOG00000017159
RT1-M6-2	NA	RT1-M6-2	RT1 class I, locus M6, gene 2	365527	ENSRNOG00000040052
Itln1	NA	Itln1	intelectin 1 (galactofuranose binding)	498284	ENSRNOG00000004678
Krt5	NA	Krt5	keratin 5	369017	NULL
Aqp5	NA	Aqp5	aquaporin 5	25241	ENSRNOG00000017685
Sdc1	NA	Sdc1	syndecan 1	25216	ENSRNOG00000006396
Clca2	NA	Clca2	chloride channel calcium activated 2	362052	ENSRNOG00000013334
Dsp	NA	Dsp	desmoplakin	306871	ENSRNOG00000013928
Gpr115	NA	Gpr115	G protein-coupled receptor 115	501106	NULL
Rab25	NA	Rab25	RAB25, member RAS oncogene family	310632	ENSRNOG00000023640
Krt14	NA	Krt14	keratin 14	287701	ENSRNOG00000003899
Cdhr1	NA	Cdhr1	cadherin-related family member 1	93662	ENSRNOG00000013330
cellular component	plasma membrane	GO:0005886
C=2948;O=27;E=15.23;R=1.77;rawP=0.0013;adjP=0.0226
Pkdrej	NA	Pkdrej	polycystic kidney disease (polycystin) and REJ homolog (sperm receptor for egg jelly homolog, sea urchin)	300124	ENSRNOG00000029591
Alox15	NA	Alox15	arachidonate 15-lipoxygenase	81639	ENSRNOG00000019183
Tmprss11g	NA	Tmprss11g	transmembrane protease, serine 11G	289546	ENSRNOG00000029964
Pigr	NA	Pigr	polymeric immunoglobulin receptor	25046	NULL
Zp2	NA	Zp2	zona pellucida glycoprotein 2 (sperm receptor)	81828	NULL
Tap2	NA	Tap2	transporter 2, ATP-binding cassette, sub-family B (MDR/TAP)	24812	ENSRNOG00000000455
Upk1b	NA	Upk1b	uroplakin 1B	303924	ENSRNOG00000027380
S100a9	NA	S100a9	S100 calcium binding protein A9	94195	ENSRNOG00000011483
Fgfbp1	NA	Fgfbp1	fibroblast growth factor binding protein 1	64535	ENSRNOG00000003095
Esrp1	NA	Esrp1	epithelial splicing regulatory protein 1	500409	ENSRNOG00000008184
Abcg2	NA	Abcg2	ATP-binding cassette, subfamily G (WHITE), member 2	312382	ENSRNOG00000007041
Dsg3	NA	Dsg3	desmoglein 3	291752	ENSRNOG00000016632
Lypd3	NA	Lypd3	Ly6/Plaur domain containing 3	60378	ENSRNOG00000019999
Sla2	NA	Sla2	Src-like-adaptor 2	499931	ENSRNOG00000020337
Krt19	NA	Krt19	keratin 19	360626	ENSRNOG00000014233
Gpr160	NA	Gpr160	G protein-coupled receptor 160	499588	NULL
Dsc3	NA	Dsc3	desmocollin 3	307563	ENSRNOG00000017159
RT1-M6-2	NA	RT1-M6-2	RT1 class I, locus M6, gene 2	365527	ENSRNOG00000040052
Itln1	NA	Itln1	intelectin 1 (galactofuranose binding)	498284	ENSRNOG00000004678
Krt5	NA	Krt5	keratin 5	369017	NULL
Aqp5	NA	Aqp5	aquaporin 5	25241	ENSRNOG00000017685
Sdc1	NA	Sdc1	syndecan 1	25216	ENSRNOG00000006396
Clca2	NA	Clca2	chloride channel calcium activated 2	362052	ENSRNOG00000013334
Dsp	NA	Dsp	desmoplakin	306871	ENSRNOG00000013928
Gpr115	NA	Gpr115	G protein-coupled receptor 115	501106	NULL
Rab25	NA	Rab25	RAB25, member RAS oncogene family	310632	ENSRNOG00000023640
Cdhr1	NA	Cdhr1	cadherin-related family member 1	93662	ENSRNOG00000013330
cellular component	desmosome	GO:0030057
C=14;O=2;E=0.07;R=27.65;rawP=0.0023;adjP=0.0333
Dsc3	NA	Dsc3	desmocollin 3	307563	ENSRNOG00000017159
Dsp	NA	Dsp	desmoplakin	306871	ENSRNOG00000013928
cellular component	extracellular region	GO:0005576
C=1417;O=15;E=7.32;R=2.05;rawP=0.0055;adjP=0.0684
Dsc3	NA	Dsc3	desmocollin 3	307563	ENSRNOG00000017159
Mmel1	NA	Mmel1	membrane metallo-endopeptidase-like 1	313755	ENSRNOG00000012593
Gpha2	NA	Gpha2	glycoprotein hormone alpha 2	171158	ENSRNOG00000021020
Tmprss11g	NA	Tmprss11g	transmembrane protease, serine 11G	289546	ENSRNOG00000029964
Pigr	NA	Pigr	polymeric immunoglobulin receptor	25046	NULL
Adh7	NA	Adh7	alcohol dehydrogenase 7 (class IV), mu or sigma polypeptide	171178	ENSRNOG00000032959
Dpt	NA	Dpt	dermatopontin	289178	ENSRNOG00000002947
Zp2	NA	Zp2	zona pellucida glycoprotein 2 (sperm receptor)	81828	NULL
Apol9a	NA	Apol9a	apolipoprotein L 9a	503164	ENSRNOG00000023410
S100a9	NA	S100a9	S100 calcium binding protein A9	94195	ENSRNOG00000011483
Fgfbp1	NA	Fgfbp1	fibroblast growth factor binding protein 1	64535	ENSRNOG00000003095
Lgals7	NA	Lgals7	lectin, galactoside-binding, soluble, 7	29518	ENSRNOG00000020380
Serpinb5	NA	Serpinb5	serpin peptidase inhibitor, clade B (ovalbumin), member 5	116589	ENSRNOG00000002640
Capg	NA	Capg	capping protein (actin filament), gelsolin-like	297339	ENSRNOG00000013668
Apoa5	NA	Apoa5	apolipoprotein A-V	140638	ENSRNOG00000018436
cellular component	anchoring junction	GO:0070161
C=183;O=4;E=0.95;R=4.23;rawP=0.0149;adjP=0.1620
Dsc3	NA	Dsc3	desmocollin 3	307563	ENSRNOG00000017159
Sdc1	NA	Sdc1	syndecan 1	25216	ENSRNOG00000006396
Ephx2	NA	Ephx2	epoxide hydrolase 2, cytoplasmic	65030	ENSRNOG00000017286
Dsp	NA	Dsp	desmoplakin	306871	ENSRNOG00000013928
cellular component	cell-substrate junction	GO:0030055
C=122;O=3;E=0.63;R=4.76;rawP=0.0253;adjP=0.2446
Col17a1	NA	Col17a1	collagen, type XVII, alpha 1	294027	ENSRNOG00000012110
Sdc1	NA	Sdc1	syndecan 1	25216	ENSRNOG00000006396
Ephx2	NA	Ephx2	epoxide hydrolase 2, cytoplasmic	65030	ENSRNOG00000017286
cellular component	cytoskeleton	GO:0005856
C=1444;O=12;E=7.46;R=1.61;rawP=0.0665;adjP=0.3910
Krt15	NA	Krt15	keratin 15	287700	ENSRNOG00000014099
Spice1	NA	Spice1	spindle and centriole associated protein 1	288111	ENSRNOG00000039024
Lad1	NA	Lad1	ladinin 1	313325	ENSRNOG00000009144
Krt5	NA	Krt5	keratin 5	369017	NULL
Dsp	NA	Dsp	desmoplakin	306871	ENSRNOG00000013928
Krt12	NA	Krt12	keratin 12	360625	ENSRNOG00000011986
S100a9	NA	S100a9	S100 calcium binding protein A9	94195	ENSRNOG00000011483
Krt77	NA	Krt77	keratin 77	406226	NULL
Krt4	NA	Krt4	keratin 4	315323	ENSRNOG00000032332
Krt13	NA	Krt13	keratin 13	287699	ENSRNOG00000014070
Krt14	NA	Krt14	keratin 14	287701	ENSRNOG00000003899
Krt19	NA	Krt19	keratin 19	360626	ENSRNOG00000014233

## Sheet: Goterms QTL2>OX
Category LOC2>OX	Term	Count	%	PValue	Genes	List Total	Pop Hits	Pop Total	Fold Enrichment	Bonferroni	Benjamini	FDR
GOTERM_CC_FAT	GO:0044459~plasma membrane part	7	16.27906976744186	0.06045941499431627	GRM2, RT1-M1-4, CAR9, CRCP, RT1-S3, LIG4, FN1	24	1358	10776	2.314432989690722	0.9973271365868662	0.9973271365868662	49.616727875774416
GOTERM_CC_FAT	GO:0042612~MHC class I protein complex	2	4.651162790697675	0.08990022496154115	RT1-M1-4, RT1-S3	24	44	10776	20.409090909090907	0.9998701458999801	0.9886046456825667	64.49378317796042
Category LOC2>OX	Term	Count	%	PValue	Genes	List Total	Pop Hits	Pop Total	Fold Enrichment	Bonferroni	Benjamini	FDR
GOTERM_BP_ALL	GO:0006807~nitrogen compound metabolic process	8	18.6046511627907	0.05495869787053492	CCNE2, ZFP52, GATM, CRCP, ASRGL1, PDE4D, LIG4, RTEL1	23	2069	12668	2.129657259335533	0.999999999935125	0.999999999935125	54.73608306391738
GOTERM_BP_ALL	GO:0008152~metabolic process	15	34.883720930232556	0.05974402110162626	ZFP52, GATM, CRCP, PDE4D, LIG4, PNPLA1, CCNE2, B3GNT5, ASRGL1, CAR9, PLA2G2C, YME1L1, TNIP1, RTEL1, FN1	23	5681	12668	1.4542755026289003	0.999999999992109	0.9999971909044189	57.846237983194825
GOTERM_BP_ALL	GO:0044237~cellular metabolic process	13	30.23255813953488	0.06689866755461835	ZFP52, GATM, CRCP, PDE4D, LIG4, CCNE2, B3GNT5, ASRGL1, CAR9, PLA2G2C, TNIP1, RTEL1, FN1	23	4650	12668	1.5398223468910706	0.9999999999996685	0.9999307926861406	62.127960263741144
GOTERM_BP_ALL	GO:0006950~response to stress	6	13.953488372093023	0.08322541366730253	GATM, CAR9, CRCP, LIG4, RTEL1, FN1	23	1379	12668	2.3964435476243025	0.9999999999999998	0.9998784538506927	70.43235438117289
GOTERM_BP_ALL	GO:0009888~tissue development	4	9.30232558139535	0.0917884215201043	LECT1, GATM, CAR9, FZD2	23	625	12668	3.525008695652174	1.0	0.9996615271450365	74.07811891459394
User file and parameters: User file: textAreaUpload.txt, Organism: rnorvegicus, Id Type: gene_symbol, Ref Set: entrezgene_protein-coding, Significance Level: Top10, Statistics Test: Hypergeometric, MTC: BH, Minimum: 2
The results for each enriched GO category are listed in this table. For each GO category, the first row lists its sub-root
(biological process, molecular function, or cellular component), category name, and corresponding GO ID. The second row lists
number of reference genes in the category (C), number of genes in the gene set and also in the category (O), expected number in the
category (E), Ratio of enrichment (R), p value from hypergeometric test (rawP), and p value adjusted by the multiple test adjustment (adjP).
Finally, genes in the category are listed. For each gene, the table lists the user uploaded ID and value (optional), Entrez ID,
Ensembl Gene Stable ID, Gene symbol, and description.
biological process	epithelial cell differentiation	GO:0030855
C=267;O=4;E=0.45;R=8.93;rawP=0.0009;adjP=0.1035
Lect1	NA	Lect1	leukocyte cell derived chemotaxin 1	81512	ENSRNOG00000012821
Krt10	NA	Krt10	keratin 10	450225	ENSRNOG00000030170
Pde4d	NA	Pde4d	phosphodiesterase 4D, cAMP-specific	24627	NULL
Fzd2	NA	Fzd2	frizzled family receptor 2	64512	ENSRNOG00000021962
biological process	endothelial cell development	GO:0001885
C=24;O=2;E=0.04;R=49.69;rawP=0.0007;adjP=0.1035
Lect1	NA	Lect1	leukocyte cell derived chemotaxin 1	81512	ENSRNOG00000012821
Pde4d	NA	Pde4d	phosphodiesterase 4D, cAMP-specific	24627	NULL
biological process	endothelial cell differentiation	GO:0045446
C=51;O=2;E=0.09;R=23.38;rawP=0.0033;adjP=0.1610
Lect1	NA	Lect1	leukocyte cell derived chemotaxin 1	81512	ENSRNOG00000012821
Pde4d	NA	Pde4d	phosphodiesterase 4D, cAMP-specific	24627	NULL
biological process	alpha-amino acid catabolic process	GO:1901606
C=63;O=2;E=0.11;R=18.93;rawP=0.0049;adjP=0.1610
Asrgl1	NA	Asrgl1	asparaginase like 1	246307	ENSRNOG00000020202
Mccc2	NA	Mccc2	methylcrotonoyl-CoA carboxylase 2 (beta)	361884	ENSRNOG00000017752
biological process	DNA-dependent DNA replication	GO:0006261
C=61;O=2;E=0.10;R=19.55;rawP=0.0046;adjP=0.1610
Ccne2	NA	Ccne2	cyclin E2	362485	ENSRNOG00000008055
Lig4	NA	Lig4	ligase IV, DNA, ATP-dependent	290907	ENSRNOG00000014605
biological process	epithelium development	GO:0060429
C=571;O=5;E=0.96;R=5.22;rawP=0.0022;adjP=0.1610
Car9	NA	Car9	carbonic anhydrase 9	313495	ENSRNOG00000017073
Lect1	NA	Lect1	leukocyte cell derived chemotaxin 1	81512	ENSRNOG00000012821
Krt10	NA	Krt10	keratin 10	450225	ENSRNOG00000030170
Pde4d	NA	Pde4d	phosphodiesterase 4D, cAMP-specific	24627	NULL
Fzd2	NA	Fzd2	frizzled family receptor 2	64512	ENSRNOG00000021962
biological process	endothelium development	GO:0003158
C=55;O=2;E=0.09;R=21.68;rawP=0.0038;adjP=0.1610
Lect1	NA	Lect1	leukocyte cell derived chemotaxin 1	81512	ENSRNOG00000012821
Pde4d	NA	Pde4d	phosphodiesterase 4D, cAMP-specific	24627	NULL
biological process	cellular amino acid catabolic process	GO:0009063
C=73;O=2;E=0.12;R=16.34;rawP=0.0066;adjP=0.1898
Asrgl1	NA	Asrgl1	asparaginase like 1	246307	ENSRNOG00000020202
Mccc2	NA	Mccc2	methylcrotonoyl-CoA carboxylase 2 (beta)	361884	ENSRNOG00000017752
biological process	epithelial cell development	GO:0002064
C=86;O=2;E=0.14;R=13.87;rawP=0.0090;adjP=0.2070
Lect1	NA	Lect1	leukocyte cell derived chemotaxin 1	81512	ENSRNOG00000012821
Pde4d	NA	Pde4d	phosphodiesterase 4D, cAMP-specific	24627	NULL
biological process	cellular response to metal ion	GO:0071248
C=86;O=2;E=0.14;R=13.87;rawP=0.0090;adjP=0.2070
Krt10	NA	Krt10	keratin 10	450225	ENSRNOG00000030170
Lig4	NA	Lig4	ligase IV, DNA, ATP-dependent	290907	ENSRNOG00000014605
molecular function	catalytic activity	GO:0003824
C=4866;O=14;E=8.16;R=1.72;rawP=0.0124;adjP=0.2583
Car9	NA	Car9	carbonic anhydrase 9	313495	ENSRNOG00000017073
Pnpla1	NA	Pnpla1	patatin-like phospholipase domain containing 1	361812	ENSRNOG00000028622
Ly6g6e	NA	Ly6g6e	lymphocyte antigen 6 complex, locus G6E	406866	ENSRNOG00000027157
Asrgl1	NA	Asrgl1	asparaginase like 1	246307	ENSRNOG00000020202
Yme1l1	NA	Yme1l1	YME1-like 1 (S. cerevisiae)	114217	ENSRNOG00000017100
Pla2g2c	NA	Pla2g2c	phospholipase A2, group IIC	29387	ENSRNOG00000016647
Gatm	NA	Gatm	glycine amidinotransferase (L-arginine:glycine amidinotransferase)	81660	ENSRNOG00000000168
B3gnt5	NA	B3gnt5	UDP-GlcNAc:betaGal beta-1,3-N-acetylglucosaminyltransferase 5	116740	NULL
Crcp	NA	Crcp	CGRP receptor component	114205	ENSRNOG00000000901
Pde4d	NA	Pde4d	phosphodiesterase 4D, cAMP-specific	24627	NULL
Rtel1	NA	Rtel1	regulator of telomere elongation helicase 1	362288	ENSRNOG00000027513
Tnip1	NA	Tnip1	TNFAIP3 interacting protein 1	363599	ENSRNOG00000010370
Lig4	NA	Lig4	ligase IV, DNA, ATP-dependent	290907	ENSRNOG00000014605
Mccc2	NA	Mccc2	methylcrotonoyl-CoA carboxylase 2 (beta)	361884	ENSRNOG00000017752
molecular function	hydrolase activity, acting on carbon-nitrogen (but not peptide) bonds	GO:0016810
C=102;O=2;E=0.17;R=11.69;rawP=0.0125;adjP=0.2583
Asrgl1	NA	Asrgl1	asparaginase like 1	246307	ENSRNOG00000020202
Gatm	NA	Gatm	glycine amidinotransferase (L-arginine:glycine amidinotransferase)	81660	ENSRNOG00000000168
molecular function	hydrolase activity	GO:0016787
C=2057;O=8;E=3.45;R=2.32;rawP=0.0155;adjP=0.2583
Pnpla1	NA	Pnpla1	patatin-like phospholipase domain containing 1	361812	ENSRNOG00000028622
Asrgl1	NA	Asrgl1	asparaginase like 1	246307	ENSRNOG00000020202
Yme1l1	NA	Yme1l1	YME1-like 1 (S. cerevisiae)	114217	ENSRNOG00000017100
Pla2g2c	NA	Pla2g2c	phospholipase A2, group IIC	29387	ENSRNOG00000016647
Gatm	NA	Gatm	glycine amidinotransferase (L-arginine:glycine amidinotransferase)	81660	ENSRNOG00000000168
Pde4d	NA	Pde4d	phosphodiesterase 4D, cAMP-specific	24627	NULL
Rtel1	NA	Rtel1	regulator of telomere elongation helicase 1	362288	ENSRNOG00000027513
Tnip1	NA	Tnip1	TNFAIP3 interacting protein 1	363599	ENSRNOG00000010370
molecular function	anion binding	GO:0043168
C=2051;O=6;E=3.44;R=1.74;rawP=0.1182;adjP=0.4159
Yme1l1	NA	Yme1l1	YME1-like 1 (S. cerevisiae)	114217	ENSRNOG00000017100
Pde4d	NA	Pde4d	phosphodiesterase 4D, cAMP-specific	24627	NULL
Rtel1	NA	Rtel1	regulator of telomere elongation helicase 1	362288	ENSRNOG00000027513
Crabp1	NA	Crabp1	cellular retinoic acid binding protein 1	25061	ENSRNOG00000023633
Mccc2	NA	Mccc2	methylcrotonoyl-CoA carboxylase 2 (beta)	361884	ENSRNOG00000017752
Lig4	NA	Lig4	ligase IV, DNA, ATP-dependent	290907	ENSRNOG00000014605
molecular function	transmembrane signaling receptor activity	GO:0004888
C=2151;O=5;E=3.61;R=1.39;rawP=0.2880;adjP=0.4159
Olr1592	NA	Olr1592	olfactory receptor 1592	289254	ENSRNOG00000003518
Ly6g6e	NA	Ly6g6e	lymphocyte antigen 6 complex, locus G6E	406866	ENSRNOG00000027157
Grm2	NA	Grm2	glutamate receptor, metabotropic 2	24415	ENSRNOG00000013171
Crcp	NA	Crcp	CGRP receptor component	114205	ENSRNOG00000000901
Fzd2	NA	Fzd2	frizzled family receptor 2	64512	ENSRNOG00000021962
molecular function	adenyl nucleotide binding	GO:0030554
C=1247;O=5;E=2.09;R=2.39;rawP=0.0525;adjP=0.4159
Yme1l1	NA	Yme1l1	YME1-like 1 (S. cerevisiae)	114217	ENSRNOG00000017100
Pde4d	NA	Pde4d	phosphodiesterase 4D, cAMP-specific	24627	NULL
Rtel1	NA	Rtel1	regulator of telomere elongation helicase 1	362288	ENSRNOG00000027513
Mccc2	NA	Mccc2	methylcrotonoyl-CoA carboxylase 2 (beta)	361884	ENSRNOG00000017752
Lig4	NA	Lig4	ligase IV, DNA, ATP-dependent	290907	ENSRNOG00000014605
molecular function	kinase binding	GO:0019900
C=426;O=2;E=0.71;R=2.80;rawP=0.1592;adjP=0.4159
Ccne2	NA	Ccne2	cyclin E2	362485	ENSRNOG00000008055
Tnip1	NA	Tnip1	TNFAIP3 interacting protein 1	363599	ENSRNOG00000010370
molecular function	ion binding	GO:0043167
C=4456;O=10;E=7.47;R=1.34;rawP=0.1840;adjP=0.4159
Car9	NA	Car9	carbonic anhydrase 9	313495	ENSRNOG00000017073
Yme1l1	NA	Yme1l1	YME1-like 1 (S. cerevisiae)	114217	ENSRNOG00000017100
Pla2g2c	NA	Pla2g2c	phospholipase A2, group IIC	29387	ENSRNOG00000016647
Zfp958	NA	Zfp958	zinc finger protein 958	100302405	ENSRNOG00000030410
Pde4d	NA	Pde4d	phosphodiesterase 4D, cAMP-specific	24627	NULL
Rtel1	NA	Rtel1	regulator of telomere elongation helicase 1	362288	ENSRNOG00000027513
Zfp52	NA	Zfp52	zinc finger protein 52	361487	ENSRNOG00000042826
Crabp1	NA	Crabp1	cellular retinoic acid binding protein 1	25061	ENSRNOG00000023633
Lig4	NA	Lig4	ligase IV, DNA, ATP-dependent	290907	ENSRNOG00000014605
Mccc2	NA	Mccc2	methylcrotonoyl-CoA carboxylase 2 (beta)	361884	ENSRNOG00000017752
molecular function	ligase activity	GO:0016874
C=381;O=2;E=0.64;R=3.13;rawP=0.1331;adjP=0.4159
Mccc2	NA	Mccc2	methylcrotonoyl-CoA carboxylase 2 (beta)	361884	ENSRNOG00000017752
Lig4	NA	Lig4	ligase IV, DNA, ATP-dependent	290907	ENSRNOG00000014605
molecular function	peptidase activity, acting on L-amino acid peptides	GO:0070011
C=515;O=2;E=0.86;R=2.32;rawP=0.2132;adjP=0.4159
Yme1l1	NA	Yme1l1	YME1-like 1 (S. cerevisiae)	114217	ENSRNOG00000017100
Tnip1	NA	Tnip1	TNFAIP3 interacting protein 1	363599	ENSRNOG00000010370
cellular component	organelle envelope	GO:0031967
C=718;O=2;E=1.41;R=1.42;rawP=0.4147;adjP=0.8613
Yme1l1	NA	Yme1l1	YME1-like 1 (S. cerevisiae)	114217	ENSRNOG00000017100
Gatm	NA	Gatm	glycine amidinotransferase (L-arginine:glycine amidinotransferase)	81660	ENSRNOG00000000168
cellular component	mitochondrial inner membrane	GO:0005743
C=327;O=2;E=0.64;R=3.12;rawP=0.1343;adjP=0.8613
Yme1l1	NA	Yme1l1	YME1-like 1 (S. cerevisiae)	114217	ENSRNOG00000017100
Gatm	NA	Gatm	glycine amidinotransferase (L-arginine:glycine amidinotransferase)	81660	ENSRNOG00000000168
cellular component	plasma membrane	GO:0005886
C=2948;O=8;E=5.78;R=1.38;rawP=0.2082;adjP=0.8613
Car9	NA	Car9	carbonic anhydrase 9	313495	ENSRNOG00000017073
Ly6g6d	NA	Ly6g6d	lymphocyte antigen 6 complex, locus G6D	415062	ENSRNOG00000000844
RT1-M1-4	NA	RT1-M1-4	RT1 class I, locus M1, gene 4	294213	ENSRNOG00000027873
Grm2	NA	Grm2	glutamate receptor, metabotropic 2	24415	ENSRNOG00000013171
Crcp	NA	Crcp	CGRP receptor component	114205	ENSRNOG00000000901
Pde4d	NA	Pde4d	phosphodiesterase 4D, cAMP-specific	24627	NULL
Fzd2	NA	Fzd2	frizzled family receptor 2	64512	ENSRNOG00000021962
Lig4	NA	Lig4	ligase IV, DNA, ATP-dependent	290907	ENSRNOG00000014605
cellular component	plasma membrane part	GO:0044459
C=1298;O=4;E=2.55;R=1.57;rawP=0.2478;adjP=0.8613
Car9	NA	Car9	carbonic anhydrase 9	313495	ENSRNOG00000017073
RT1-M1-4	NA	RT1-M1-4	RT1 class I, locus M1, gene 4	294213	ENSRNOG00000027873
Grm2	NA	Grm2	glutamate receptor, metabotropic 2	24415	ENSRNOG00000013171
Fzd2	NA	Fzd2	frizzled family receptor 2	64512	ENSRNOG00000021962
cellular component	mitochondrial membrane	GO:0031966
C=459;O=2;E=0.90;R=2.22;rawP=0.2271;adjP=0.8613
Yme1l1	NA	Yme1l1	YME1-like 1 (S. cerevisiae)	114217	ENSRNOG00000017100
Gatm	NA	Gatm	glycine amidinotransferase (L-arginine:glycine amidinotransferase)	81660	ENSRNOG00000000168
cellular component	Golgi apparatus	GO:0005794
C=872;O=2;E=1.71;R=1.17;rawP=0.5168;adjP=0.8613
B3gnt5	NA	B3gnt5	UDP-GlcNAc:betaGal beta-1,3-N-acetylglucosaminyltransferase 5	116740	NULL
Pde4d	NA	Pde4d	phosphodiesterase 4D, cAMP-specific	24627	NULL
cellular component	microtubule organizing center	GO:0005815
C=414;O=2;E=0.81;R=2.46;rawP=0.1946;adjP=0.8613
Haus1	NA	Haus1	HAUS augmin-like complex, subunit 1	192228	ENSRNOG00000017067
Pde4d	NA	Pde4d	phosphodiesterase 4D, cAMP-specific	24627	NULL
cellular component	protein complex	GO:0043234
C=2883;O=6;E=5.66;R=1.06;rawP=0.5095;adjP=0.8613
RT1-M1-4	NA	RT1-M1-4	RT1 class I, locus M1, gene 4	294213	ENSRNOG00000027873
Krt10	NA	Krt10	keratin 10	450225	ENSRNOG00000030170
Crcp	NA	Crcp	CGRP receptor component	114205	ENSRNOG00000000901
Med8	NA	Med8	mediator complex subunit 8	362575	ENSRNOG00000028477
Haus1	NA	Haus1	HAUS augmin-like complex, subunit 1	192228	ENSRNOG00000017067
Lig4	NA	Lig4	ligase IV, DNA, ATP-dependent	290907	ENSRNOG00000014605
cellular component	membrane-bounded vesicle	GO:0031988
C=728;O=2;E=1.43;R=1.40;rawP=0.4217;adjP=0.8613
Lamp3	NA	Lamp3	lysosomal-associated membrane protein 3	303801	ENSRNOG00000022792
Crcp	NA	Crcp	CGRP receptor component	114205	ENSRNOG00000000901
cellular component	envelope	GO:0031975
C=733;O=2;E=1.44;R=1.39;rawP=0.4251;adjP=0.8613
Yme1l1	NA	Yme1l1	YME1-like 1 (S. cerevisiae)	114217	ENSRNOG00000017100
Gatm	NA	Gatm	glycine amidinotransferase (L-arginine:glycine amidinotransferase)	81660	ENSRNOG00000000168

## Sheet: Pahways QTL2<OX
User data and parameters: LOC2<OX User data: textAreaUpload.txt, Organism: rnorvegicus, Id Type: gene_symbol, Ref Set: entrezgene_protein-coding, Significance Level: Top10, Statistics Test: Hypergeometric, MTC: BH, Minimum: 2
The results for the enriched KEGG pathways are listed in this table. For each pathway, the first row lists its KEGG pathway
name, and corresponding KEGG ID. The second row lists
number of reference genes in the category (C), number of genes in the gene set and also in the category (O), expected number in the
category (E), Ratio of enrichment (R), p value from hypergeometric test (rawP), and p value adjusted by the multiple test adjustment (adjP).
Finally, genes in the pathway are listed. For each gene, the table lists the user uploaded ID and value (optional), Entrez ID,
Ensembl Gene Stable ID, Gene symbol, and description.
KEGG pathway	Fatty acid metabolism	71
C=46;O=4;E=0.16;R=25.07;rawP=1.99e-05;adjP=0.0006
Acadm	NA	Acadm	acyl-CoA dehydrogenase, C-4 to C-12 straight chain	24158	ENSRNOG00000009845
Ehhadh	NA	Ehhadh	enoyl-CoA, hydratase/3-hydroxyacyl CoA dehydrogenase	171142	ENSRNOG00000001770
Aldh1b1	NA	Aldh1b1	aldehyde dehydrogenase 1 family, member B1	298079	ENSRNOG00000011497
Adh7	NA	Adh7	alcohol dehydrogenase 7 (class IV), mu or sigma polypeptide	171178	ENSRNOG00000032959
KEGG pathway	beta-Alanine metabolism	410
C=22;O=3;E=0.08;R=39.31;rawP=5.95e-05;adjP=0.0010
Acadm	NA	Acadm	acyl-CoA dehydrogenase, C-4 to C-12 straight chain	24158	ENSRNOG00000009845
Ehhadh	NA	Ehhadh	enoyl-CoA, hydratase/3-hydroxyacyl CoA dehydrogenase	171142	ENSRNOG00000001770
Aldh1b1	NA	Aldh1b1	aldehyde dehydrogenase 1 family, member B1	298079	ENSRNOG00000011497
KEGG pathway	Propanoate metabolism	640
C=34;O=3;E=0.12;R=25.43;rawP=0.0002;adjP=0.0016
Acadm	NA	Acadm	acyl-CoA dehydrogenase, C-4 to C-12 straight chain	24158	ENSRNOG00000009845
Ehhadh	NA	Ehhadh	enoyl-CoA, hydratase/3-hydroxyacyl CoA dehydrogenase	171142	ENSRNOG00000001770
Aldh1b1	NA	Aldh1b1	aldehyde dehydrogenase 1 family, member B1	298079	ENSRNOG00000011497
KEGG pathway	Cell adhesion molecules (CAMs)	4514
C=156;O=5;E=0.54;R=9.24;rawP=0.0002;adjP=0.0016
RT1-A1	NA	RT1-A1	RT1 class Ia, locus A1	24973	ENSRNOG00000038999
RT1-T24-4	NA	RT1-T24-4	RT1 class I, locus T24, gene 4	414784	ENSRNOG00000042905
RT1-M6-2	NA	RT1-M6-2	RT1 class I, locus M6, gene 2	365527	ENSRNOG00000040052
Sdc1	NA	Sdc1	syndecan 1	25216	ENSRNOG00000006396
Cldn23	NA	Cldn23	claudin 23	290789	ENSRNOG00000011424
KEGG pathway	Antigen processing and presentation	4612
C=91;O=4;E=0.32;R=12.67;rawP=0.0003;adjP=0.0019
RT1-A1	NA	RT1-A1	RT1 class Ia, locus A1	24973	ENSRNOG00000038999
RT1-T24-4	NA	RT1-T24-4	RT1 class I, locus T24, gene 4	414784	ENSRNOG00000042905
RT1-M6-2	NA	RT1-M6-2	RT1 class I, locus M6, gene 2	365527	ENSRNOG00000040052
Tap2	NA	Tap2	transporter 2, ATP-binding cassette, sub-family B (MDR/TAP)	24812	ENSRNOG00000000455
KEGG pathway	Valine, leucine and isoleucine degradation	280
C=51;O=3;E=0.18;R=16.96;rawP=0.0007;adjP=0.0037
Acadm	NA	Acadm	acyl-CoA dehydrogenase, C-4 to C-12 straight chain	24158	ENSRNOG00000009845
Ehhadh	NA	Ehhadh	enoyl-CoA, hydratase/3-hydroxyacyl CoA dehydrogenase	171142	ENSRNOG00000001770
Aldh1b1	NA	Aldh1b1	aldehyde dehydrogenase 1 family, member B1	298079	ENSRNOG00000011497
KEGG pathway	Graft-versus-host disease	5332
C=60;O=3;E=0.21;R=14.41;rawP=0.0012;adjP=0.0046
RT1-A1	NA	RT1-A1	RT1 class Ia, locus A1	24973	ENSRNOG00000038999
RT1-T24-4	NA	RT1-T24-4	RT1 class I, locus T24, gene 4	414784	ENSRNOG00000042905
RT1-M6-2	NA	RT1-M6-2	RT1 class I, locus M6, gene 2	365527	ENSRNOG00000040052
KEGG pathway	Hepatitis C	5160
C=127;O=4;E=0.44;R=9.08;rawP=0.0010;adjP=0.0046
Ifit1	NA	Ifit1	interferon-induced protein with tetratricopeptide repeats 1	56824	ENSRNOG00000019050
Irf1	NA	Irf1	interferon regulatory factor 1	24508	ENSRNOG00000008144
Rnasel	NA	Rnasel	ribonuclease L (2',5'-oligoisoadenylate synthetase-dependent)	359726	ENSRNOG00000027017
Cldn23	NA	Cldn23	claudin 23	290789	ENSRNOG00000011424
KEGG pathway	Allograft rejection	5330
C=62;O=3;E=0.22;R=13.95;rawP=0.0013;adjP=0.0046
RT1-A1	NA	RT1-A1	RT1 class Ia, locus A1	24973	ENSRNOG00000038999
RT1-T24-4	NA	RT1-T24-4	RT1 class I, locus T24, gene 4	414784	ENSRNOG00000042905
RT1-M6-2	NA	RT1-M6-2	RT1 class I, locus M6, gene 2	365527	ENSRNOG00000040052
KEGG pathway	Metabolism of xenobiotics by cytochrome P450	980
C=72;O=3;E=0.25;R=12.01;rawP=0.0020;adjP=0.0053
Aldh3a1	NA	Aldh3a1	aldehyde dehydrogenase 3 family, member A1	25375	ENSRNOG00000002331
Dhdh	NA	Dhdh	dihydrodiol dehydrogenase (dimeric)	691002	ENSRNOG00000020883
Adh7	NA	Adh7	alcohol dehydrogenase 7 (class IV), mu or sigma polypeptide	171178	ENSRNOG00000032959
User data and parameters: User data: textAreaUpload.txt, Organism: rnorvegicus, Id Type: gene_symbol, Ref Set: entrezgene_protein-coding, Significance Level: Top10, Statistics Test: Hypergeometric, MTC: BH, Minimum: 2
The results for each enriched gene sets are listed in this table. For each pathway, the first row lists its gene set
name, and corresponding Gene Set ID. The second row lists
number of reference genes in the category (C), number of genes in the gene set and also in the category (O), expected number in the
category (E), Ratio of enrichment (R), p value from hypergeometric test (rawP), and p value adjusted by the multiple test adjustment (adjP).
Finally, genes in the pathway are listed. For each gene, the table lists the user uploaded ID and value (optional), Entrez ID,
Ensembl Gene Stable ID, Gene symbol, and description.
Wikipathways pathway	Mitochondrial LC-Fatty Acid Beta-Oxidation	WP419
C=16;O=2;E=0.06;R=36.03;rawP=0.0014;adjP=0.0056
Acadm	NA	Acadm	acyl-CoA dehydrogenase, C-4 to C-12 straight chain	24158	ENSRNOG00000009845
Ehhadh	NA	Ehhadh	enoyl-CoA, hydratase/3-hydroxyacyl CoA dehydrogenase	171142	ENSRNOG00000001770
Wikipathways pathway	metapathway biotransformation	WP1286
C=135;O=3;E=0.47;R=6.41;rawP=0.0117;adjP=0.0234
Cyp11b2	NA	Cyp11b2	cytochrome P450, family 11, subfamily b, polypeptide 2	24294	ENSRNOG00000030111
Fmo5	NA	Fmo5	flavin containing monooxygenase 5	246248	ENSRNOG00000018076
Ephx2	NA	Ephx2	epoxide hydrolase 2, cytoplasmic	65030	ENSRNOG00000017286
Wikipathways pathway	Alpha6-Beta4 Integrin Signaling Pathway	WP485
C=88;O=2;E=0.31;R=6.55;rawP=0.0376;adjP=0.0501
Col17a1	NA	Col17a1	collagen, type XVII, alpha 1	294027	ENSRNOG00000012110
Dsp	NA	Dsp	desmoplakin	306871	ENSRNOG00000013928
Wikipathways pathway	Senescence and Autophagy	WP1305
C=107;O=2;E=0.37;R=5.39;rawP=0.0534;adjP=0.0534
Irf1	NA	Irf1	interferon regulatory factor 1	24508	ENSRNOG00000008144
Rnasel	NA	Rnasel	ribonuclease L (2',5'-oligoisoadenylate synthetase-dependent)	359726	ENSRNOG00000027017

## Sheet: Pathways QTL2>OX
User data and parameters: LOC2>OXUser data: textAreaUpload.txt, Organism: rnorvegicus, Id Type: gene_symbol, Ref Set: entrezgene_protein-coding, Significance Level: Top10, Statistics Test: Hypergeometric, MTC: BH, Minimum: 2
The results for the enriched KEGG pathways are listed in this table. For each pathway, the first row lists its KEGG pathway
name, and corresponding KEGG ID. The second row lists
number of reference genes in the category (C), number of genes in the gene set and also in the category (O), expected number in the
category (E), Ratio of enrichment (R), p value from hypergeometric test (rawP), and p value adjusted by the multiple test adjustment (adjP).
Finally, genes in the pathway are listed. For each gene, the table lists the user uploaded ID and value (optional), Entrez ID,
Ensembl Gene Stable ID, Gene symbol, and description.
KEGG pathway	Graft-versus-host disease	5332
C=60;O=2;E=0.09;R=22.06;rawP=0.0037;adjP=0.0146
RT1-M1-4	NA	RT1-M1-4	RT1 class I, locus M1, gene 4	294213	ENSRNOG00000027873
RT1-S3	NA	RT1-S3	RT1 class Ib, locus S3	294228	ENSRNOG00000000777
KEGG pathway	Allograft rejection	5330
C=62;O=2;E=0.09;R=21.34;rawP=0.0040;adjP=0.0146
RT1-M1-4	NA	RT1-M1-4	RT1 class I, locus M1, gene 4	294213	ENSRNOG00000027873
RT1-S3	NA	RT1-S3	RT1 class Ib, locus S3	294228	ENSRNOG00000000777
KEGG pathway	Autoimmune thyroid disease	5320
C=72;O=2;E=0.11;R=18.38;rawP=0.0053;adjP=0.0146
RT1-M1-4	NA	RT1-M1-4	RT1 class I, locus M1, gene 4	294213	ENSRNOG00000027873
RT1-S3	NA	RT1-S3	RT1 class Ib, locus S3	294228	ENSRNOG00000000777
KEGG pathway	Type I diabetes mellitus	4940
C=69;O=2;E=0.10;R=19.18;rawP=0.0049;adjP=0.0146
RT1-M1-4	NA	RT1-M1-4	RT1 class I, locus M1, gene 4	294213	ENSRNOG00000027873
RT1-S3	NA	RT1-S3	RT1 class Ib, locus S3	294228	ENSRNOG00000000777
KEGG pathway	Viral myocarditis	5416
C=100;O=2;E=0.15;R=13.23;rawP=0.0101;adjP=0.0185
RT1-M1-4	NA	RT1-M1-4	RT1 class I, locus M1, gene 4	294213	ENSRNOG00000027873
RT1-S3	NA	RT1-S3	RT1 class Ib, locus S3	294228	ENSRNOG00000000777
KEGG pathway	Antigen processing and presentation	4612
C=91;O=2;E=0.14;R=14.54;rawP=0.0084;adjP=0.0185
RT1-M1-4	NA	RT1-M1-4	RT1 class I, locus M1, gene 4	294213	ENSRNOG00000027873
RT1-S3	NA	RT1-S3	RT1 class Ib, locus S3	294228	ENSRNOG00000000777
KEGG pathway	Cell adhesion molecules (CAMs)	4514
C=156;O=2;E=0.24;R=8.48;rawP=0.0233;adjP=0.0366
RT1-M1-4	NA	RT1-M1-4	RT1 class I, locus M1, gene 4	294213	ENSRNOG00000027873
RT1-S3	NA	RT1-S3	RT1 class Ib, locus S3	294228	ENSRNOG00000000777
KEGG pathway	Phagosome	4145
C=185;O=2;E=0.28;R=7.15;rawP=0.0319;adjP=0.0439
RT1-M1-4	NA	RT1-M1-4	RT1 class I, locus M1, gene 4	294213	ENSRNOG00000027873
RT1-S3	NA	RT1-S3	RT1 class Ib, locus S3	294228	ENSRNOG00000000777
KEGG pathway	Endocytosis	4144
C=230;O=2;E=0.35;R=5.75;rawP=0.0473;adjP=0.0578
RT1-M1-4	NA	RT1-M1-4	RT1 class I, locus M1, gene 4	294213	ENSRNOG00000027873
RT1-S3	NA	RT1-S3	RT1 class Ib, locus S3	294228	ENSRNOG00000000777
KEGG pathway	Pathways in cancer	5200
C=319;O=2;E=0.48;R=4.15;rawP=0.0839;adjP=0.0923
Ccne2	NA	Ccne2	cyclin E2	362485	ENSRNOG00000008055
Fzd2	NA	Fzd2	frizzled family receptor 2	64512	ENSRNOG00000021962
User data and parameters: User data: textAreaUpload.txt, Organism: rnorvegicus, Id Type: gene_symbol, Ref Set: entrezgene_protein-coding, Significance Level: Top10, Statistics Test: Hypergeometric, MTC: BH, Minimum: 2
The results for each enriched gene sets are listed in this table. For each pathway, the first row lists its gene set
name, and corresponding Gene Set ID. The second row lists
number of reference genes in the category (C), number of genes in the gene set and also in the category (O), expected number in the
category (E), Ratio of enrichment (R), p value from hypergeometric test (rawP), and p value adjusted by the multiple test adjustment (adjP).
Finally, genes in the pathway are listed. For each gene, the table lists the user uploaded ID and value (optional), Entrez ID,
Ensembl Gene Stable ID, Gene symbol, and description.
Wikipathways pathway	Myometrial Relaxation and Contraction Pathways	WP140
C=155;O=2;E=0.23;R=8.54;rawP=0.0230;adjP=0.0230
Crcp	NA	Crcp	CGRP receptor component	114205	ENSRNOG00000000901
Pde4d	NA	Pde4d	phosphodiesterase 4D, cAMP-specific	24627	NULL
